# Supplementary material for: Dissection of the macrophage response towards infection by the Leishmania-viral endosymbiont duo and dynamics of the type I interferon response
Source: Front Cell Infect Microbiol. 2022 Aug 4;12:941888. doi: 10.3389/fcimb.2022.941888 (PMC9386148; doi:10.3389/fcimb.2022.941888)
Supplement: Supplementary file 1 [file DataSheet_1.zip]

Archive with 17 entries (14 files):
- Data Sheet 1/
- Data Sheet 1/Supplementary Material/
- Data Sheet 1/Supplementary Material/.DS_Store
- Data Sheet 1/Supplementary Material/Figure S1.docx
- Data Sheet 1/Supplementary Material/Figure S2.docx
- Data Sheet 1/Supplementary Material/Figure S3.docx
- Data Sheet 1/Supplementary Material/Figure S4.docx
- Data Sheet 1/Supplementary Material/Figure S5.docx
- Data Sheet 1/Supplementary Material/Figure S6.docx
- Data Sheet 1/Supplementary Material/Table S1/
- Data Sheet 1/Supplementary Material/Table S1/WT_genesModules_connectivity_24h.csv
- Data Sheet 1/Supplementary Material/Table S1/WT_genesModules_connectivity_8h.csv
- Data Sheet 1/Supplementary Material/Table S1/WT_IFNAR_genesModules_connectivity24h.csv
- Data Sheet 1/Supplementary Material/Table S1/WT_IFNAR_genesModules_connectivity8h.csv
- Data Sheet 1/Supplementary Material/Table S2.docx
- Data Sheet 1/Supplementary Material/Table S3.docx
- Data Sheet 1/Supplementary Material/Table S4.docx
