# Supplementary material for: Dissection of the macrophage response towards infection by the Leishmania-viral endosymbiont duo and dynamics of the type I interferon response
Source: Front Cell Infect Microbiol. 2022 Aug 4;12:941888. doi: 10.3389/fcimb.2022.941888 (PMC9386148; doi:10.3389/fcimb.2022.941888)
Supplement: Supplementary file 1 [file DataSheet_1.zip › Data Sheet 1/Supplementary Material/Table S1/WT_genesModules_connectivity_24h.csv]

myGenes	moduleColors	kTotal	kWithin	kOut	kDiff
0610009B22Rik	lightcyan1	43.8084242969766	6.7682765786016	37.040147718375	-30.2718711397734
0610009L18Rik	orange	22.7076828811272	2.94201364723497	19.7656692338922	-16.8236555866572
0610009O20Rik	saddlebrown	112.878791883007	9.50680227856137	103.371989604445	-93.8651873258839
0610010F05Rik	magenta	167.209768650015	23.8485831062764	143.361185543739	-119.512602437463
0610012G03Rik	sienna3	62.9500211738875	8.26359003630473	54.6864311375827	-46.422841101278
0610030E20Rik	darkorange	177.317656257322	17.6146926787971	159.702963578525	-142.088270899728
0610037L13Rik	sienna3	38.2012021078273	7.14890127261044	31.0523008352169	-23.9033995626064
0610038B21Rik	darkred	68.2087263259667	7.81826044604944	60.3904658799173	-52.5722054338678
0610040J01Rik	black	254.727616855508	43.7277005313126	210.999916324196	-167.272215792883
0610043K17Rik	turquoise	946.155160355626	521.869169030357	424.285991325269	97.5831777050884
1110002J07Rik	brown	1378.63968587561	624.646076836358	753.993609039247	-129.347532202889
1110002L01Rik	blue	502.379950092306	264.347811782917	238.032138309389	26.3156734735286
1110004E09Rik	black	860.939751712862	136.853800485024	724.085951227838	-587.232150742814
1110004F10Rik	orange	51.7398731196024	7.00450808794724	44.7353650316552	-37.7308569437079
1110008F13Rik	turquoise	1555.48021373875	707.016148898184	848.464064840562	-141.447915942378
1110008L16Rik	pink	40.8101836988615	6.69425827620552	34.115925422656	-27.4216671464504
1110008P14Rik	blue	1018.5942676047	568.732513116329	449.861754488368	118.870758627961
1110012L19Rik	floralwhite	67.5712952955888	6.49134850248387	61.0799467931049	-54.588598290621
1110019D14Rik	darkgreen	419.797944753135	37.0737709371565	382.724173815978	-345.650402878822
1110025M09Rik	plum1	52.0637909584691	16.8087289571049	35.2550620013642	-18.4463330442593
1110032A03Rik	grey	5.74820844720747	0.556764635415784	5.19144381179169	-4.6346791763759
1110034G24Rik	orange	24.9988803235638	8.26415917205367	16.7347211515101	-8.47056197945644
1110038B12Rik	orange	10.7899257184046	4.88512474078332	5.90480097762126	-1.01967623683794
1110038F14Rik	brown	1413.84387101826	645.403608975726	768.440262042536	-123.03665306681
1110046J04Rik	black	617.69200889463	116.075756401347	501.616252493282	-385.540496091935
1110051M20Rik	darkmagenta	45.0273304313219	3.77612861245447	41.2512018188674	-37.4750732064129
1110059E24Rik	brown	1155.01311914324	500.347130171015	654.665988972224	-154.318858801209
1110059G10Rik	orangered4	32.1180110019008	10.6531922364698	21.4648187654311	-10.8116265289613
1110065P20Rik	yellowgreen	94.5105013272673	17.0013908300015	77.5091104972658	-60.5077196672644
1190001M18Rik	brown	966.09297639268	387.137753203937	578.955223188743	-191.817469984806
1190002N15Rik	yellow	1085.35694469795	292.79098658435	792.565958113605	-499.774971529255
1190007I07Rik	darkslateblue	24.358017348059	1.07534779055218	23.2826695575068	-22.2073217669547
1300002E11Rik	darkgrey	116.504388881565	7.7504425214024	108.753946360163	-101.00350383876
1500002C15Rik	blue	794.848219480997	437.361022465715	357.487197015282	79.8738254504334
1500004A13Rik	blue	582.121598082266	285.226468077408	296.895130004857	-11.6686619274487
1500011B03Rik	grey	6.54375517007788	1.09669585396749	5.44705931611039	-4.3503634621429
1500011K16Rik	lightsteelblue1	233.527079950983	17.2072940801139	216.319785870869	-199.112491790755
1500015A07Rik	grey	3.71084018935862	0.532354211061608	3.17848597829701	-2.6461317672354
1600002K03Rik	orange	65.0859610379444	16.2636930177175	48.8222680202269	-32.5585750025094
1600010M07Rik	green	3.14366645869919	0.694589903607723	2.44907655509147	-1.75448665148375
1600012H06Rik	lightcyan	346.166777375705	54.4334328962523	291.733344479452	-237.2999115832
1600014C10Rik	brown	1727.53878908719	736.614443823465	990.924345263726	-254.309901440261
1600020E01Rik	brown	416.608471817351	191.259715017605	225.348756799746	-34.0890417821419
1700001L05Rik	orangered4	16.9090517221546	2.6953040739115	14.2137476482431	-11.5184435743316
1700003F12Rik	green	8.27365839820895	2.35361754478041	5.92004085342854	-3.56642330864813
1700003M07Rik	greenyellow	237.992564806414	22.8421647098977	215.150400096516	-192.308235386618
1700007L15Rik	midnightblue	5.49572102687011	1.80596565162558	3.68975537524453	-1.88378972361895
1700008J07Rik	grey60	36.3721682707181	7.38632155886327	28.9858467118548	-21.5995251529915
1700010I14Rik	grey	1.75154809549619	0.650767947360514	1.10078014813567	-0.450012200775159
1700011B04Rik	red	1063.03648796994	187.085506517482	875.950981452458	-688.865474934976
1700016A09Rik	blue	279.332011645357	143.901373335453	135.430638309903	8.4707350255502
1700017B05Rik	darkslateblue	137.448617855591	17.6751964622423	119.773421393349	-102.098224931106
1700020I14Rik	magenta	705.984560841861	111.137601783216	594.846959058644	-483.709357275428
1700021F05Rik	darkorange	13.9889749798584	3.37049145977503	10.6184835200833	-7.24799206030832
1700025G04Rik	magenta	767.196765947725	93.7682571005939	673.428508847131	-579.660251746537
1700028E10Rik	darkturquoise	152.377285881895	21.4827874756483	130.894498406247	-109.411710930599
1700029I15Rik	royalblue	136.450883094973	16.5600445278993	119.890838567073	-103.330794039174
1700030J22Rik	darkred	8.34194620437071	0.88615662695654	7.45578957741417	-6.56963295045763
1700030K09Rik	greenyellow	16.6080458808294	1.77097017763814	14.8370757031913	-13.0661055255531
1700034H15Rik	steelblue	23.8948984977483	6.66634839160298	17.2285501061453	-10.5622017145423
1700037C18Rik	salmon	147.18429102456	21.8018477851757	125.382443239384	-103.580595454209
1700037H04Rik	lightsteelblue1	424.79939430448	30.5125615710107	394.28683273347	-363.774271162459
1700052K11Rik	darkgrey	630.82114338935	39.6368592070999	591.18428418225	-551.54742497515
1700055D18Rik	tan	130.58531719359	14.4010449436459	116.184272249944	-101.783227306298
1700066M21Rik	purple	168.792805807959	22.3709351032055	146.421870704753	-124.050935601548
1700086O06Rik	green	56.1213765017591	18.0744033229421	38.046973178817	-19.9725698558749
1700096K18Rik	plum1	12.3016380029237	2.61318121696033	9.68845678596332	-7.07527556900299
1700101I11Rik	grey	2.41808864722355	0.248746416401812	2.16934223082174	-1.92059581441993
1700109H08Rik	green	15.6856309340579	7.66585939847538	8.01977153558254	-0.353912137107156
1700113A16Rik	grey	2.50323257745793	0.711251991765914	1.79198058569202	-1.08072859392611
1700123M08Rik	blue	90.4323831063686	41.3949548070095	49.037428299359	-7.64247349234948
1700123O20Rik	turquoise	1418.15470420485	664.33127167019	753.823432534656	-89.4921608644656
1810011H11Rik	blue	964.240863622005	509.75976920616	454.481094415845	55.2786747903151
1810013L24Rik	turquoise	1493.16811442031	752.74430830851	740.423806111803	12.3205021967071
1810014B01Rik	darkmagenta	54.5832975596304	4.52648089028155	50.0568166693488	-45.5303357790673
1810019N24Rik	brown	1142.12866890934	536.60550770639	605.523161202952	-68.9176534965614
1810021B22Rik	yellow	166.87387215024	44.2313250090625	122.642547141178	-78.4112221321152
1810022K09Rik	grey	4.68096394057769	0.573262233182675	4.10770170739502	-3.53443947421234
1810024B03Rik	orangered4	7.77160161030603	1.49238477166085	6.27921683864519	-4.78683206698434
1810026B05Rik	lightyellow	116.498145935425	27.7504724177416	88.7476735176832	-60.9972010999416
1810030O07Rik	saddlebrown	20.6939342605346	4.54376136956967	16.1501728909649	-11.6064115213952
1810032O08Rik	blue	100.799867547718	49.1019860471005	51.6978815006173	-2.59589545351678
1810034E14Rik	cyan	427.402521095233	52.6935119398551	374.709009155378	-322.015497215523
1810037I17Rik	turquoise	1336.25977929917	615.494263802579	720.765515496589	-105.27125169401
1810043G02Rik	brown	943.315406956978	373.402365094126	569.913041862852	-196.510676768727
1810044D09Rik	green	3.15028827035716	0.831338674103409	2.31894959625375	-1.48761092215035
1810055G02Rik	grey	6.13310925209365	0.847061250959911	5.28604800113374	-4.43898675017383
1810058I24Rik	orange	45.5491820258253	10.0125947225308	35.5365873032945	-25.5239925807637
1810059H22Rik	brown	1008.57458420006	403.81722860398	604.757355596075	-200.940126992096
1810062O18Rik	lightcyan	13.4453531253554	1.46419842901397	11.9811546963415	-10.5169562673275
2010001A14Rik	darkturquoise	34.5239853922948	1.69381009706674	32.8301752952281	-31.1363651981614
2010001K21Rik	black	621.410356333078	130.30372485302	491.106631480058	-360.802906627038
2010005H15Rik	red	587.881957848234	108.696608948156	479.185348900078	-370.488739951922
2010008C14Rik	yellow	1002.33065806159	292.17886683303	710.15179122856	-417.972924395531
2010016I18Rik	green	34.3281978390316	8.36060374625099	25.9675940927806	-17.6069903465296
2010107E04Rik	darkorange2	82.7932422109557	22.2319652698344	60.5612769411214	-38.329311671287
2010109I03Rik	turquoise	1123.32308335182	538.085014502107	585.238068849712	-47.1530543476047
2010110E17Rik	turquoise	1380.41224975981	641.757261863861	738.654987895946	-96.8977260320855
2010111I01Rik	green	88.8360223416981	30.6378971807698	58.1981251609284	-27.5602279801586
2010204K13Rik	black	184.48697151231	29.7038613702624	154.783110142048	-125.079248771785
2010300C02Rik	yellow	945.628356710546	251.715752419205	693.912604291341	-442.196851872136
2010315B03Rik	red	464.562535754519	88.726935719327	375.835600035192	-287.108664315865
2010320M18Rik	royalblue	66.72722063269	18.1101617360919	48.6170588965982	-30.5068971605063
2210011C24Rik	blue	795.680202986674	438.322254990838	357.357947995836	80.9643069950015
2210016F16Rik	salmon	643.017893354653	88.0852563536082	554.932637001045	-466.847380647437
2210016L21Rik	skyblue3	353.977811985849	40.5112898338523	313.466522151997	-272.955232318145
2210406H18Rik	brown	1504.98209744375	654.172697575034	850.809399868713	-196.636702293679
2210408F21Rik	lightgreen	429.220261075489	31.1107279493573	398.109533126131	-366.998805176774
2210408I21Rik	darkgreen	113.95331455938	15.0771462492686	98.8761683101114	-83.7990220608428
2300009A05Rik	sienna3	197.588694995072	11.9118523021487	185.676842692924	-173.764990390775
2310001H17Rik	turquoise	1302.49032558523	590.767561884014	711.722763701219	-120.955201817204
2310009A05Rik	tan	170.267581895484	23.60681493252	146.660766962964	-123.053952030444
2310009B15Rik	turquoise	1148.01789096411	560.262000043025	587.755890921088	-27.493890878063
2310010J17Rik	royalblue	15.9027230537011	3.45362525509497	12.4490977986061	-8.99547254351112
2310011J03Rik	brown	1068.89323475613	390.955862872987	677.937371883142	-286.981509010155
2310015A10Rik	brown4	502.797889059716	19.1534637483817	483.644425311335	-464.490961562953
2310022A10Rik	steelblue	54.3896520711224	16.6924258205185	37.697226250604	-21.0048004300855
2310022B05Rik	grey60	46.1176767622953	20.000934391464	26.1167423708313	-6.11580797936729
2310031A07Rik	brown	1393.18293196508	599.221210503245	793.961721461837	-194.740510958592
2310033P09Rik	brown	387.95894914385	154.032036361372	233.926912782478	-79.8948764211056
2310035C23Rik	green	10.5825178514054	6.94277246512465	3.63974538628075	3.3030270788439
2310039H08Rik	sienna3	25.1535896256263	6.78526568986894	18.3683239357574	-11.5830582458884
2310040G24Rik	grey	0.46121623002201	0.206372712608775	0.254843517413236	-0.048470804804461
2310043M15Rik	brown4	660.748605581989	26.7702770890393	633.97832849295	-607.208051403911
2310043P16Rik	red	954.992046568401	174.438046627222	780.553999941179	-606.115953313957
2310057M21Rik	pink	663.308293855174	91.6408764001429	571.667417455031	-480.026541054888
2310058D17Rik	lightyellow	29.3825631981895	3.56299461382556	25.8195685843639	-22.2565739705383
2310061I04Rik	floralwhite	109.018401710331	12.5002388363832	96.5181628739477	-84.0179240375646
2410002F23Rik	lightcyan1	87.2261705485347	15.6006796798084	71.6254908687264	-56.024811188918
2410004B18Rik	salmon	674.109082773916	89.3799578642907	584.729124909625	-495.349167045335
2410006H16Rik	orangered4	83.3299980357451	13.7601637100511	69.569834325694	-55.8096706156429
2410015M20Rik	midnightblue	49.6182692386653	14.8700135476596	34.7482556910057	-19.8782421433462
2410022M11Rik	grey60	24.2249083016055	8.15026169441113	16.0746466071943	-7.9243849127832
2410089E03Rik	skyblue	31.9914185538401	8.64044108956178	23.3509774642783	-14.7105363747165
2410131K14Rik	turquoise	822.051622619909	401.512675542435	420.538947077474	-19.0262715350395
2500002B13Rik	turquoise	1053.81693452238	610.166661085401	443.650273436981	166.51638764842
2500004C02Rik	paleturquoise	43.5884285712058	6.85511581610651	36.7333127550993	-29.8781969389927
2510002D24Rik	lightsteelblue1	205.410266724252	18.7986629534001	186.611603770852	-167.812940817451
2510009E07Rik	blue	823.503645924832	431.141612122908	392.362033801924	38.7795783209847
2510016D11Rik	blue	1168.94225940354	657.036276852585	511.905982550955	145.130294301631
2510039O18Rik	darkturquoise	321.942622808353	47.500877388526	274.441745419827	-226.940868031301
2610001J05Rik	midnightblue	17.8318899500063	4.05601508090164	13.7758748691047	-9.71985978820306
2610002M06Rik	brown	898.53387933084	373.235710567485	525.298168763355	-152.06245819587
2610005L07Rik	brown	355.487533177974	135.015082506181	220.472450671794	-85.4573681656129
2610008E11Rik	magenta	427.292649488738	87.180005157599	340.112644331139	-252.932639173539
2610021A01Rik	blue	316.776693449005	147.511017797209	169.265675651796	-21.7546578545869
2610035D17Rik	pink	409.557307057861	57.664270778236	351.893036279625	-294.228765501389
2610044O15Rik8	cyan	43.4053396093842	7.2476611166309	36.1576784927533	-28.9100173761224
2610203C22Rik	blue	688.147096801921	365.099818250122	323.047278551799	42.052539698323
2610301B20Rik	white	21.7414774191076	4.05945534524632	17.6820220738613	-13.622566728615
2610306M01Rik	royalblue	79.1633665737087	15.5986864139677	63.5646801597411	-47.9659937457734
2610318N02Rik	blue	512.659309396896	257.047977442272	255.611331954624	1.4366454876473
2610507B11Rik	yellow	1185.58605402619	332.159430430706	853.42662359548	-521.267193164774
2610507I01Rik	yellow	975.199696453966	243.237404575825	731.962291878141	-488.724887302316
2610524H06Rik	lightcyan	19.6296478201795	4.31777620145106	15.3118716187284	-10.9940954172774
2610528A11Rik	yellow	208.809925878524	49.2566122078873	159.553313670636	-110.296701462749
2700046G09Rik	grey	2.71863877434033	0.447678731117966	2.27096004322236	-1.82328131210439
2700049A03Rik	magenta	821.343472924772	111.395393018336	709.948079906437	-598.552686888101
2700062C07Rik	turquoise	1124.21910029266	598.45258123065	525.766519062008	72.6860621686421
2700081O15Rik	purple	194.223574122578	23.4536687154947	170.769905407083	-147.316236691588
2700097O09Rik	darkolivegreen	134.744262046229	13.1227547092641	121.621507336965	-108.498752627701
2810001G20Rik	midnightblue	9.58490175512397	3.35359850147271	6.23130325365127	-2.87770475217856
2810002D19Rik	turquoise	587.230333427728	265.583086245171	321.647247182557	-56.0641609373862
2810004N23Rik	yellow	331.836719926896	94.5301959705916	237.306523956304	-142.776327985713
2810006K23Rik	skyblue3	102.078352837555	10.872102861454	91.2062499761007	-80.3341471146467
2810013P06Rik	paleturquoise	42.4692838122318	10.3344932357015	32.1347905765302	-21.8002973408287
2810021J22Rik	lightyellow	57.0559550565169	15.3801981371071	41.6757569194098	-26.2955587823027
2810025M15Rik	yellow	827.022493397277	247.738189697376	579.284303699901	-331.546114002525
2810402E24Rik	tan	401.509763718353	57.1107912006331	344.39897251772	-287.288181317087
2810403A07Rik	turquoise	350.910825211736	183.562089839559	167.348735372177	16.2133544673826
2810403D21Rik	purple	13.3324210620755	2.00459056288287	11.3278304991926	-9.32323993630973
2810414N06Rik	yellow	248.829042957072	70.7048185123569	178.124224444715	-107.419405932358
2810455O05Rik	yellow	797.962936208811	231.751030141653	566.211906067158	-334.460875925505
2810474O19Rik	brown	1416.58872244672	615.236718970939	801.352003475784	-186.115284504845
2900005J15Rik	blue	146.424145132234	59.0985320753835	87.3256130568509	-28.2270809814675
2900011O08Rik	grey	0	0	0	0
2900026A02Rik	blue	1241.71181446311	603.417808901109	638.294005562006	-34.8761966608977
2900052L18Rik	blue	925.48740727297	465.381267638841	460.106139634129	5.27512800471163
2900076A07Rik	turquoise	165.61598881706	86.6288592830301	78.9871295340304	7.64172974899972
2900089D17Rik	turquoise	79.8423663849799	34.5335368321044	45.3088295528755	-10.775292720771
2900097C17Rik	grey60	90.6568528045647	31.5649567561027	59.091896048462	-27.5269392923593
3000002C10Rik	green	4.28579614409618	1.77388086332441	2.51191528077177	-0.738034417447363
3010003L21Rik	darkmagenta	36.4910821622877	3.51714818384751	32.9739339784402	-29.4567857945927
3110001I22Rik	turquoise	1335.06156669615	745.485040618913	589.576526077241	155.908514541671
3110002H16Rik	lightyellow	316.794439256154	43.3474493036832	273.446989952471	-230.099540648788
3110009E18Rik	saddlebrown	78.9118319737086	4.4308684755587	74.4809634981499	-70.0500950225912
3110040N11Rik	lightgreen	296.901180952982	40.4724615536097	256.428719399372	-215.956257845762
3110043O21Rik	turquoise	1618.51006512354	807.054779285243	811.455285838296	-4.40050655305254
3110053B16Rik	yellow	417.094518054396	124.415139403832	292.679378650564	-168.264239246732
3110056K07Rik	steelblue	66.3879444315997	16.2864869045509	50.1014575270489	-33.814970622498
3110062M04Rik	yellow	968.478893970288	245.932386640237	722.546507330051	-476.614120689814
3110082I17Rik	blue	935.123722598829	495.703138510374	439.420584088455	56.2825544219191
3222401L13Rik	purple	48.1085936048285	5.4713848374037	42.6372087674248	-37.1658239300211
3300002I08Rik	grey	0.540345673690179	0.372626618886769	0.16771905480341	0.204907564083358
3830403N18Rik	yellowgreen	20.3196228885704	5.59167186455056	14.7279510240198	-9.13627915946925
3830406C13Rik	red	1192.92285236903	211.90103634963	981.021816019399	-769.120779669768
4632404H12Rik	white	5.46395227253097	1.72202197759431	3.74193029493666	-2.01990831734235
4632415L05Rik	tan	587.322882113219	93.3309702767518	493.991911836467	-400.660941559715
4632427E13Rik	darkorange	15.4075039087697	5.33604763818889	10.0714562705808	-4.73540863239195
4732416N19Rik	purple	12.4067884988842	5.36643747836631	7.04035102051785	-1.67391354215154
4732440D04Rik	skyblue	60.2970858459431	17.1572250633554	43.1398607825877	-25.9826357192324
4732491K20Rik	bisque4	11.5474284080505	1.76029473293256	9.78713367511796	-8.0268389421854
4732496C06Rik	blue	389.542495331654	189.910726527898	199.631768803756	-9.72104227585811
4833413G10Rik	darkolivegreen	140.823853608466	13.9583711093337	126.865482499133	-112.907111389799
4833418N02Rik	ivory	202.016281401489	15.0873871941558	186.928894207333	-171.841507013177
4833420G17Rik	blue	589.918120897999	280.148735975429	309.769384922571	-29.6206489471418
4833439L19Rik	brown	1540.35444912228	640.459910717018	899.894538405263	-259.434627688245
4833445I07Rik	tan	587.686824683724	78.8704616648283	508.816363018895	-429.945901354067
4921524J17Rik	darkorange	101.607816119792	8.28364882672242	93.3241672930693	-85.0405184663469
4921529L05Rik	red	240.667903799881	38.4130535834736	202.254850216407	-163.841796632934
4921531C22Rik	darkgrey	156.818521366436	12.956227524092	143.862293842344	-130.906066318252
4930402H24Rik	lightyellow	163.858556882463	22.5402587024079	141.318298180055	-118.778039477648
4930405A21Rik	turquoise	1034.92986346762	538.74453992147	496.18532354615	42.5592163753204
4930412C18Rik	darkmagenta	28.1281134280486	3.50430529870177	24.6238081293469	-21.1195028306451
4930426L09Rik	grey	1.05192194278352	0.275823614764278	0.776098328019241	-0.500274713254963
4930430E12Rik	salmon	828.794507809105	104.249114778268	724.545393030837	-620.296278252569
4930430F08Rik	yellow	818.409791570491	225.344441010569	593.065350559922	-367.720909549354
4930432K21Rik	grey	1.40230852908174	0.831304806482969	0.571003722598771	0.260301083884198
4930453N24Rik	turquoise	1049.97656569012	587.301035898071	462.675529792053	124.625506106018
4930455G09Rik	turquoise	725.657433108967	323.182691312769	402.474741796199	-79.29205048343
4930471E15Rik	brown	1406.3152823775	643.738256175271	762.577026202225	-118.838770026953
4930471E19Rik	darkgrey	828.199921609891	52.031202778345	776.168718831546	-724.137516053201
4930481A15Rik	ivory	97.0917290137239	11.2054012880954	85.8863277256284	-74.680926437533
4930503L19Rik	lightyellow	222.646416266983	41.2988532883818	181.347562978601	-140.048709690219
4930512J16Rik	violet	203.660515633088	20.3018398415296	183.358675791558	-163.056835950028
4930515G01Rik	tan	175.867384007987	22.6241078929252	153.243276115062	-130.619168222137
4930518I15Rik	grey	7.39963548764607	1.2902794013359	6.10935608631016	-4.81907668497426
4930522L14Rik	yellow	295.841879559766	84.5527709699538	211.289108589812	-126.736337619858
4930523C07Rik	orangered4	128.281378225463	19.7490311507437	108.53234707472	-88.783315923976
4930539E08Rik	brown	1472.88131234127	658.028422562011	814.852889779259	-156.824467217248
4930552P12Rik	brown4	187.935255842206	10.6021534414524	177.333102400754	-166.730948959302
4930555A03Rik	blue	668.956469063104	350.467591968724	318.488877094381	31.9787148743428
4930556M19Rik	darkslateblue	142.585310082969	13.612303764137	128.973006318832	-115.360702554695
4930577N17Rik	grey	8.16132836078682	1.52884222486902	6.63248613591779	-5.10364391104877
4930579G24Rik	yellow	342.63423235759	82.5075468659575	260.126685491633	-177.619138625676
4930581F22Rik	green	18.080633138846	10.0003336687735	8.08029947007248	1.92003419870102
4930599N23Rik	turquoise	1679.15048575903	815.277378615623	863.873107143411	-48.5957285277878
4931406C07Rik	blue	931.02764044636	411.714771116235	519.312869330125	-107.59809821389
4931406P16Rik	plum1	83.8463985068208	18.3114309139718	65.534967592849	-47.2235366788772
4931414P19Rik	lightcyan	58.8703015666011	6.67045829379041	52.1998432728107	-45.5293849790203
4931428F04Rik	white	38.4386188803238	6.56303643454578	31.8755824457781	-25.3125460112323
4931440P22Rik	lightcyan	68.6231209620961	10.5486279744646	58.0744929876315	-47.525865013167
4932438A13Rik	darkorange	256.666750791697	22.6644567798681	234.002294011829	-211.337837231961
4932441J04Rik	brown	781.900977012093	332.407437666381	449.493539345712	-117.086101679332
4933404O12Rik	grey60	11.4824648449524	1.90797663612371	9.5744882088287	-7.66651157270499
4933406J09Rik	brown	1379.2690351283	640.979368077711	738.289667050589	-97.3102989728775
4933407K13Rik	paleturquoise	24.5309424997914	4.49435922471149	20.0365832750799	-15.5422240503684
4933412E12Rik	turquoise	1671.14170896034	813.005872916185	858.135836044155	-45.1299631279694
4933412O06Rik	tan	193.657662032361	25.0969607750674	168.560701257294	-143.463740482226
4933421O10Rik	pink	85.1548896646389	16.0443245535951	69.1105651110438	-53.0662405574488
4933427D14Rik	green	8.99244262638652	4.55855382003768	4.43388880634884	0.124665013688846
4933430I17Rik	turquoise	1359.38709903611	755.022547827824	604.364551208289	150.657996619536
4933431E20Rik	cyan	201.393781587903	25.9563277797864	175.437453808116	-149.48112602833
4933434E20Rik	turquoise	1046.45144969622	566.615585331117	479.835864365107	86.7797209660103
4933439C10Rik	yellow	492.301529037217	116.843626314284	375.457902722933	-258.61427640865
4933439K11Rik	steelblue	16.3243766251862	4.23157979096247	12.0927968342238	-7.86121704326129
4933440N22Rik	white	13.2353846180981	3.86751897347011	9.36786564462799	-5.50034667115788
5031425E22Rik	magenta	516.425698297364	74.7167419911004	441.708956306264	-366.992214315164
5031425F14Rik	blue	1122.12596314963	583.740964202742	538.38499894689	45.3559652558524
5031434O11Rik	yellow	369.977221168309	97.9484494844083	272.028771683901	-174.080322199493
5031439G07Rik	black	662.65053812471	156.733889647536	505.916648477174	-349.182758829638
5033406O09Rik	green	21.1350741377133	12.0068386447594	9.12823549295385	2.87860315180557
5033421B08Rik	green	19.899094706125	3.85433060229472	16.0447641038303	-12.1904335015356
5033430I15Rik	grey	2.23260916770827	0.67413091500383	1.55847825270444	-0.884347337700614
5330438D12Rik	darkred	10.5312832533319	3.58404353673001	6.94723971660192	-3.36319617987191
5430403G16Rik	yellow	700.84830090021	174.60041230421	526.247888596	-351.647476291789
5430405H02Rik	turquoise	1509.05089489756	669.7692024043	839.281692493259	-169.512490088959
5430416N02Rik	darkgrey	68.542835974036	3.36519692735809	65.1776390466779	-61.8124421193199
5430427O19Rik	turquoise	1493.14072596029	761.581542232361	731.559183727928	30.0223585044323
5430437J10Rik	floralwhite	19.1967647803857	2.64737021855074	16.549394561835	-13.9020243432842
5530601H04Rik	lightcyan	66.2408535176104	9.45736284676598	56.7834906708444	-47.3261278240784
5730409E04Rik	pink	438.746945348467	69.411014924668	369.335930423799	-299.924915499131
5730455P16Rik	blue	664.163219152264	355.581295155627	308.581923996637	46.9993711589905
5730480H06Rik	turquoise	658.019368844454	367.213411072074	290.80595777238	76.4074532996936
5830408C22Rik	turquoise	919.027346310739	511.066025305791	407.961321004948	103.104704300843
5830415G21Rik	blue	662.051084468656	340.692961765319	321.358122703337	19.3348390619821
5830416I19Rik	darkslateblue	75.3832215039195	8.39871937235365	66.9845021315658	-58.5857827592122
5830417I10Rik	darkorange	58.3346840157922	11.7330223128958	46.6016617028965	-34.8686393900007
5830432E09Rik	cyan	241.592195376257	53.4200217073485	188.172173668909	-134.75215196156
5830444B04Rik	grey	1.32568077406638	0.70900832674147	0.616672447324907	0.0923358794165627
5930403N24Rik	turquoise	199.540689192894	91.2303023594768	108.310386833417	-17.08008447394
5930430L01Rik	skyblue3	417.537275453039	29.3545060383896	388.182769414649	-358.82826337626
6030458C11Rik	tan	519.158849025168	83.8722370917703	435.286611933398	-351.414374841628
6230400D17Rik	brown	206.368014271615	82.1014110800472	124.266603191567	-42.1651921115203
6330403L08Rik	yellow	1059.53242318726	273.353304029225	786.17911915803	-512.825815128805
6330418K02Rik	grey	5.3714401992977	1.12667730274795	4.24476289654975	-3.1180855938018
6330549D23Rik	darkorange	9.78254666990588	2.69423189789372	7.08831477201217	-4.39408287411845
6330562C20Rik	cyan	67.6231305708608	16.6304132072888	50.9927173635719	-34.3623041562831
6430548M08Rik	blue	1182.70835373025	645.875252386259	536.83310134399	109.042151042269
6430562O15Rik	lightcyan	20.8147472434115	4.99231776609445	15.822429477317	-10.8301117112226
6530402F18Rik	pink	747.929705594269	109.754407795198	638.175297799071	-528.420890003873
6720427I07Rik	purple	31.2980863682162	9.15372720350464	22.1443591647116	-12.990631961207
6720489N17Rik	yellow	382.312898647983	98.3387164639868	283.974182183996	-185.635465720009
6820431F20Rik	darkgrey	314.786986233013	28.8746027998731	285.91238343314	-257.037780633267
8030451A03Rik	brown	635.83514836082	292.624373215582	343.210775145238	-50.5864019296566
8030453O22Rik	green	13.6554494126623	8.21608910674706	5.43936030591521	2.77672880083184
8030462N17Rik	tan	376.751417292222	69.6218271243673	307.129590167855	-237.507763043487
8430429K09Rik	darkorange2	35.3260101352313	4.80917315022777	30.5168369850036	-25.7076638347758
9030407P20Rik	lightcyan	7.53593917935706	0.737921891898236	6.79801728745882	-6.06009539556059
9030624J02Rik	salmon	881.383223168577	76.8293767894037	804.553846379173	-727.72446958977
9130008F23Rik	black	221.208734529542	44.8591659403481	176.349568589194	-131.490402648846
9130011E15Rik	brown	1478.55750849931	672.726350756005	805.831157743306	-133.104806987301
9130019O22Rik	royalblue	15.2366639112957	2.7828142475125	12.4538496637832	-9.67103541627067
9130023H24Rik	darkgrey	569.252438809068	45.5337451218945	523.718693687173	-478.184948565279
9130208D14Rik	brown	1124.03262219967	505.25684982356	618.77577237611	-113.51892255255
9130221H12Rik	greenyellow	202.674436779766	35.8352611357597	166.839175644007	-131.003914508247
9130230L23Rik	brown	1339.53051552336	588.668090330022	750.862425193338	-162.194334863315
9130401M01Rik	turquoise	735.065249910415	339.674288094476	395.39096181594	-55.7166737214641
9230112E08Rik	plum1	37.4527839045649	4.59163187904017	32.8611520255247	-28.2695201464845
9230114K14Rik	green	79.6424713115141	23.4206437785541	56.22182753296	-32.8011837544059
9230116N13Rik	grey	0.941643792806934	0.147249435866269	0.794394356940665	-0.647144921074396
9330020H09Rik	grey60	38.7575380703552	10.7005837193475	28.0569543510076	-17.3563706316601
9330102E08Rik	black	125.595683139972	19.7745881141577	105.821095025814	-86.0465069116567
9330104G04Rik	darkorange2	71.094618039265	10.8590812753342	60.2355367639308	-49.3764554885966
9330151L19Rik	greenyellow	346.391179685985	19.1929949706497	327.198184715336	-308.005189744686
9330159M07Rik	darkturquoise	262.4316030183	20.77492574894	241.65667726936	-220.88175152042
9330160F10Rik	pink	452.44271784329	105.437044473161	347.005673370129	-241.568628896968
9330161L09Rik	saddlebrown	27.7268383390593	7.13651121583248	20.5903271232268	-13.4538159073944
9330175E14Rik	turquoise	1385.90814463885	715.801646809326	670.106497829525	45.6951489798005
9330179D12Rik	brown	1477.00148857461	677.229207776555	799.772280798051	-122.543073021496
9330182L06Rik	blue	822.676702249538	405.358557850582	417.318144398956	-11.9595865483734
9430015G10Rik	purple	15.4947258071325	6.07389797465659	9.42082783247595	-3.34692985781936
9430038I01Rik	darkslateblue	239.523437930114	9.87969204943995	229.643745880674	-219.764053831234
9430091E24Rik	darkslateblue	50.9872027753284	5.70774615956062	45.2794566157678	-39.5717104562072
9530068E07Rik	brown	1292.60396933555	508.89915871334	783.704810622211	-274.805651908871
9530082P21Rik	brown	1732.08142894719	711.836195695931	1020.24523325126	-308.409037555333
9930012K11Rik	blue	844.044334195415	437.530604846441	406.513729348974	31.0168754974673
9930014A18Rik	magenta	107.017091990327	20.4370295836196	86.5800624067071	-66.1430328230875
9930021J03Rik	darkred	58.2234701902289	18.1557254707085	40.0677447195204	-21.9120192488118
9930022D16Rik	grey	6.72889607455259	0.391107087115777	6.33778898743681	-5.94668190032103
9930104L06Rik	violet	397.350280196636	42.1875414591864	355.16273873745	-312.975197278264
9930111J21Rik1	turquoise	1063.29969271563	528.795751156842	534.503941558784	-5.70819040194215
9930111J21Rik2	turquoise	651.134102410282	316.282502106328	334.851600303955	-18.5690981976268
A130010J15Rik	skyblue3	331.340437014112	20.8838217152386	310.456615298873	-289.572793583635
A130014A01Rik	skyblue3	72.8922401603443	4.71987934518588	68.1723608151584	-63.4524814699725
A130051J06Rik	grey	11.0340697925239	0.750707516696962	10.2833622758269	-9.53265475912998
A130077B15Rik	darkgreen	397.505911249328	33.6540118230606	363.851899426267	-330.197887603207
A230028O05Rik	brown	329.692022812082	126.758606178428	202.933416633654	-76.1748104552261
A230050P20Rik	turquoise	1294.74297365003	686.934511538531	607.808462111499	79.1260494270318
A230056P14Rik	green	24.5164610483059	11.2188916193043	13.2975694290016	-2.07867780969724
A330023F24Rik	skyblue	19.1197677554392	5.45827042115874	13.6614973342805	-8.20322691312174
A330040F15Rik	turquoise	1469.84780531173	805.226574313006	664.621230998719	140.605343314287
A330074K22Rik	brown	1470.73412146466	578.995855028855	891.738266435808	-312.742411406952
A430005L14Rik	darkturquoise	21.0488881453258	1.84981118925864	19.1990769560672	-17.3492657668085
A430018G15Rik	grey	4.41422833380387	0.302751479360759	4.11147685444311	-3.80872537508235
A430033K04Rik	blue	923.766432476027	495.198119401675	428.568313074352	66.6298063273235
A430035B10Rik	plum1	31.9045002777072	8.83162542003385	23.0728748576734	-14.2412494376395
A430046D13Rik	black	247.833132993339	56.0468779959226	191.786254997417	-135.739377001494
A430057M04Rik	bisque4	33.297420608618	9.14241378702732	24.1550068215906	-15.0125930345633
A430093F15Rik	tan	208.494075666572	28.2286631438958	180.265412522676	-152.03674937878
A430108G06Rik	darkgreen	375.895908964454	27.7975823396503	348.098326624804	-320.300744285154
A4galt	brown	1075.83505398221	430.748133204707	645.086920777499	-214.338787572792
A530013C23Rik	turquoise	732.274564365784	360.284751546344	371.98981281944	-11.7050612730961
A530017D24Rik	magenta	891.973704806503	135.485203701449	756.488501105054	-621.003297403604
A530032D15Rik	turquoise	1648.46691670911	784.87874883091	863.588167878197	-78.7094190472869
A530040E14Rik	turquoise	1683.46749635531	782.685099983034	900.782396372275	-118.097296389241
A530064D06Rik	turquoise	1134.78407270717	556.584753626821	578.199319080353	-21.6145654535319
A530072M11Rik	lightcyan	213.656446878064	33.6846246287388	179.971822249325	-146.287197620586
A630001G21Rik	lightyellow	250.685520580511	41.165228415972	209.520292164539	-168.355063748567
A630012P03Rik	turquoise	1688.43601126404	770.932118408287	917.503892855757	-146.571774447471
A630052C17Rik	grey	4.62874235821842	0.581825540896133	4.04691681732229	-3.46509127642615
A630072M18Rik	grey60	29.4420746115842	7.84711848141383	21.5949561301704	-13.7478376487565
A730011C13Rik	brown	1520.06973197509	614.075441715626	905.99429025946	-291.918848543834
A730017L22Rik	black	721.009604832931	144.562542321983	576.447062510948	-431.884520188966
A930003A15Rik	darkorange	42.9898288899681	3.04238367797726	39.9474452119909	-36.9050615340136
A930004J17Rik	skyblue	53.5501995473444	14.3564162169941	39.1937833303503	-24.8373671133562
A930005H10Rik	lightcyan1	11.0380423480909	0.540441577953344	10.4976007701376	-9.95715919218423
A930006K02Rik	turquoise	338.121481225253	156.345517871355	181.775963353898	-25.4304454825434
A930007I19Rik	turquoise	1467.76033242239	794.830039319763	672.930293102629	121.899746217135
A930015D03Rik	brown	1399.74075155626	573.268686837245	826.472064719018	-253.203377881773
A930024E05Rik	blue	662.001467471824	359.432244217848	302.569223253976	56.8630209638716
A930033H14Rik	yellow	213.097678828992	60.3977823550242	152.699896473968	-92.3021141189437
A930037H05Rik	orangered4	83.5757786969197	4.34064349686031	79.2351352000594	-74.8944917031991
AA414768	grey	5.05926228518623	0.924599870926409	4.13466241425982	-3.21006254333341
AA467197	brown	1711.0671025113	699.929730637185	1011.13737187411	-311.207641236928
AA986860	grey	3.32125649755352	0.332915664058161	2.98834083349536	-2.6554251694372
Aaas	blue	125.822873580506	60.0902033998067	65.7326701806995	-5.64246678089282
Aacs	darkslateblue	144.946122110985	11.2219017523793	133.724220358606	-122.502318606226
Aaed1	blue	1186.31312963545	613.887293853898	572.425835781555	41.4614580723428
Aagab	green	100.982815233158	51.7741536048469	49.2086616283116	2.56549197653527
Aak1	greenyellow	155.582104803952	38.4066101781471	117.175494625805	-78.7688844476581
Aamdc	black	693.03558261545	105.467172627381	587.56840998807	-482.101237360689
Aamp	orange	69.1703643568721	23.4096939274832	45.7606704293889	-22.3509765019057
Aar2	turquoise	984.194900721826	381.790013447996	602.40488727383	-220.614873825835
Aars	brown	1217.12369854091	491.164829799225	725.958868741684	-234.794038942459
Aars2	lightsteelblue1	67.6993614259432	6.21405042174499	61.4853110041982	-55.2712605824532
Aasdh	blue	199.504801396254	77.6161244000943	121.88867699616	-44.2725525960652
Aasdhppt	magenta	492.597584863661	65.1832355651202	427.414349298541	-362.231113733421
Aatf	grey	4.00728284283045	0.646763701147971	3.36051914168248	-2.71375544053451
Aatk	blue	1119.36817346347	620.08102170587	499.2871517576	120.79386994827
AB124611	turquoise	1482.68258942104	678.169280006911	804.513309414125	-126.344029407214
Abca1	greenyellow	284.046956500181	28.0453489151821	256.001607584999	-227.956258669817
Abca13	tan	713.541620587446	65.5775138919463	647.964106695499	-582.386592803553
Abca2	yellow	1103.96203179585	310.174796153379	793.787235642473	-483.612439489093
Abca3	white	23.5118984939521	8.4265643826344	15.0853341113177	-6.65876972868329
Abca5	ivory	300.449023745715	12.5051217304869	287.943902015228	-275.438780284741
Abca6	yellow	965.143744136125	266.901393921538	698.242350214587	-431.340956293049
Abca7	ivory	38.4182847733449	2.51369767710541	35.9045870962395	-33.3908894191341
Abca8b	steelblue	88.7924114324865	30.8377267778352	57.9546846546512	-27.116957876816
Abca9	yellow	1172.98506682517	294.966195406208	878.018871418964	-583.052676012756
Abcb10	blue	1072.40007801525	600.826106179014	471.573971836239	129.252134342775
Abcb1a	lightcyan	150.447626010683	25.6055701590621	124.842055851621	-99.2364856925585
Abcb1b	yellow	1165.37087828583	315.319458019301	850.051420266527	-534.731962247226
Abcb4	yellow	964.824333687703	298.257436717269	666.566896970434	-368.309460253165
Abcb7	magenta	740.13611939598	104.589794482937	635.546324913044	-530.956530430107
Abcb8	lightsteelblue1	242.735390259444	23.5015356487782	219.233854610666	-195.732318961887
Abcb9	paleturquoise	25.8522974818727	8.24481683911167	17.607480642761	-9.36266380364932
Abcc1	ivory	238.802828854593	30.8486820985965	207.954146755996	-177.1054646574
Abcc10	darkorange	23.7102656442782	7.3637507358415	16.3465149084367	-8.98276417259518
Abcc2	darkolivegreen	127.257063425118	10.9726950581734	116.284368366945	-105.311673308771
Abcc3	blue	1230.75349976345	678.947748746872	551.805751016582	127.14199773029
Abcc4	yellow	1140.92355451669	324.227324740783	816.696229775904	-492.468905035121
Abcc5	turquoise	1138.67092689089	510.565160007808	628.105766883079	-117.540606875271
Abcd1	red	1063.37517174914	175.994622687262	887.380549061881	-711.385926374619
Abcd2	yellow	1153.50126505639	311.838532126219	841.662732930175	-529.824200803956
Abcd3	turquoise	1486.58709327493	769.749655325656	716.837437949277	52.9122173763794
Abcd4	darkorange2	149.08208076288	20.8484094857071	128.233671277173	-107.385261791465
Abce1	yellow	464.898907022927	137.509482209361	327.389424813566	-189.879942604206
Abcf1	floralwhite	225.798606028871	13.3122271254377	212.486378903433	-199.174151777996
Abcf2	turquoise	1021.77244461434	560.00805758682	461.764387027525	98.2436705592944
Abcf3	midnightblue	27.8265228912469	11.1762947691124	16.6502281221345	-5.4739333530221
Abcg1	turquoise	1213.40404287347	603.03280427775	610.371238595717	-7.33843431796663
Abcg2	blue	1131.08076797121	630.622302549726	500.458465421488	130.163837128238
Abcg3	blue	674.830559548114	344.159750366423	330.670809181691	13.4889411847322
Abhd1	lightgreen	62.3891986000812	13.0405268254477	49.3486717746335	-36.3081449491859
Abhd10	steelblue	100.004856172062	27.5753790141584	72.4294771579034	-44.854098143745
Abhd11	floralwhite	42.2710078263724	8.42493129386149	33.8460765325109	-25.4211452386494
Abhd12	black	215.584301430679	35.9696259125291	179.61467551815	-143.645049605621
Abhd13	red	1152.75829762213	191.087489274685	961.670808347446	-770.583319072762
Abhd14a	blue	870.607275758348	481.430331788716	389.176943969633	92.2533878190827
Abhd14b	blue	1159.58791868538	628.857535075145	530.730383610237	98.1271514649081
Abhd15	yellow	836.604915710891	260.213973606227	576.390942104664	-316.176968498437
Abhd16a	turquoise	1069.99533836189	568.355308164834	501.640030197054	66.7152779677795
Abhd17a	orange	72.6821568002094	19.0579015613729	53.6242552388365	-34.5663536774636
Abhd17b	lightcyan	190.752828929015	18.0376612406895	172.715167688326	-154.677506447636
Abhd17c	white	32.9649190936156	6.03523285808256	26.929686235533	-20.8944533774505
Abhd18	purple	62.5766044469767	16.4177452288514	46.1588592181253	-29.741113989274
Abhd2	tan	308.873038922402	66.2356199311222	242.63741899128	-176.401799060158
Abhd3	green	106.364527354056	22.8173017023319	83.5472256517238	-60.7299239493919
Abhd4	blue	850.873350965832	446.532052720901	404.34129824493	42.1907544759713
Abhd5	mediumpurple3	111.574595278922	28.9629334316069	82.6116618473155	-53.6487284157085
Abhd6	royalblue	164.730329269024	27.2584841311522	137.471845137872	-110.21336100672
Abhd8	orange	163.722436383103	17.5147978137305	146.207638569373	-128.692840755642
Abi1	darkgrey	657.904422150514	44.723400695737	613.181021454777	-568.45762075904
Abi2	yellow	1127.90753242515	331.711901866304	796.195630558848	-464.483728692544
Abi3	brown	1144.04677180213	477.229141948773	666.817629853359	-189.588487904586
Abl1	magenta	517.236614224618	104.322043394774	412.914570829844	-308.59252743507
Abl2	green	25.5324032540397	2.29132358379644	23.2410796702433	-20.9497560864468
Ablim2	grey60	99.6742541295042	33.5361431082788	66.1381110212254	-32.6019679129466
Abr	turquoise	1362.86033880361	698.8591518145	664.001186989107	34.8579648253933
Abracl	red	993.233664054215	194.581308813511	798.652355240704	-604.071046427193
Abraxas1	paleturquoise	12.4426879027606	1.43338035998854	11.009307542772	-9.57592718278349
Abraxas2	brown	1628.64260576721	681.760426295255	946.882179471954	-265.121753176699
Abt1	darkturquoise	249.722759543642	31.0236166750036	218.699142868638	-187.675526193634
Abtb1	yellow	856.892667271875	247.21536356113	609.677303710745	-362.461940149615
Abtb2	brown	1660.76487811698	733.364493698533	927.400384418448	-194.035890719915
AC101945.2	steelblue	115.9614613087	35.7178644356662	80.243596873034	-44.5257324373678
AC102815.1	turquoise	1519.0849931423	748.219582660756	770.865410481545	-22.645827820789
AC102815.3	turquoise	1387.25628740504	748.897613064184	638.35867434086	110.538938723324
AC110211.1	floralwhite	9.4100106990752	1.77737590256833	7.63263479650687	-5.85525889393854
AC114585.1	darkred	17.1000026429321	5.34714532833927	11.7528573145929	-6.40571198625358
AC121574.1	lightyellow	61.6463801703935	7.16760837949177	54.4787717909017	-47.3111634114099
AC121965.1	salmon	1012.48709927498	94.4471189347828	918.039980340193	-823.59286140541
AC121997.1	brown	1199.25636505595	544.978328630281	654.278036425671	-109.299707795391
AC123724.2	orangered4	46.3036912656522	4.71089645522674	41.5927948104255	-36.8818983551987
AC124426.1	darkmagenta	428.042153336645	26.2703273560651	401.77182598058	-375.501498624515
AC125351.1	yellow	942.189807489726	251.78021434691	690.409593142816	-438.629378795906
AC126804.1	grey60	52.0637093406115	19.4324171621173	32.6312921784942	-13.1988750163769
AC132833.1	blue	237.678126485763	120.834826055472	116.843300430292	3.99152562517997
AC134329.1	grey	2.21211988413943	0.685003756103541	1.52711612803589	-0.842112371932344
AC137842.1	greenyellow	111.304433259378	20.9012222901488	90.4032109692297	-69.501988679081
AC139671.1	violet	412.012485988482	45.0913131456808	366.921172842801	-321.82985969712
AC149588.1	darkred	108.588232900721	14.9103866198712	93.6778462808493	-78.7674596609781
AC152394.1	turquoise	1334.42910610091	748.432019084328	585.997087016584	162.434932067744
AC154276.1	lightcyan	80.1725096414033	18.4559695718787	61.7165400695246	-43.2605704976459
AC154636.2	blue	651.490081111281	317.438210865661	334.05187024562	-16.6136593799589
AC154640.4	skyblue	21.5025807373116	3.97394863462965	17.5286321026819	-13.5546834680523
AC154646.1	turquoise	1216.22921668896	526.065976277442	690.163240411519	-164.097264134076
AC154738.2	yellow	283.832406164887	73.5832109324427	210.249195232445	-136.665984300002
AC155729.1	turquoise	418.478827221931	178.638074692867	239.840752529064	-61.2026778361966
AC160637.1	paleturquoise	25.9849146620071	4.62148254864631	21.3634321133608	-16.7419495647145
AC163018.1	yellow	1046.75688441936	271.720776914549	775.036107504815	-503.315330590266
AC163032.1	lightcyan1	126.427786972946	9.63154063603504	116.796246336911	-107.164705700876
AC169509.1	darkgrey	23.4341694379915	2.36569512473643	21.0684743132551	-18.7027791885186
AC174678.1	green	4.7107490471287	1.30571740585279	3.40503164127591	-2.09931423542313
Acaa1a	turquoise	1342.65083744029	633.365965629503	709.284871810786	-75.9189061812829
Acaa2	blue	762.575376053994	406.679577871461	355.895798182534	50.7837796889273
Acaca	pink	513.779895594345	80.2209186092323	433.558976985113	-353.33805837588
Acad10	blue	998.279718419366	520.167458445452	478.112259973914	42.0551984715379
Acad11	darkslateblue	227.724169327769	16.093123300751	211.631046027018	-195.537922726267
Acad12	blue	717.201582720756	390.32082329686	326.880759423896	63.4400638729646
Acad8	orange	141.898364900687	25.0291906365416	116.869174264145	-91.8399836276038
Acad9	darkslateblue	129.534811248397	10.7580318615365	118.77677938686	-108.018747525324
Acadl	lightyellow	238.810238449804	28.823217643195	209.987020806609	-181.163803163414
Acadm	blue	1222.33438331416	657.593408187273	564.740975126885	92.8524330603886
Acads	blue	783.983321253295	422.116229722314	361.867091530981	60.2491381913332
Acadsb	brown	607.164435441688	263.309655178615	343.854780263074	-80.545125084459
Acadvl	darkorange2	44.8265336926858	10.0800310913739	34.7465026013118	-24.6664715099379
Acap1	blue	1183.43593140264	589.384686214657	594.051245187987	-4.66655897332953
Acap2	lightcyan	151.935073370305	29.7411528027554	122.19392056755	-92.4527677647941
Acap3	yellow	1012.31547324373	284.968091212904	727.347382030822	-442.379290817918
Acat1	blue	1059.36581246732	580.290892428907	479.074920038412	101.215972390496
Acat2	lightyellow	223.699212066595	11.3461656987038	212.353046367891	-201.006880669187
Acat3	green	54.0209520668984	27.8502465575207	26.1707055093777	1.67954104814299
Acbd3	brown4	597.961873461478	32.4592144040602	565.502659057418	-533.043444653358
Acbd4	brown	809.400065643467	316.211855339131	493.188210304336	-176.976354965205
Acbd5	darkolivegreen	723.030542948381	54.1113352046239	668.919207743757	-614.807872539133
Acbd6	pink	590.640128732164	93.4959490250848	497.144179707079	-403.648230681994
Accs	yellow	1130.43629094684	301.142603105158	829.293687841686	-528.151084736527
Acd	lightgreen	445.720800951876	47.408113014183	398.312687937693	-350.90457492351
Ace	orangered4	14.2243280510665	3.91029740805914	10.3140306430074	-6.40373323494827
Acer2	darkmagenta	344.940220987273	25.1658962948239	319.774324692449	-294.608428397625
Acer3	royalblue	21.9303844630378	3.82661152227753	18.1037729407603	-14.2771614184828
Acin1	darkgrey	507.461272325472	47.8710929119941	459.590179413478	-411.719086501484
Acly	green	9.75303850467481	1.91050555605335	7.84253294862146	-5.93202739256811
Aco1	pink	510.92839655424	110.944646177919	399.983750376321	-289.039104198402
Aco2	floralwhite	207.473862673063	24.4355413812577	183.038321291805	-158.602779910547
Acod1	turquoise	1257.54045824991	710.296959149083	547.243499100826	163.053460048257
Acot1	blue	973.795118293406	519.872893563567	453.922224729839	65.9506688337283
Acot11	black	874.741660146095	161.057772921091	713.683887225004	-552.626114303914
Acot13	darkorange2	94.9140201724813	25.28631151938	69.6277086531013	-44.3413971337214
Acot2	blue	542.048930861964	289.084318300249	252.964612561715	36.1197057385338
Acot6	skyblue3	115.571839186316	10.4472987677318	105.124540418585	-94.6772416508527
Acot7	lightsteelblue1	370.870829435989	12.7856243876116	358.085205048377	-345.299580660766
Acot8	salmon	607.876742950563	83.3417284174289	524.535014533134	-441.193286115705
Acot9	lightgreen	460.912144125913	61.9356594596897	398.976484666223	-337.040825206533
Acox1	blue	1146.59236988106	614.56549735062	532.026872530436	82.5386248201833
Acox3	blue	746.30191190626	398.59028946434	347.71162244192	50.8786670224206
Acoxl	brown	1080.34641552866	461.675996231247	618.670419297411	-156.994423066164
Acp1	mediumpurple3	79.1327746240103	18.6949210375681	60.4378535864422	-41.7429325488741
Acp2	brown	1706.97083043188	696.482692209411	1010.48813822247	-314.005446013054
Acp5	bisque4	96.9929196783404	23.31218948526	73.6807301930804	-50.3685407078205
Acp6	pink	581.11282799373	104.219477563363	476.893350430367	-372.673872867004
Acpp	black	783.636414436717	164.653730152164	618.982684284553	-454.328954132389
Acrbp	darkgreen	65.9330636538209	5.47602243295745	60.4570412208634	-54.981018787906
Acsbg1	magenta	484.518337801218	101.531369064023	382.986968737195	-281.455599673171
Acsf2	blue	1120.11521413671	598.024221507172	522.090992629539	75.9332288776332
Acsf3	skyblue3	317.058126461853	30.4564891116104	286.601637350242	-256.145148238632
Acsl1	brown	1679.39088274852	729.657417352953	949.73346539557	-220.076048042617
Acsl3	yellow	814.231268573498	248.660041159632	565.571227413866	-316.911186254234
Acsl4	brown	1284.31357836091	602.531087753182	681.782490607732	-79.2514028545502
Acsl5	turquoise	1332.99824212238	716.400775595167	616.597466527214	99.8033090679533
Acss1	lightcyan	15.8575790422625	4.44088476517386	11.4166942770887	-6.97580951191481
Acss2	violet	228.342072034862	37.7833083611063	190.558763673756	-152.775455312649
Acta2	green	12.4285333065844	2.69424079430349	9.73429251228094	-7.04005171797745
Actb	darkgrey	745.637795435503	37.5548167167321	708.082978718771	-670.528162002039
Actg1	darkolivegreen	525.742532027898	35.8013991313126	489.941132896585	-454.139733765272
Actl6a	midnightblue	13.525726922865	3.33754068088631	10.1881862419787	-6.85064556109241
Actn1	blue	1180.22376038459	660.52243885165	519.70132153294	140.821117318709
Actn4	green	74.0403842785789	32.827267554826	41.2131167237529	-8.38584916892687
Actr10	lightgreen	648.105034990076	67.9742742790547	580.130760711021	-512.156486431966
Actr1a	turquoise	1223.86594240379	601.79261435234	622.073328051454	-20.2807136991146
Actr1b	darkorange2	105.429919298635	26.7692803299652	78.6606389686697	-51.8913586387044
Actr2	turquoise	1240.15840993277	600.906009442802	639.252400489971	-38.3463910471685
Actr3	brown4	480.746293345988	23.3526906373999	457.393602708589	-434.040912071189
Actr3b	cyan	30.3812821330538	5.20716910722483	25.174113025829	-19.9669439186042
Actr5	white	6.37353187314651	1.50538907827911	4.86814279486741	-3.3627537165883
Actr6	blue	320.298458516016	161.02609987527	159.272358640746	1.75374123452326
Actr8	black	174.426069282214	40.3426599229968	134.083409359217	-93.7407494362205
Acvr1	paleturquoise	93.6064108737958	26.2001314673168	67.406279406479	-41.2061479391623
Acvr1b	tan	585.518711473704	104.615438741471	480.903272732233	-376.287833990762
Acvr2a	lightcyan	163.964109752186	49.0567970643011	114.907312687885	-65.8505156235843
Acvr2b	magenta	164.09916741394	30.0496282121826	134.049539201758	-103.999910989575
Acvrl1	bisque4	108.641005181743	15.7722441800675	92.8687610016759	-77.0965168216084
Acy1	grey	9.87397943791314	0.652362883412363	9.22161655450078	-8.56925367108842
Acyp1	black	630.824382514655	136.02207531072	494.802307203935	-358.780231893215
Acyp2	turquoise	1536.40901759288	684.411214709798	851.997802883083	-167.586588173285
Ada	cyan	406.075751560686	41.6680145324132	364.407737028273	-322.739722495859
Adal	pink	828.640758886554	96.6112674561483	732.029491430405	-635.418223974257
Adam10	greenyellow	234.906417082777	44.9504075723162	189.956009510461	-145.005601938145
Adam15	blue	1222.51781975235	662.962019127863	559.55580062449	103.406218503373
Adam17	red	1134.02395057935	180.239800444281	953.784150135068	-773.544349690787
Adam19	pink	528.307486829404	96.7946384301203	431.512848399283	-334.718209969163
Adam22	blue	1209.86775636424	567.74272329211	642.125033072132	-74.3823097800216
Adam23	darkslateblue	180.416972149315	8.26431280252117	172.152659346794	-163.888346544273
Adam3	lightcyan	26.7908020172039	3.16921615040088	23.621585866803	-20.4523697164021
Adam33	green	28.2672939637024	8.42457744119515	19.8427165225072	-11.4181390813121
Adam8	blue	708.653478511319	354.427824545277	354.225653966042	0.202170579234803
Adam9	brown	1577.99908659473	694.41335076807	883.585735826657	-189.172385058587
Adamts1	cyan	149.638878637131	21.0482908672743	128.590587769856	-107.542296902582
Adamts10	yellow	1043.30505827117	236.933418696544	806.37163957463	-569.438220878086
Adamts6	darkgrey	667.847445259308	41.6378534497991	626.209591809509	-584.57173835971
Adamts7	darkred	8.33532772568449	3.10848077243137	5.22684695325312	-2.11836618082175
Adamtsl4	black	707.545196241924	145.971357803519	561.573838438405	-415.602480634885
Adamtsl5	mediumpurple3	108.931426198929	31.4110851954547	77.5203410034743	-46.1092558080196
Adap1	brown	1329.56534727309	499.58810816991	829.977239103183	-330.389130933272
Adap2	brown	880.02680585561	411.759412347103	468.267393508507	-56.5079811614031
Adar	turquoise	1544.82223904574	804.768775701978	740.053463343765	64.7153123582132
Adarb1	lightcyan1	103.062275128899	7.64064425264512	95.4216308762539	-87.7809866236088
Adat1	pink	371.279104821381	77.0122004410239	294.266904380357	-217.254703939333
Adat2	mediumpurple3	11.8477087302489	2.09127345255766	9.75643527769128	-7.66516182513361
Adck1	brown	1350.71257893418	578.025955680917	772.686623253266	-194.660667572349
Adck2	royalblue	134.169930872391	18.8815067056651	115.288424166726	-96.4069174610611
Adck5	yellow	726.562758662733	208.499958011721	518.062800651012	-309.562842639291
Adcy2	darkgreen	449.289480910257	24.0696656403105	425.219815269947	-401.150149629636
Adcy3	blue	961.397022590726	526.276216915924	435.120805674802	91.155411241122
Adcy6	lightyellow	45.2257939563106	7.92077690659962	37.305017049711	-29.3842401431114
Adcy7	blue	970.200906390911	532.362927234702	437.837979156209	94.5249480784929
Adcy9	yellow	1172.01514389593	330.999748066088	841.015395829844	-510.015647763755
Add1	orangered4	21.8765411034221	3.52461680449311	18.351924298929	-14.8273074944359
Add3	yellow	986.833187753271	303.547632221449	683.285555531822	-379.737923310374
Adgb	brown	1380.42631875073	590.404641715935	790.021677034794	-199.617035318859
Adgra3	magenta	484.700510499424	66.3071564973381	418.393354002086	-352.086197504748
Adgrb2	grey	0	0	0	0
Adgre1	green	111.008362589673	23.8617342254159	87.1466283642575	-63.2848941388416
Adgre4	grey60	95.9496676740269	26.3967391151511	69.5529285588758	-43.1561894437247
Adgre5	skyblue3	509.783742283351	33.423347916255	476.360394367096	-442.937046450841
Adgrf1	darkred	15.4020094686415	1.98936461415329	13.4126448544882	-11.4232802403349
Adgrg1	darkgreen	132.666530350476	18.9935105661685	113.673019784307	-94.6795092181386
Adgrg6	darkred	54.7463596744112	9.57825226505523	45.168107409356	-35.5898551443008
Adgrl2	yellow	1074.74528321944	326.701229872542	748.044053346895	-421.342823474353
Adh5	darkorange2	81.5185395094683	23.54546941148	57.9730700979883	-34.4276006865082
Adh7	mediumpurple3	48.9108838555992	10.4188633758594	38.4920204797398	-28.0731571038803
Adhfe1	brown	1362.77849363024	621.119744666867	741.658748963372	-120.539004296505
Adi1	cyan	427.407355185884	50.7257029618955	376.681652223989	-325.955949262093
Adipor1	yellow	222.338022135904	62.7456602318948	159.592361904009	-96.8467016721146
Adipor2	magenta	577.07152022344	111.721613065299	465.349907158141	-353.628294092843
Adk	green	127.073077119432	43.4204650324368	83.652612086995	-40.2321470545582
Adm	greenyellow	40.9224611647265	5.37312220280399	35.5493389619225	-30.1762167591186
Adnp	darkorange	28.1399573828971	8.11920298173709	20.02075440116	-11.9015514194229
Adnp2	brown	1311.86464114213	606.480851364269	705.383789777862	-98.9029384135927
Ado	grey60	40.4338447401742	12.3990899582643	28.03475478191	-15.6356648236457
Adora2a	brown	1535.09556943152	653.997553079751	881.098016351766	-227.100463272015
Adora2b	red	1038.39147500254	166.310397808144	872.081077194399	-705.770679386254
Adora3	green	35.6113848353707	8.57203736715076	27.03934746822	-18.4673101010692
Adpgk	pink	522.069832601156	110.067903327148	412.001929274008	-301.93402594686
Adprh	brown	1253.32505978534	513.711435770142	739.613624015198	-225.902188245055
Adprhl2	orange	167.226167195381	23.0948939553636	144.131273240017	-121.036379284653
Adprm	red	1156.09265092268	198.958270185409	957.134380737273	-758.176110551864
Adra1a	turquoise	831.696644874657	436.610919598034	395.085725276623	41.5251943214112
Adrb2	magenta	632.742314780608	98.5424891718358	534.199825608772	-435.657336436936
Adrm1	salmon	860.231985346286	77.4050730956707	782.826912250615	-705.421839154944
Adsl	orange	42.4649608346594	14.9102072296262	27.5547536050332	-12.6445463754071
Adss	yellow	1185.9909847922	324.671092001548	861.319892790654	-536.648800789105
Adssl1	blue	1227.23882848235	680.997921132461	546.240907349889	134.757013782572
Aebp1	grey	8.8785260243993	0.945534568894231	7.93299145550506	-6.98745688661083
Aebp2	lightcyan	201.397130946114	40.3273648939572	161.069766052157	-120.7424011582
Aen	bisque4	38.7943883344006	12.2337773197688	26.5606110146318	-14.326833694863
Aes	midnightblue	15.4636687568187	6.69768319666704	8.76598556015165	-2.06830236348461
Afap1	pink	632.501135406383	94.2677463783197	538.233389028063	-443.965642649744
Afdn	purple	103.77986797085	16.1725048198332	87.607363151017	-71.4348583311839
Aff1	turquoise	1029.74112715635	532.053052331363	497.688074824989	34.3649775063745
Aff4	blue	767.976915802235	343.923929088104	424.052986714131	-80.1290576260271
Afg1l	bisque4	9.95994729781377	3.06187388085555	6.89807341695822	-3.83619953610266
Afg3l1	midnightblue	49.9983559871777	19.7941922445814	30.2041637425963	-10.4099714980149
Afg3l2	black	227.886443155691	48.9946553460314	178.891787809659	-129.897132463628
Afmid	darkturquoise	54.4370786372515	9.78849731201063	44.6485813252408	-34.8600840132302
Afp	mediumpurple3	51.0237468512705	6.59324140568621	44.4305054455842	-37.837264039898
Aftph	brown	1577.60929523833	715.216457202656	862.392838035672	-147.176380833016
Aga	green	92.683526997041	32.6660615703721	60.0174654266689	-27.3514038562967
Agap1	blue	1120.03201373491	627.988459915776	492.043553819134	135.944906096642
Agap2	yellow	434.37748460759	116.450452285044	317.927032322546	-201.476580037501
Agap3	blue	1141.41918079241	630.446919488588	510.972261303818	119.47465818477
Agbl3	darkmagenta	45.1191074529944	4.87272380604564	40.2463836469488	-35.3736598409031
Agbl5	blue	561.871028645435	285.587231467137	276.283797178298	9.30343428883953
Agfg1	red	1266.79442026443	203.041419214415	1063.75300105002	-860.711581835605
Agfg2	black	481.538408632056	106.123489482984	375.414919149071	-269.291429666087
Aggf1	black	727.624832525343	157.907560828137	569.717271697206	-411.809710869069
Agk	blue	620.70934514492	331.716208540684	288.993136604236	42.7230719364485
Agl	yellow	848.06078940546	238.528034012574	609.532755392886	-371.004721380312
Agmo	blue	941.857053121306	477.328323344195	464.528729777111	12.7995935670838
Ago1	lightcyan1	167.956675636433	18.2064380582762	149.750237578157	-131.543799519881
Ago2	green	4.19571871862718	1.27572516803421	2.91999355059297	-1.64426838255876
Ago3	magenta	479.24666224874	60.8915636032812	418.355098645459	-357.463535042178
Ago4	blue	1157.65237979252	600.82396967562	556.828410116896	43.9955595587244
Agpat1	turquoise	1008.28714433392	430.870258584198	577.416885749718	-146.54662716552
Agpat2	black	511.172627057165	122.342310501611	388.830316555553	-266.488006053942
Agpat3	blue	1106.25824284887	607.627295484098	498.630947364773	108.996348119324
Agpat4	brown	1618.80120195307	650.74779684285	968.053405110224	-317.305608267374
Agpat5	blue	990.026949526302	553.983712398362	436.04323712794	117.940475270422
Agps	greenyellow	341.598732669376	27.1002859827869	314.49844668659	-287.398160703803
Agrn	white	19.2272094735973	7.42690562019185	11.8003038534055	-4.37339823321362
Agtpbp1	skyblue	177.211751596386	11.3844271709906	165.827324425395	-154.442897254405
Agtrap	turquoise	1585.11934537403	787.802121307594	797.317224066437	-9.51510275884311
Ahctf1	pink	292.318745322168	64.2091044549597	228.109640867208	-163.900536412249
Ahcy	blue	722.241167973581	364.329039000651	357.91212897293	6.41691002772154
Ahcyl1	turquoise	1548.59321478837	771.325398272597	777.267816515768	-5.94241824317055
Ahcyl2	cyan	181.14261881435	40.7474637897385	140.395155024612	-99.6476912348732
Ahdc1	plum1	46.6458250408962	12.1765992256428	34.4692258152534	-22.2926265896106
Ahi1	green	5.71383678275828	2.41641458565469	3.29742219710359	-0.881007611448896
Ahnak	skyblue	143.778224831821	11.8295093470261	131.948715484795	-120.119206137769
Ahnak2	darkslateblue	105.591029530707	11.3591888964375	94.2318406342691	-82.8726517378316
Ahr	grey60	82.3085543819269	15.6371920790248	66.6713623029021	-51.0341702238773
Ahrr	tan	573.409735165459	86.5487554067745	486.860979758684	-400.31222435191
Ahsa1	violet	178.19385754264	39.8492085287493	138.344649013891	-98.4954404851415
Ahsa2	skyblue3	184.289712038122	10.3945471076459	173.895164930476	-163.50061782283
AI314180	grey60	82.6977070856745	20.7222428413158	61.9754642443587	-41.2532214030428
AI413582	salmon	968.944572607014	82.5094120194712	886.435160587543	-803.925748568072
AI427809	floralwhite	164.589585149693	14.4452587343434	150.144326415349	-135.699067681006
AI429214	violet	31.6279889420578	3.55752186915281	28.070467072905	-24.5129452037522
AI464131	lightsteelblue1	89.9641596809149	4.19167581784558	85.7724838630693	-81.5808080452237
AI467606	grey	7.8608216173779	0.307592263949559	7.55322935342834	-7.24563708947878
AI480526	skyblue	122.747975340904	21.267189639582	101.480785701322	-80.2135960617398
AI504432	tan	648.163388480237	111.850648524218	536.312739956019	-424.4620914318
AI506816	magenta	683.416027672368	99.1449202047009	584.271107467667	-485.126187262966
AI597479	darkmagenta	366.981989026339	31.1985657873514	335.783423238988	-304.584857451637
AI606181	lightcyan1	17.8038073395159	3.17699862645655	14.6268087130593	-11.4498100866028
AI606473	lightcyan	79.8386003290223	13.658310342694	66.1802899863283	-52.5219796436342
AI661453	cyan	443.96141608405	47.4622970584187	396.499119025632	-349.036821967213
AI662270	turquoise	1196.52526441974	554.597433309314	641.927831110425	-87.3303978011118
AI837181	red	995.088004640667	194.369355223046	800.718649417622	-606.349294194576
AI839979	black	755.010464929524	151.505391651262	603.505073278262	-451.999681627
AI846148	steelblue	10.9648650105803	2.66586609161874	8.29899891896161	-5.63313282734287
AI987944	darkorange	51.4978607069763	19.1213385071296	32.3765221998467	-13.2551836927172
Aida	turquoise	1626.11288092915	748.142206084186	877.970674844966	-129.82846876078
Aif1	turquoise	1565.9172146748	829.231750163637	736.685464511161	92.5462856524769
Aifm1	blue	743.074640268552	392.429411936554	350.645228331998	41.7841836045561
Aifm2	salmon	389.061999051731	42.4088715178164	346.653127533914	-304.244256016098
Aig1	turquoise	1048.34836512154	615.835120184602	432.513244936939	183.321875247663
Aim2	turquoise	1567.49705337011	786.368035815219	781.129017554892	5.23901826032648
Aimp1	sienna3	36.8158075447027	8.29755706196388	28.5182504827389	-20.220693420775
Aimp2	pink	558.642488054295	105.231109510281	453.411378544014	-348.180269033732
Aip	turquoise	1014.3523724163	520.400251841346	493.952120574958	26.448131266388
Airn	brown4	629.454388089032	29.0809778775655	600.373410211467	-571.292432333901
Ajuba	pink	429.528000042093	82.9857830361801	346.542217005913	-263.556433969733
Ak1	black	736.627452918534	117.928061613221	618.699391305313	-500.771329692092
Ak2	turquoise	1394.06897886927	744.917052460486	649.151926408785	95.7651260517002
Ak3	blue	1045.35369369834	583.642305171615	461.711388526724	121.930916644891
Ak4	grey	5.12879876697201	1.16574781277738	3.96305095419463	-2.79730314141724
Ak6	lightgreen	529.485665737263	45.5694368939437	483.916228843319	-438.346791949376
Ak8	black	492.733576269488	121.25822689859	371.475349370898	-250.217122472308
Akap1	yellow	961.784454180669	266.696180288845	695.088273891824	-428.392093602978
Akap10	green	90.3159152620699	20.473017431786	69.8428978302839	-49.3698803984979
Akap11	yellow	861.981976262586	255.777380438935	606.204595823651	-350.427215384716
Akap12	turquoise	915.132230628084	445.344357868652	469.787872759431	-24.4435148907791
Akap13	brown	1425.62892848162	642.678019527291	782.95090895433	-140.27288942704
Akap17b	black	567.961404945405	105.327867092526	462.633537852878	-357.305670760352
Akap3	tan	39.6091727218315	5.81754382536174	33.7916288964698	-27.9740850711081
Akap6	red	1103.62033702098	189.423234511274	914.197102509702	-724.773867998428
Akap7	red	886.847268946057	193.681775208491	693.165493737566	-499.483718529075
Akap8	skyblue	101.997740598748	13.633399801229	88.3643407975186	-74.7309409962896
Akap8l	pink	94.0976316973585	15.4682743666429	78.6293573307156	-63.1610829640727
Akap9	pink	756.085234433587	99.8784847806851	656.206749652902	-556.328264872217
Akip1	turquoise	669.173889628608	288.169930116432	381.003959512175	-92.8340293957431
Akirin1	violet	213.074114724851	35.4281469704802	177.645967754371	-142.217820783891
Akirin2	red	314.004477172605	59.8336114654599	254.170865707145	-194.337254241685
Akna	tan	429.331377384652	78.1714532311819	351.15992415347	-272.988470922288
Akr1a1	turquoise	981.626966708687	542.335447303252	439.291519405435	103.043927897817
Akr1b10	green	48.4134227144443	33.7213206916543	14.6921020227899	19.0292186688644
Akr1b3	green	74.2652425595045	13.5118501128895	60.7533924466151	-47.2415423337256
Akr1b8	black	914.760412460769	155.861482183098	758.898930277671	-603.037448094573
Akr1c12	green	6.46281700108689	2.28735571216637	4.17546128892052	-1.88810557675416
Akr1c13	mediumpurple3	165.000175505367	27.582304972386	137.417870532981	-109.835565560595
Akr1e1	violet	108.232827479336	14.4679428860208	93.7648845933155	-79.2969417072947
Akr7a5	blue	1138.52845596235	602.292296383677	536.236159578672	66.0561368050048
Akt1	blue	827.917163184125	440.855188048121	387.061975136004	53.7932129121168
Akt1s1	sienna3	76.4337370823974	18.3025613100879	58.1311757723095	-39.8286144622217
Akt2	orange	141.3553190511	19.251636919093	122.103682132007	-102.852045212914
Akt3	red	1130.54635470464	182.960751103624	947.585603601017	-764.624852497392
Aktip	darkgreen	244.382809837819	20.9169788134921	223.465831024327	-202.548852210834
AL590144.2	grey	1.38500873511186	0.567174130109539	0.817834605002319	-0.25066047489278
AL591952.3	brown	64.0211826721835	21.1659060950203	42.8552765771632	-21.6893704821429
AL645745.1	brown	256.362723016033	106.814005539467	149.548717476566	-42.7347119370989
Alad	orange	67.4516141128096	11.1113248063474	56.3402893064621	-45.2289645001147
Alas1	mediumpurple3	197.639777800646	26.5128337601891	171.126944040457	-144.614110280268
Alcam	purple	51.66703340878	25.1421355210321	26.5248978877479	-1.38276236671579
Aldh16a1	sienna3	69.7680053984836	22.5000919479983	47.2679134504853	-24.7678215024869
Aldh18a1	grey60	56.3744401207467	20.4243368461873	35.9501032745593	-15.525766428372
Aldh1a2	green	10.5413378072516	4.55409798168829	5.98723982556331	-1.43314184387502
Aldh1b1	turquoise	1663.4205842085	800.151626050807	863.268958157692	-63.1173321068854
Aldh1l1	turquoise	727.032441220206	428.116441770635	298.915999449571	129.200442321064
Aldh1l2	white	10.82770404384	1.30737087918499	9.52033316465503	-8.21296228547003
Aldh2	blue	1120.5822568047	632.922986596994	487.659270207707	145.263716389288
Aldh3a2	darkolivegreen	41.7211694390965	2.91144622592207	38.8097232131744	-35.8982769872524
Aldh3b1	mediumpurple3	123.662811106095	26.3109148064069	97.3518962996876	-71.0409814932807
Aldh4a1	darkslateblue	169.827232593399	11.109291093821	158.717941499578	-147.608650405757
Aldh5a1	yellow	1003.97820404433	270.05607827691	733.922125767422	-463.866047490512
Aldh6a1	pink	564.869443778314	102.288914475852	462.580529302462	-360.291614826609
Aldh7a1	black	641.86870535592	141.095635781777	500.773069574142	-359.677433792365
Aldh9a1	blue	1296.971037753	700.388260123687	596.582777629317	103.80548249437
Aldoa	floralwhite	261.692396397833	24.8715660433378	236.820830354496	-211.949264311158
Aldoc	blue	1039.12417871733	581.133243329446	457.990935387887	123.142307941559
Alg1	sienna3	78.1267244088287	11.7308180846826	66.3959063241461	-54.6650882394636
Alg11	lightcyan	284.155380430289	35.3267914155498	248.828589014739	-213.50179759919
Alg12	turquoise	464.297027262088	261.433424203964	202.863603058124	58.5698211458396
Alg13	lightyellow	409.291388311252	41.2316456789847	368.059742632267	-326.828096953283
Alg14	darkorange	12.0778098350558	1.54016180167292	10.5376480333829	-8.99748623170999
Alg2	skyblue3	609.915909811464	40.8263654019439	569.08954440952	-528.263179007577
Alg3	sienna3	19.7397633740454	2.33937634377812	17.4003870302673	-15.0610106864892
Alg5	lightsteelblue1	253.921734088307	22.3574553464188	231.564278741888	-209.20682339547
Alg6	black	197.056709836302	47.9751707104301	149.081539125872	-101.106368415442
Alg8	green	10.9203316842238	3.53802389365348	7.38230779057036	-3.84428389691688
Alg9	royalblue	189.344622424525	31.8420459151609	157.502576509364	-125.660530594203
Alkbh1	lightyellow	34.0804964670498	5.87961799143315	28.2008784756167	-22.3212604841835
Alkbh2	cyan	18.1479854261152	1.08916042965692	17.0588249964583	-15.9696645668014
Alkbh3	turquoise	1213.7116473941	667.035825742259	546.675821651838	120.360004090421
Alkbh4	brown	474.308141855463	180.70155716977	293.606584685693	-112.905027515923
Alkbh5	darkturquoise	768.565088884829	43.8530174391325	724.712071445697	-680.859054006564
Alkbh6	darkturquoise	291.301647449735	24.3715104626594	266.930136987076	-242.558626524417
Alkbh7	sienna3	129.37683058073	21.3769031978515	107.999927382879	-86.6230241850274
Alkbh8	yellow	1111.94326061582	299.745793525117	812.197467090704	-512.451673565587
Alms1	magenta	556.009750680969	84.1940787066177	471.815671974351	-387.621593267733
Alox12	grey	1.63071209204191	0.244704317777793	1.38600777426412	-1.14130345648632
Alox5	blue	1047.76366441079	575.99832290917	471.765341501616	104.232981407554
Alox5ap	black	657.903243454746	161.079229490789	496.824013963957	-335.744784473167
Alpk1	darkgrey	702.173743013109	57.5600727749523	644.613670238157	-587.053597463204
Als2	steelblue	76.133686629864	12.4466835769959	63.6870030528681	-51.2403194758722
Als2cl	blue	1024.0064675745	549.120271510664	474.886196063837	74.2340754468271
Alyref	blue	412.239729033763	213.0382897194	199.201439314363	13.8368504050371
Alyref2	darkred	11.9016629502947	1.83225913231838	10.0694038179763	-8.23714468565794
Amacr	grey	6.24113893156619	0.831029691894988	5.4101092396712	-4.57907954777622
Ambra1	red	1261.54675110775	183.500422934243	1078.04632817351	-894.545905239262
Amd1	yellow	441.903244320479	104.308821695837	337.594422624642	-233.285600928804
Amd2	grey	4.48919337896536	1.313115436571	3.17607794239436	-1.86296250582336
Amdhd2	violet	252.976520870751	47.4005326112108	205.57598825954	-158.17545564833
Amer1	darkred	136.514342154708	23.4293385445133	113.085003610195	-89.6556650656818
Amfr	grey60	29.0922606704693	7.51801315400124	21.574247516468	-14.0562343624668
Amigo1	magenta	696.408928369409	122.196477449961	574.212450919448	-452.015973469486
Amigo3	brown	948.029483322356	444.59673989053	503.432743431826	-58.8360035412967
Ammecr1	brown	1120.10414500876	502.697608618647	617.406536390112	-114.708927771466
Ammecr1l	tan	273.442816317513	60.3071965702237	213.13561974729	-152.828423177066
Amn1	darkgrey	763.902133963067	49.2823549234681	714.619779039599	-665.337424116131
Amot	yellow	1115.93558134465	309.723736957863	806.211844386783	-496.48810742892
Amotl1	grey	5.60819724552576	0.629867780367473	4.97832946515829	-4.34846168479082
Ampd2	lightsteelblue1	184.980474645966	13.2847509986219	171.695723647344	-158.410972648722
Ampd3	sienna3	159.122756961197	8.52872948551578	150.594027475681	-142.065297990165
Amt	purple	111.80017984044	7.28467968239023	104.51550015805	-97.2308204756593
Amz1	blue	1051.83903413342	584.586462959641	467.252571173778	117.333891785863
Amz2	turquoise	912.73904126707	381.998758873871	530.740282393199	-148.741523519328
Anapc1	pink	588.473418716574	88.4141424511623	500.059276265412	-411.645133814249
Anapc10	brown4	221.708210278197	12.6000139373594	209.108196340837	-196.508182403478
Anapc11	lightsteelblue1	288.304669148106	19.6815566872348	268.623112460871	-248.941555773636
Anapc13	darkolivegreen	39.4161766136129	3.60475782522633	35.8114187883865	-32.2066609631602
Anapc15	blue	958.362072110274	513.797656469874	444.5644156404	69.233240829474
Anapc16	turquoise	1131.95325298598	586.357541382671	545.595711603308	40.7618297793626
Anapc2	midnightblue	32.8193906744241	11.1150493712264	21.7043413031977	-10.5892919319713
Anapc4	black	117.391850521283	26.1739292883082	91.2179212329753	-65.0439919446671
Anapc5	lightgreen	351.293490020288	38.9586534699217	312.334836550366	-273.376183080444
Anapc7	brown	564.787331422204	181.692283316795	383.095048105408	-201.402764788613
Ang	black	663.491605085691	146.438632129779	517.052972955912	-370.614340826133
Angel1	royalblue	43.3040839773204	4.63831977800607	38.6657641993143	-34.0274444213082
Angel2	grey	3.26077605578511	0.182840533440896	3.07793552234422	-2.89509498890332
Angpt1	brown	970.326916880473	390.869785806528	579.457131073945	-188.587345267417
Angpt2	steelblue	87.7395537693985	22.1692942307528	65.5702595386457	-43.400965307893
Angptl2	blue	1040.66520379552	576.443393494067	464.221810301457	112.22158319261
Angptl3	green	46.8701967728468	31.2795114240032	15.5906853488435	15.6888260751597
Angptl4	blue	1082.51696102871	599.276114705145	483.240846323565	116.03526838158
Angptl6	lightsteelblue1	107.747226640955	11.3083507355413	96.4388759054137	-85.1305251698724
Angptl7	yellow	635.604747344637	145.380986958777	490.223760385859	-344.842773427082
Ank	blue	1295.26604318391	632.654188150388	662.611855033518	-29.9576668831303
Ank1	salmon	87.3597307106883	6.22349961750902	81.1362310931793	-74.9127314756703
Ank2	blue	750.929157533423	392.211938908871	358.717218624552	33.4947202843194
Ankdd1a	turquoise	658.576272659816	313.368810850821	345.207461808996	-31.838650958175
Ankfy1	brown	1444.91279002063	596.744834129919	848.167955890708	-251.423121760789
Ankhd1	paleturquoise	65.3725594066421	14.982203655479	50.3903557511631	-35.4081520956842
Ankib1	red	977.477230479675	204.430862190055	773.04636828962	-568.615506099565
Ankle2	turquoise	1551.96873757688	736.890259417663	815.078478159217	-78.1882187415542
Ankmy1	brown	1515.91801040032	639.055249659081	876.862760741242	-237.807511082161
Ankmy2	plum1	37.4240793396354	11.3654255843991	26.0586537552363	-14.6932281708372
Ankra2	brown4	327.34667069653	21.0364235032968	306.310247193233	-285.273823689937
Ankrd10	pink	570.567958580932	112.455159028011	458.112799552921	-345.65764052491
Ankrd11	darkred	28.9280772019806	14.5574065982359	14.3706706037447	0.186735994491247
Ankrd12	skyblue	70.1001193511857	13.6480655840498	56.4520537671359	-42.8039881830861
Ankrd13a	steelblue	13.2985802103329	1.31541674982587	11.983163460507	-10.6677467106812
Ankrd13b	blue	794.145252612443	438.23465548855	355.910597123893	82.3240583646567
Ankrd13c	tan	145.195651031844	29.0600697306395	116.135581301204	-87.0755115705647
Ankrd13d	black	837.617137624901	121.188445369121	716.42869225578	-595.240246886659
Ankrd16	skyblue	90.4875255942838	15.4651579087417	75.0223676855421	-59.5572097768004
Ankrd17	brown	1031.77126419149	469.867049014435	561.904215177054	-92.0371661626189
Ankrd24	darkturquoise	757.970501670768	51.0356513790963	706.934850291672	-655.899198912576
Ankrd26	darkolivegreen	559.121378566735	31.865953364961	527.255425201774	-495.389471836813
Ankrd27	brown	1201.50620255541	513.073289144247	688.432913411163	-175.359624266916
Ankrd28	blue	601.896312565972	283.590407122322	318.30590544365	-34.7154983213277
Ankrd29	blue	925.496976001383	460.276970961715	465.220005039668	-4.94303407795246
Ankrd33b	grey60	45.2206726706229	17.6396256701681	27.5810470004548	-9.94142133028673
Ankrd34a	yellow	801.572255131589	200.86908569974	600.70316943185	-399.83408373211
Ankrd37	greenyellow	396.973766171461	55.6948224609764	341.278943710484	-285.584121249508
Ankrd39	green	12.7106559877387	1.49243319761899	11.2182227901197	-9.72578959250075
Ankrd40	steelblue	35.0812163603979	9.2827759682304	25.7984403921675	-16.5156644239371
Ankrd42	purple	8.14699767158324	3.36170533812541	4.78529233345782	-1.42358699533241
Ankrd44	paleturquoise	138.368430248867	32.2967398618097	106.071690387057	-73.7749505252474
Ankrd46	yellow	833.98924761706	233.695373502995	600.293874114065	-366.598500611071
Ankrd49	plum1	15.5458222445861	2.63943951530532	12.9063827292807	-10.2669432139754
Ankrd50	brown	1472.9677027852	650.042643436933	822.925059348266	-172.882415911333
Ankrd52	brown	803.307060267596	348.008762613901	455.298297653695	-107.289535039793
Ankrd54	darkturquoise	360.992490553808	40.6185243413392	320.373966212468	-279.755441871129
Ankrd55	darkred	22.3383759493948	5.35564368673551	16.9827322626593	-11.6270885759238
Ankrd66	turquoise	895.429892482436	501.203073587734	394.226818894702	106.976254693033
Ankrd9	cyan	237.592637679956	50.32262925197	187.270008427986	-136.947379176016
Anks1	darkgrey	307.791118596134	29.1354433473006	278.655675248833	-249.520231901533
Anks3	brown4	414.995302024663	28.4417678947871	386.553534129876	-358.111766235088
Anks6	pink	410.568112403208	78.1925271005878	332.37558530262	-254.183058202032
Ankzf1	yellow	703.176534297014	191.522730754647	511.653803542367	-320.13107278772
Anln	magenta	577.016597807868	104.582227885275	472.434369922593	-367.852142037318
Ano10	grey60	35.6004389277013	9.73470502783679	25.8657338998645	-16.1310288720278
Ano6	greenyellow	142.008392762783	38.9096016056408	103.098791157143	-64.1891895515018
Ano8	darkgreen	316.977808489329	18.964247341609	298.01356114772	-279.049313806111
Anp32a	purple	16.9033976951102	5.8199160043106	11.0834816907996	-5.26356568648898
Anp32b	magenta	51.8671728669164	7.79691616988185	44.0702566970345	-36.2733405271527
Anp32e	yellow	1077.25714796893	290.386622814383	786.870525154551	-496.483902340168
Anpep	salmon	716.679236225468	67.4138046950112	649.265431530457	-581.851626835445
Antxr1	turquoise	1217.02351877146	568.530759282017	648.492759489443	-79.9620002074266
Antxr2	magenta	454.130888734573	102.429355615123	351.70153311945	-249.272177504327
Anxa1	cyan	312.565248573237	50.0995792924666	262.46566928077	-212.366089988304
Anxa11	purple	11.5796219169663	4.61029501053005	6.96932690643629	-2.35903189590624
Anxa11os	turquoise	1370.84985899202	723.180539934923	647.6693190571	75.5112208778237
Anxa2	darkgreen	366.831890125687	39.2826438369939	327.549246288693	-288.266602451699
Anxa3	blue	1211.93357647943	678.613711547106	533.319864932324	145.293846614782
Anxa4	turquoise	1283.19405840013	696.991908976069	586.202149424066	110.789759552003
Anxa5	yellow	332.308116183153	97.4694940862888	234.838622096864	-137.369128010575
Anxa6	green	63.6333132483143	42.0933695998309	21.5399436484835	20.5534259513474
Anxa7	green	56.4999093642138	17.2361615691336	39.2637477950802	-22.0275862259466
Anxa9	blue	985.81511397212	538.479112883958	447.336001088162	91.1431117957959
Aoah	turquoise	1672.52695986536	735.450615679175	937.07634418618	-201.625728507004
Aoc1	darkorange	13.5044270870355	1.96886089000138	11.5355661970341	-9.56670530703275
Aoc2	greenyellow	20.4942134342034	1.9937723130655	18.5004411211379	-16.5066688080724
Aox1	saddlebrown	12.7372132056952	1.11046867687945	11.6267445288157	-10.5162758519363
Ap1ar	blue	552.912842342369	271.08773986428	281.82510247809	-10.7373626138101
Ap1b1	blue	1080.63265131434	601.18573807378	479.44691324056	121.73882483322
Ap1g1	tan	407.837425889631	69.8883871028796	337.949038786751	-268.060651683872
Ap1g2	turquoise	162.380347365895	64.9484835641075	97.431863801787	-32.4833802376795
Ap1m1	darkturquoise	375.682914448138	55.1767473340714	320.506167114067	-265.329419779995
Ap1s1	violet	196.04901088082	36.9448993274011	159.104111553418	-122.159212226017
Ap1s2	blue	1106.49441686772	595.102696405989	511.391720461733	83.710975944256
Ap1s3	darkolivegreen	594.88763636003	35.6108191768155	559.276817183215	-523.665998006399
Ap2a1	turquoise	534.989543442285	241.04051056401	293.949032878274	-52.9085223142644
Ap2a2	blue	1228.63926052477	595.602942765721	633.036317759052	-37.4333749933317
Ap2b1	white	42.9565018964058	13.8187738086651	29.1377280877407	-15.3189542790755
Ap2m1	mediumpurple3	109.331034375387	29.1519244587171	80.1791099166701	-51.0271854579531
Ap2s1	mediumpurple3	83.5081807964744	20.8325182876213	62.6756625088532	-41.8431442212319
Ap3b1	turquoise	1377.28978242566	626.491753289	750.798029136662	-124.306275847663
Ap3d1	violet	174.024640794701	13.9332428934702	160.091397901231	-146.158155007761
Ap3m1	brown	558.369068186443	233.690075150278	324.678993036165	-90.988917885887
Ap3m2	turquoise	1597.33090784271	712.037391203862	885.293516638844	-173.256125434982
Ap3s1	lightyellow	252.393134641519	39.4627308745207	212.930403766998	-173.467672892477
Ap3s2	darkturquoise	428.337491755087	59.0957965271129	369.241695227975	-310.145898700862
Ap4b1	yellowgreen	71.1122990315213	9.95363490669724	61.158664124824	-51.2050292181268
Ap4e1	grey	2.35837570049681	0.411404608104325	1.94697109239249	-1.53556648428816
Ap4m1	lightcyan1	91.1396216610028	8.99505755785538	82.1445641031474	-73.149506545292
Ap4s1	lightgreen	296.906197379886	41.5622425785708	255.343954801315	-213.781712222744
Ap5b1	tan	249.309358364315	48.7536173831964	200.555740981118	-151.802123597922
Ap5m1	purple	104.690975094469	9.26314595146076	95.4278291430082	-86.1646831915474
Ap5s1	sienna3	221.374307826077	14.2811618250259	207.093146001051	-192.811984176026
Ap5z1	turquoise	706.670941632551	314.254199614099	392.416742018452	-78.1625424043531
Apaf1	brown	1505.72752414475	645.873167606504	859.854356538248	-213.981188931744
Apba1	red	1038.30062933444	197.92567726218	840.374952072257	-642.449274810077
Apba3	turquoise	795.532444594799	335.594847533775	459.937597061024	-124.342749527249
Apbb1	blue	501.480988508299	232.149759621763	269.331228886537	-37.1814692647742
Apbb1ip	purple	81.4453797797451	32.2517978526472	49.1935819270979	-16.9417840744507
Apbb2	darkolivegreen	638.037518359486	47.6879529190284	590.349565440458	-542.661612521429
Apc	skyblue	241.449022898031	20.8212107229756	220.627812175055	-199.806601452079
Apc2	yellow	297.415153078035	74.0435604170332	223.371592661001	-149.328032243968
Apcdd1	grey	4.69240217110553	0.368221563439388	4.32418060766614	-3.95595904422675
Apeh	brown	623.979176511874	206.880454486131	417.098722025743	-210.218267539612
Apex1	lightsteelblue1	406.195736696375	30.8159989621929	375.379737734182	-344.563738771989
Apex2	cyan	237.151374835546	21.9235462628376	215.227828572708	-193.30428230987
Aph1a	yellowgreen	80.2855769455008	15.8655574373649	64.420019508136	-48.5544620707711
Aph1b	yellow	946.615919088667	275.504126264583	671.111792824083	-395.6076665595
Aph1c	cyan	173.21978369458	51.3949593318568	121.824824362723	-70.4298650308666
Api5	lightcyan	279.110315650565	45.5771504149632	233.533165235602	-187.956014820638
Apip	lightgreen	369.418774222914	18.8668442526708	350.551929970244	-331.685085717573
Aplf	blue	709.619940265066	323.700926943395	385.919013321671	-62.2180863782758
Aplnr	red	820.120030431213	166.24776846081	653.872261970402	-487.624493509592
Aplp1	blue	344.482795448744	172.698614608508	171.784180840237	0.914433768271067
Aplp2	blue	1264.13836137993	689.262446955725	574.875914424206	114.386532531519
Apmap	turquoise	1318.93326815633	705.703224077595	613.230044078732	92.4731799988635
Apobec1	brown	1313.17042429612	555.378131633108	757.792292663011	-202.414161029902
Apobec3	brown	1651.07482469317	684.987033701516	966.087790991657	-281.100757290142
Apobec4	brown	1431.42300497044	664.484270293926	766.93873467651	-102.454464382585
Apobr	blue	667.35738983319	315.495338381161	351.86205145203	-36.366713070869
Apoc1	darkmagenta	25.4765045022052	2.72991097882162	22.7465935233836	-20.016682544562
Apod	brown	1732.51018101126	696.406889710013	1036.10329130125	-339.696401591233
Apoe	darkolivegreen	259.317499831738	28.4928629893073	230.82463684243	-202.331773853123
Apol7c	floralwhite	16.1565951099366	5.61215501992823	10.5444400900084	-4.93228507008015
Apol9a	turquoise	1569.74094781825	794.504474884928	775.236472933322	19.2680019516063
Apol9b	turquoise	1514.46144910957	787.797320964185	726.664128145381	61.1331928188049
Apoo	grey	6.19587089320307	0.420906058061929	5.77496483514114	-5.35405877707921
Apool	turquoise	1664.03289846433	734.445765492903	929.587132971429	-195.141367478526
Apopt1	saddlebrown	108.967257733483	25.1882078365201	83.7790498969629	-58.5908420604428
App	brown	1524.23583037016	644.397367829167	879.838462540995	-235.441094711828
Appbp2	lightcyan	293.396030523131	49.478797185306	243.917233337825	-194.438436152519
Appl1	magenta	643.639915479474	122.159234152237	521.480681327237	-399.321447175001
Appl2	black	816.835550338102	149.416892191205	667.418658146897	-518.001765955692
Aprt	skyblue3	394.227731733278	37.2265944986946	357.001137234584	-319.774542735889
Aptx	turquoise	1258.76073691011	631.430781521966	627.329955388142	4.10082613382406
Aqp9	turquoise	1129.50117934919	518.751622570136	610.749556779053	-91.9979342089175
Aqr	pink	525.199710156602	79.9532617955701	445.246448361032	-365.293186565462
Araf	floralwhite	118.575884313498	12.9412277245469	105.634656588951	-92.6934288644038
Arap1	brown	1221.40137489873	530.545271533937	690.856103364795	-160.310831830858
Arap2	yellow	1095.11110235789	277.511099287777	817.600003070115	-540.088903782338
Arap3	blue	1280.06883447222	655.736927263013	624.331907209211	31.4050200538018
Arc	darkolivegreen	191.827027523822	13.3802968730314	178.44673065079	-165.066433777759
Arcn1	turquoise	1184.85424933353	679.676615212308	505.177634121223	174.498981091086
Arel1	brown	1643.50845430702	709.844578146621	933.663876160395	-223.819298013774
Arf1	turquoise	1120.9853573693	591.097564737825	529.887792631479	61.2097721063462
Arf2	turquoise	1330.97120029129	717.813202055887	613.157998235401	104.655203820487
Arf3	darkturquoise	509.310327283644	43.7001515648366	465.610175718808	-421.910024153971
Arf4	turquoise	1461.81793607387	781.929394741248	679.888541332621	102.040853408627
Arf5	turquoise	1367.66679458169	625.509731694331	742.157062887355	-116.647331193024
Arf6	brown	1506.8208330932	613.846564998173	892.974268095027	-279.127703096854
Arfgap1	sienna3	78.922321397017	10.3686062183023	68.5537151787148	-58.1851089604125
Arfgap2	brown	753.967203190825	256.56374884568	497.403454345145	-240.839705499466
Arfgap3	midnightblue	32.5845815164994	15.6554858590238	16.9290956574756	-1.27360979845177
Arfgef1	royalblue	112.946792804433	14.7799070629157	98.1668857415175	-83.3869786786018
Arfgef2	blue	799.387780997487	439.471226564573	359.916554432914	79.5546721316591
Arfgef3	blue	636.703397723325	348.391046005726	288.312351717599	60.0786942881263
Arfip1	darkgrey	24.200776225761	4.28034668436098	19.9204295414	-15.640082857039
Arfip2	floralwhite	54.8062108427007	10.7529380071153	44.0532728355854	-33.3003348284701
Arfrp1	lightgreen	381.830587642113	66.3505471924882	315.480040449625	-249.129493257137
Arg1	black	135.209350506551	24.0123695765078	111.196980930043	-87.1846113535357
Arg2	brown	940.430083915838	437.507093065517	502.922990850321	-65.4158977848034
Arglu1	purple	11.1499410563297	3.70258326012234	7.44735779620737	-3.74477453608503
Arhgap1	grey60	48.9900724360827	23.4501473748944	25.5399250611883	-2.08977768629391
Arhgap10	brown	1362.16820139684	590.741855739549	771.426345657295	-180.684489917746
Arhgap11a	green	38.896799392443	20.7208152321078	18.1759841603353	2.54483107177249
Arhgap12	green	145.248704367191	22.5672017245312	122.681502642659	-100.114300918128
Arhgap15	black	757.152870608287	118.716241183203	638.436629425084	-519.720388241882
Arhgap17	green	27.1935434185325	14.0213693337555	13.172174084777	0.849195248978436
Arhgap18	blue	1094.90349342603	560.561646409627	534.341847016399	26.2197993932289
Arhgap19	black	666.704479271093	143.100296402381	523.604182868712	-380.503886466331
Arhgap21	blue	991.120006717813	496.658249416036	494.461757301777	2.1964921142594
Arhgap22	darkturquoise	181.131993538775	40.5703413728734	140.561652165902	-99.9913107930282
Arhgap23	magenta	687.154854056169	121.105839223493	566.049014832677	-444.943175609184
Arhgap24	green	49.4389064781046	20.0007633980856	29.438143080019	-9.43737968193347
Arhgap25	green	36.2835835830967	13.1384788692324	23.1451047138643	-10.0066258446319
Arhgap26	greenyellow	218.386143351466	31.627241251775	186.758902099691	-155.131660847916
Arhgap27	tan	534.272663190941	55.732180248516	478.540482942425	-422.808302693909
Arhgap27os1	darkgrey	30.7737694780594	2.90741983238919	27.8663496456702	-24.958929813281
Arhgap28	red	1048.14887071108	148.679704949045	899.469165762032	-750.789460812987
Arhgap29	blue	87.1362544478788	40.6703566047008	46.465897843178	-5.79554123847717
Arhgap30	turquoise	712.555077669632	374.327096671893	338.227980997739	36.0991156741541
Arhgap31	darkgrey	390.094205168917	50.2618076933721	339.832397475545	-289.570589782173
Arhgap32	yellow	922.877294727028	228.980710914094	693.896583812934	-464.91587289884
Arhgap35	royalblue	127.232718462212	17.3482835956483	109.884434866564	-92.5361512709153
Arhgap39	blue	1218.86098731108	579.680841119116	639.180146191962	-59.4993050728456
Arhgap4	green	56.916367966961	39.762500921247	17.1538670457139	22.6086338755331
Arhgap45	blue	978.666127852827	486.935481346082	491.730646506745	-4.79516516066337
Arhgap5	magenta	563.485425443317	101.048404600272	462.437020843046	-361.388616242774
Arhgap6	yellow	1156.45218744066	296.006933420471	860.445254020186	-564.438320599715
Arhgap9	skyblue3	409.411897798762	33.3663775899161	376.045520208846	-342.67914261893
Arhgdia	yellowgreen	134.597361750282	17.4378074216019	117.15955432868	-99.7217469070778
Arhgdib	turquoise	239.632498590326	109.823280602458	129.809217987868	-19.9859373854103
Arhgef1	blue	1040.83099365059	583.128966415814	457.702027234774	125.42693918104
Arhgef10	darkorange	22.8294229183572	3.70699454745311	19.1224283709041	-15.415433823451
Arhgef10l	magenta	609.402370291994	101.087093214653	508.315277077341	-407.228183862687
Arhgef11	yellow	468.343196730953	115.285607785122	353.057588945831	-237.771981160709
Arhgef12	darkolivegreen	614.509610681518	36.9538205543595	577.555790127159	-540.601969572799
Arhgef17	darkolivegreen	305.977312828397	26.6477763890993	279.329536439298	-252.681760050199
Arhgef18	darkred	26.9097043213906	2.15021932484538	24.7594849965453	-22.6092656716999
Arhgef2	tan	668.67473843716	108.142833902555	560.531904534605	-452.38907063205
Arhgef3	red	1177.71034403359	223.76632483516	953.944019198435	-730.177694363275
Arhgef37	violet	243.062653122523	17.8584032516782	225.204249870845	-207.345846619167
Arhgef39	magenta	197.813503244969	31.9141777985992	165.89932544637	-133.98514764777
Arhgef4	blue	1062.97312853583	518.860264807035	544.112863728798	-25.2525989217631
Arhgef40	blue	596.013760587488	299.461417211365	296.552343376123	2.90907383524257
Arhgef5	green	11.0119080085428	2.13072326916796	8.88118473937483	-6.75046147020687
Arhgef6	blue	1177.7936202602	614.75721428769	563.036405972505	51.7208083151845
Arhgef7	greenyellow	422.372005223194	57.8255722352214	364.546432987973	-306.720860752751
Arid1a	lightcyan	275.243945653659	42.8278038207844	232.416141832874	-189.58833801209
Arid1b	yellow	813.748372937464	207.104351795701	606.644021141763	-399.539669346062
Arid2	paleturquoise	90.985459290713	29.0709136023573	61.9145456883558	-32.8436320859985
Arid3a	darkgrey	587.136070124814	42.2352422728921	544.900827851922	-502.66558557903
Arid3b	lightyellow	78.0485762406771	14.7932814463233	63.2552947943537	-48.4620133480304
Arid4a	darkorange	33.7876596810119	13.9454463523811	19.8422133286308	-5.89676697624971
Arid4b	darkred	39.1361221592754	12.0919095857925	27.0442125734829	-14.9523029876904
Arid5a	brown	1600.3401617306	653.17331015085	947.166851579744	-293.993541428894
Arid5b	red	957.25335323496	189.105703653648	768.147649581313	-579.041945927665
Arih1	lightcyan1	51.6414350878829	6.75791855398097	44.883516533902	-38.125597979921
Arih2	steelblue	30.8061379260489	7.95654584485714	22.8495920811918	-14.8930462363346
Arl1	violet	202.899789657315	40.547531706738	162.352257950577	-121.804726243839
Arl10	blue	979.971630297164	545.115452500104	434.85617779706	110.259274703043
Arl11	blue	1031.04215599115	575.716252812803	455.325903178346	120.390349634457
Arl13b	magenta	691.094916819893	114.802137040232	576.292779779661	-461.490642739429
Arl14ep	royalblue	122.319942454175	22.480432774235	99.8395096799403	-77.3590769057054
Arl15	grey	1.69659521130029	0.614757098675253	1.08183811262503	-0.46708101394978
Arl16	turquoise	821.771361387675	400.904602474536	420.866758913139	-19.9621564386036
Arl2	midnightblue	60.6847559979619	25.7496460655509	34.935109932411	-9.18546386686005
Arl2bp	cyan	363.735165006803	56.0061095925469	307.729055414256	-251.722945821709
Arl3	lightyellow	46.7285924022817	12.0572768486204	34.6713155536613	-22.6140387050409
Arl4a	red	1060.04686764836	158.525518425229	901.521349223136	-742.995830797907
Arl4c	ivory	302.601112873456	30.8099031849232	271.791209688533	-240.981306503609
Arl4d	grey	9.23588662782223	0.463498366947529	8.7723882608747	-8.30888989392717
Arl5a	tan	359.390116320825	65.5853256611273	293.804790659698	-228.21946499857
Arl5b	lightcyan	174.533727814059	41.8129167959032	132.720811018156	-90.9078942222528
Arl5c	red	1086.518350699	195.215973393614	891.302377305382	-696.086403911769
Arl6	green	42.9449879284244	13.9587657036207	28.9862222248037	-15.027456521183
Arl6ip1	brown	990.187962507909	397.839164490437	592.348798017473	-194.509633527036
Arl6ip4	violet	129.942516647757	16.5682418817586	113.374274765999	-96.8060328842401
Arl6ip5	skyblue3	397.783935053068	41.3204561453337	356.463478907734	-315.1430227624
Arl6ip6	paleturquoise	25.4850284176636	5.62931582658031	19.8557125910833	-14.226396764503
Arl8a	red	1080.58101600536	182.361426439587	898.219589565777	-715.85816312619
Arl8b	midnightblue	12.0766380302034	2.55617964143571	9.52045838876774	-6.96427874733203
Armc1	lightcyan1	9.92971093116434	1.54101356501656	8.38869736614778	-6.84768380113122
Armc10	pink	541.262727163573	90.2878695862582	450.974857577315	-360.686987991057
Armc2	black	881.878384321782	150.047899382907	731.830484938875	-581.782585555969
Armc5	red	1300.96256618306	176.056935022921	1124.90563116014	-948.848696137215
Armc6	lightsteelblue1	209.329854468969	25.2790141116245	184.050840357345	-158.77182624572
Armc7	turquoise	1022.48350740908	538.921083450007	483.562423959069	55.3586594909374
Armc8	brown	1523.95547284219	694.493766287717	829.461706554477	-134.96794026676
Armc9	darkslateblue	169.222482642869	10.9046105442528	158.317872098617	-147.413261554364
Armcx1	blue	463.596834302236	213.77678344161	249.820050860625	-36.0432674190149
Armcx2	blue	704.398683650853	338.052138536506	366.346545114348	-28.294406577842
Armcx3	green	58.6806996392588	30.9783963615336	27.7023032777252	3.27609308380838
Armcx4	orangered4	20.2465386294898	3.23936041063773	17.0071782188521	-13.7678178082144
Armcx5	violet	28.1503851083454	4.00657979256934	24.143805315776	-20.1372255232067
Armcx6	brown	857.448309332465	365.689413446466	491.758895885999	-126.069482439533
Armt1	blue	512.805107359817	280.828320277148	231.976787082668	48.8515331944796
Arnt	tan	593.563699154129	94.8133965510231	498.750302603106	-403.936906052083
Arnt2	brown	747.244156571478	330.85089603124	416.393260540238	-85.5423645089977
Arntl	yellow	428.641868366044	116.558375167569	312.083493198475	-195.525118030906
Arpc1a	lightgreen	624.580873333255	67.2415330483299	557.339340284925	-490.097807236595
Arpc1b	lightgreen	406.850703372488	57.5669500421	349.283753330388	-291.716803288288
Arpc2	lightyellow	71.871109924346	17.909066522737	53.962043401609	-36.052976878872
Arpc3	lightyellow	79.4601187324936	18.6576349581555	60.8024837743381	-42.1448488161825
Arpc4	lightgreen	285.069723134099	56.7924487417515	228.277274392347	-171.484825650596
Arpc5	brown	1224.28887489216	522.923268085094	701.365606807062	-178.442338721968
Arpc5l	grey	5.72528016865425	0.799738638671179	4.92554152998307	-4.12580289131189
Arpin	turquoise	170.92722593526	77.6737208858669	93.253505049393	-15.5797841635262
Arpp19	orange	12.4908388725811	3.60834353548404	8.88249533709709	-5.27415180161305
Arrb1	blue	1234.3858209269	604.798897900918	629.586923025979	-24.7880251250613
Arrb2	green	34.285413640891	2.88321215872156	31.4022014821695	-28.5189893234479
Arrdc1	turquoise	1091.12813310975	520.755497632816	570.372635476932	-49.6171378441161
Arrdc2	brown	803.285374433423	366.94346943913	436.341904994293	-69.3984355551631
Arrdc3	green	121.238200992387	60.417336733715	60.8208642586718	-0.403527524956701
Arrdc4	brown	1434.5965420252	598.591732304289	836.004809720912	-237.413077416623
Arsa	cyan	287.418033931543	49.7449520459818	237.673081885561	-187.928129839579
Arsb	blue	1143.13704554481	622.641938432347	520.495107112467	102.14683131988
Arsg	magenta	546.860642525797	95.4210872449135	451.439555280884	-356.01846803597
Arsi	grey	4.40526981266714	0.22396983364286	4.18129997902428	-3.95733014538142
Arsk	magenta	661.904679334538	92.6223971645044	569.282282170034	-476.65988500553
Art2a-ps	brown	1499.71099298692	602.105795377016	897.605197609899	-295.499402232882
Art2b	turquoise	1378.88389339985	651.896690433934	726.987202965913	-75.0905125319789
Art3	brown	1001.894076676	431.988959851046	569.905116824951	-137.916156973906
Artn	grey	8.74690772311997	0.45185991649557	8.2950478066244	-7.84318789012883
Arv1	grey	3.03572190794711	0.792053709796562	2.24366819815054	-1.45161448835398
Arvcf	blue	1050.38833450869	581.22116632368	469.167168185015	112.053998138666
As3mt	skyblue3	338.031346019197	23.5606828987623	314.470663120435	-290.909980221673
Asah1	black	598.524524036063	116.646530341852	481.877993694211	-365.231463352358
Asah2	brown	1320.70195029352	615.249433536079	705.452516757444	-90.203083221365
Asap1	blue	1076.17692688726	547.984961783903	528.191965103355	19.7929966805486
Asap2	magenta	573.17835691713	72.9108728572485	500.267484059882	-427.356611202633
Asap3	green	1.83911562092854	0.463373113840487	1.37574250708806	-0.91236939324757
Asb1	brown	216.4582895284	81.3640651683921	135.094224360008	-53.7301591916155
Asb13	brown	1647.75903333792	688.678224497929	959.080808839989	-270.40258434206
Asb2	purple	113.292927636551	14.4626353045708	98.8302923319804	-84.3676570274096
Asb3	tan	450.788747615755	75.7307834428758	375.057964172879	-299.327180730003
Asb4	blue	1097.89457686975	610.747765252254	487.146811617491	123.600953634763
Asb6	turquoise	1080.16889620509	496.637675258338	583.531220946747	-86.8935456884086
Asb7	darkred	45.0561190632079	14.9711523389418	30.0849667242661	-15.1138143853242
Asb8	tan	332.396729487164	63.6864610458431	268.710268441321	-205.023807395478
Ascc1	saddlebrown	103.004189299395	5.5035709891552	97.5006183102396	-91.9970473210844
Ascc2	green	15.884740448263	5.51916481082308	10.36557563744	-4.84641082661688
Ascc3	brown	1528.55983684876	598.923833840489	929.636003008276	-330.712169167787
Ascl2	grey	2.04676744462448	0.250469859747798	1.79629758487668	-1.54582772512888
Asf1a	turquoise	1334.77194298515	586.774730502123	747.997212483025	-161.222481980903
Asf1b	orangered4	78.6872318776988	15.7148649187348	62.972366958964	-47.2575020402292
Ash1l	darkred	114.873874014678	23.7280915276562	91.1457824870219	-67.4176909593657
Ash2l	yellow	904.888297003732	241.129873276917	663.758423726815	-422.628550449898
Asl	lightgreen	392.527348066468	54.59820818258	337.929139883888	-283.330931701308
Asna1	violet	321.180748729791	41.9353584350888	279.245390294702	-237.310031859614
Asns	royalblue	65.4673376112737	16.8893420741923	48.5779955370814	-31.6886534628891
Asnsd1	green	19.3410659130069	1.91514334302238	17.4259225699846	-15.5107792269622
Asph	darkgrey	221.970608539662	17.371941825925	204.598666713737	-187.226724887812
Aspm	magenta	518.551353353405	70.533676464682	448.017676888723	-377.484000424041
Aspscr1	darkturquoise	487.429463090419	37.9937458167685	449.43571727365	-411.441971456882
Asrgl1	grey60	104.336130150798	43.6785662575972	60.6575638932008	-16.9789976356036
Ass1	salmon	860.783702669792	89.9824123290956	770.801290340696	-680.818878011601
Aste1	grey	2.99091124197374	0.169691654185075	2.82121958778867	-2.6515279336036
Asxl1	greenyellow	438.768340993912	79.2975161764329	359.470824817479	-280.173308641046
Asxl2	purple	105.904331767512	14.0738714769771	91.8304602905347	-77.7565888135576
Atad1	darkgrey	278.321172993771	30.0079939629818	248.313179030789	-218.305185067808
Atad2	purple	190.92929750249	42.4932478409747	148.436049661515	-105.942801820541
Atad2b	darkgrey	415.923230289172	41.3062410150086	374.616989274163	-333.310748259155
Atad3a	pink	642.590529645394	109.691589306304	532.89894033909	-423.207351032785
Atad5	purple	164.975445747452	33.9839958016059	130.991449945846	-97.00745414424
Atat1	yellow	161.784595073874	41.289743245373	120.494851828501	-79.2051085831278
Ate1	magenta	487.879336087202	103.982141090981	383.89719499622	-279.915053905239
Atf1	steelblue	135.918337799317	38.3777423620311	97.5405954372856	-59.1628530752546
Atf2	skyblue	125.278813723159	8.30284393717284	116.975969785986	-108.673125848813
Atf3	violet	199.946864413017	37.2911247399636	162.655739673054	-125.36461493309
Atf4	turquoise	1415.40087339982	762.827209326963	652.573664072862	110.253545254101
Atf5	midnightblue	37.1777314455906	8.88239302854824	28.2953384170423	-19.4129453884941
Atf6	paleturquoise	46.2191596625044	8.56862264824496	37.6505370142595	-29.0819143660145
Atf6b	brown	901.226043939804	344.186878011462	557.039165928342	-212.85228791688
Atf7	tan	543.157256289327	76.7588230746133	466.398433214713	-389.6396101401
Atf7ip	brown	1034.70440052806	479.823500250152	554.880900277909	-75.0574000277575
Atg10	tan	511.16319364716	64.0187384028406	447.14445524432	-383.125716841479
Atg101	midnightblue	15.3448577477203	4.17902742970455	11.1658303180158	-6.98680288831121
Atg12	salmon	566.828948516862	88.2906304707922	478.53831804607	-390.247687575277
Atg13	salmon	971.771828523698	89.9358188960194	881.836009627679	-791.900190731659
Atg14	sienna3	244.220527051509	15.5135764997319	228.706950551777	-213.193374052045
Atg16l1	brown	1393.42230740405	624.789217262712	768.633090141334	-143.843872878622
Atg16l2	yellow	852.308408271551	246.672181230732	605.636227040819	-358.964045810088
Atg2a	grey60	61.8008997798629	24.1754698927491	37.6254298871138	-13.4499599943646
Atg2b	pink	111.513660149376	24.7394224085538	86.7742377408226	-62.0348153322688
Atg3	lightyellow	199.508654817357	32.3341083377867	167.17454647957	-134.840438141784
Atg4a	turquoise	1444.83891413408	729.175789208901	715.663124925183	13.5126642837181
Atg4b	darkturquoise	468.541813436662	64.9459341482546	403.595879288408	-338.649945140153
Atg4c	paleturquoise	78.0058364360232	25.2505445459731	52.7552918900501	-27.504747344077
Atg4d	turquoise	1596.35746055438	718.307875269742	878.04958528464	-159.741710014897
Atg5	turquoise	1219.7782608728	590.625397229534	629.152863643268	-38.5274664137341
Atg7	darkorange2	75.7504796485842	13.6815653003317	62.0689143482525	-48.3873490479208
Atg9a	brown	983.594869203985	399.910529816552	583.684339387433	-183.773809570881
Atg9b	blue	1043.81384915358	547.857248211866	495.956600941712	51.900647270154
Atic	yellow	797.920488719163	210.796655433968	587.123833285195	-376.327177851227
Atl1	blue	875.255700318527	475.605694459384	399.650005859143	75.9556886002418
Atl2	lightcyan1	71.777151118744	13.4598374512649	58.3173136674791	-44.8574762162143
Atl3	lightcyan	186.383270503279	40.632761964145	145.750508539134	-105.117746574989
Atm	greenyellow	109.560337785382	30.8045382045567	78.7557995808251	-47.9512613762683
Atmin	pink	666.452408775307	82.8562615974025	583.596147177904	-500.739885580502
Atn1	turquoise	319.13253619766	139.948894775149	179.183641422511	-39.2347466473615
Atoh8	orangered4	11.0119148270311	1.20018393418442	9.81173089284671	-8.6115469586623
Atox1	yellowgreen	140.885895196464	28.4503573003146	112.435537896149	-83.9851805958347
Atp10a	turquoise	1465.93914484475	756.754931066067	709.184213778679	47.5707172873883
Atp10d	magenta	752.513899652174	100.584159990262	651.929739661911	-551.345579671649
Atp11a	ivory	216.768104689195	18.3018776548949	198.4662270343	-180.164349379405
Atp11b	darkorange	67.6450319637707	17.1493744130404	50.4956575507303	-33.34628313769
Atp11c	greenyellow	290.707875573173	74.2903636685107	216.417511904662	-142.127148236152
Atp13a1	brown	1135.15072007329	427.689804777119	707.46091529617	-279.771110519051
Atp13a2	brown	1217.13030103601	472.680485805826	744.449815230182	-271.769329424355
Atp13a3	yellow	1153.29506888752	307.197614971235	846.097453916281	-538.899838945046
Atp13a4	brown	863.266187418689	383.467158985109	479.79902843358	-96.3318694484715
Atp1a1	pink	532.44837596733	77.131795291325	455.316580676005	-378.18478538468
Atp1a3	black	626.749710232285	114.498168482317	512.251541749968	-397.753373267651
Atp1b1	grey	9.98727242223908	0.375726622762683	9.6115457994764	-9.23581917671371
Atp1b3	turquoise	1563.84696679613	719.14319075218	844.703776043951	-125.560585291771
Atp23	blue	762.291532003202	385.424577079547	376.866954923655	8.55762215589255
Atp2a2	white	11.2955337677031	4.18826848697538	7.10726528072777	-2.91899679375239
Atp2a3	blue	1032.67044419305	573.14929134836	459.521152844693	113.628138503667
Atp2b1	paleturquoise	49.6386687135935	9.86691199224996	39.7717567213435	-29.9048447290936
Atp2b4	purple	91.2685775587877	16.9505967381264	74.3179808206613	-57.3673840825349
Atp2c1	red	1057.20205725514	176.048068329181	881.153988925957	-705.105920596776
Atp5a1	midnightblue	51.802209869831	12.5180731662111	39.2841367036198	-26.7660635374087
Atp5b	lightgreen	329.758795768006	47.0563036702946	282.702492097712	-235.646188427417
Atp5c1	floralwhite	170.228434780292	16.9594904225807	153.268944357711	-136.30945393513
Atp5d	yellowgreen	68.0384135345666	16.5891921250938	51.4492214094728	-34.860029284379
Atp5e	yellowgreen	79.6748459387541	23.65632891232	56.018517026434	-32.362188114114
Atp5f1	violet	197.781511243659	47.7540663783043	150.027444865355	-102.273378487051
Atp5g1	midnightblue	59.7318647135385	17.5865174951099	42.1453472184285	-24.5588297233186
Atp5g3	yellowgreen	274.708653982322	33.6314610822204	241.077192900101	-207.445731817881
Atp5h	midnightblue	80.4939550511133	22.2750569319822	58.2188981191311	-35.9438411871489
Atp5j	lightgreen	345.229455006621	50.1264442680528	295.103010738568	-244.976566470515
Atp5j2	yellowgreen	168.525053559985	40.5849742933627	127.940079266622	-87.3551049732593
Atp5k	violet	163.08054545969	32.5905678417327	130.489977617958	-97.899409776225
Atp5l	green	15.2081680881443	6.58920271322703	8.6189653749173	-2.02976266169027
Atp5l2-ps	grey	4.38377113817171	2.29724461086173	2.08652652730999	0.210718083551738
Atp5o	salmon	756.180046954996	104.364340304986	651.815706650009	-547.451366345023
Atp5s	pink	210.382781775839	42.6868471049819	167.695934670857	-125.009087565875
Atp6ap1	bisque4	66.1347107466225	17.4605708741582	48.6741398724642	-31.213568998306
Atp6ap2	green	102.646694944418	38.4897952056017	64.1568997388163	-25.6671045332146
Atp6v0a1	blue	1005.90426627611	548.681641383247	457.222624892864	91.4590164903831
Atp6v0a2	brown	1450.24722297099	579.208350031359	871.038872939635	-291.830522908277
Atp6v0b	turquoise	1078.10061230995	464.631228263521	613.469384046427	-148.838155782907
Atp6v0c	salmon	665.462131890878	66.7881292971961	598.674002593682	-531.885873296486
Atp6v0d1	violet	279.469617622907	48.7358738711917	230.733743751715	-181.997869880524
Atp6v0d2	black	639.031912430226	147.668684745577	491.363227684649	-343.694542939071
Atp6v0e	salmon	688.883900333414	99.3201980429746	589.563702290439	-490.243504247464
Atp6v1a	bisque4	49.346958851437	10.4124020747152	38.9345567767218	-28.5221547020066
Atp6v1b2	salmon	174.233042092713	19.223299991769	155.009742100944	-135.786442109175
Atp6v1c1	bisque4	117.903583394568	15.447661107893	102.455922286675	-87.0082611787824
Atp6v1d	turquoise	957.19221417659	542.569845699098	414.622368477492	127.947477221607
Atp6v1e1	turquoise	1030.64108116563	567.172667143791	463.46841402184	103.704253121951
Atp6v1f	salmon	987.534331612103	75.7903160933551	911.744015518748	-835.953699425393
Atp6v1g1	violet	147.573762666635	28.1275976958974	119.446164970737	-91.3185672748398
Atp6v1g2	white	19.5411756977935	1.93851892331313	17.6026567744803	-15.6641378511672
Atp6v1h	violet	275.43177864218	47.7660102947445	227.665768347435	-179.899758052691
Atp7a	lightyellow	267.443542632291	31.4161780227496	236.027364609542	-204.611186586792
Atp8a1	darkred	30.4255677674475	11.942770363237	18.4827974042105	-6.54002704097342
Atp8a2	violet	27.7501691543523	2.61073088883322	25.1394382655191	-22.5287073766859
Atp8b2	grey60	64.1843209398741	25.9772184034473	38.2071025364268	-12.2298841329796
Atp8b4	pink	498.182774719939	116.148577341839	382.0341973781	-265.885620036261
Atp9a	grey	1.37810978230132	0.512770719105991	0.865339063195328	-0.352568344089337
Atp9b	ivory	196.208204242169	21.1777568640713	175.030447378098	-153.852690514026
Atpaf1	blue	946.531573540525	518.003999249402	428.527574291123	89.4764249582784
Atpaf2	sienna3	46.3910665778675	4.89603679150093	41.4950297863665	-36.5989929948656
Atpif1	blue	885.405394165822	481.148648035696	404.256746130126	76.8919019055699
Atr	ivory	276.264529394101	23.4829965343415	252.78153285976	-229.298536325418
Atraid	yellow	821.955919745343	202.433669247725	619.522250497617	-417.088581249892
Atrn	pink	587.616380903464	99.0750824863897	488.541298417074	-389.466215930685
Atrnl1	tan	395.587263462155	86.2338018725703	309.353461589584	-223.119659717014
Atrx	darkmagenta	233.251605423199	26.9425555690947	206.309049854105	-179.36649428501
Atxn1	magenta	580.788571061815	88.5557555977917	492.232815464024	-403.677059866232
Atxn10	blue	1009.05743665933	470.270035305187	538.78740135414	-68.5173660489529
Atxn1l	darkorange	269.238925388916	8.60321699357104	260.635708395345	-252.032491401774
Atxn2	darkred	78.0852761354986	17.9169160560066	60.168360079492	-42.2514440234854
Atxn2l	turquoise	482.977692785463	232.833019239231	250.144673546232	-17.3116543070005
Atxn3	yellow	1168.30692231438	315.392827890699	852.914094423684	-537.521266532985
Atxn7	darkred	69.4642140987063	25.5949337535583	43.869280345148	-18.2743465915897
Atxn7l1	brown	1455.53591125408	632.405518366989	823.130392887089	-190.7248745201
Atxn7l2	sienna3	45.1764754442382	3.8858253201658	41.2906501240724	-37.4048248039066
Atxn7l3	brown	1242.98831132027	524.041307443481	718.947003876789	-194.905696433308
Atxn7l3b	royalblue	134.803311900208	33.0989299097162	101.704381990492	-68.6054520807754
AU019823	red	1078.39280677051	163.038937544748	915.353869225764	-752.314931681016
AU020206	ivory	157.700331996398	16.909759437962	140.790572558436	-123.880813120474
AU022252	white	33.5422919450948	8.87498048777062	24.6673114573242	-15.7923309695536
AU040320	steelblue	155.447525042288	23.1952236145158	132.252301427772	-109.057077813257
AU041133	lightgreen	11.6979812775185	0.987781184020031	10.7102000934985	-9.72241890947845
Auh	turquoise	813.224672303222	406.207903770079	407.016768533143	-0.808864763063752
Aunip	purple	21.9650257668733	10.4108194622253	11.554206304648	-1.14338684242279
Aup1	turquoise	1337.04179080624	667.51909715617	669.52269365007	-2.00359649389929
Aurka	plum1	21.0831653104256	6.00572946740637	15.0774358430192	-9.07170637561286
Aurkaip1	lightgreen	571.197242414669	59.7508127317351	511.446429682934	-451.695616951199
Aurkb	yellow	808.63598353606	246.969147722293	561.666835813767	-314.697688091473
AV356131	white	5.09147632856079	0.868990872156234	4.22248545640456	-3.35349458424832
Aven	midnightblue	31.2817467267107	15.1503472156869	16.1313995110238	-0.981052295336966
Avil	grey	2.08948754340237	0.50322562054191	1.58626192286046	-1.08303630231855
Avl9	tan	237.56881647201	52.7908539274783	184.777962544532	-131.987108617054
Avpi1	pink	488.316479634623	113.178911198639	375.137568435984	-261.958657237345
AW011738	turquoise	1442.62863916078	742.727043384222	699.901595776558	42.8254476076638
AW112010	turquoise	1641.34680881965	843.830871229936	797.515937589713	46.3149336402237
AW146154	yellow	508.302143895058	154.338730708789	353.963413186269	-199.62468247748
AW209491	bisque4	42.8912484169832	9.7092908739309	33.1819575430523	-23.4726666691214
AW549877	darkgrey	497.748838689779	54.2874393002	443.461399389579	-389.173960089379
AW554918	magenta	556.413853931824	89.2477446022164	467.166109329608	-377.918364727391
Axin1	red	44.6480915571472	5.31158440805602	39.3365071490911	-34.0249227410351
Axl	red	1255.33444694152	204.963441479115	1050.37100546241	-845.407563983295
Azi2	turquoise	1620.98820247969	811.811896380608	809.176306099083	2.63559028152463
Azin1	green	54.0765556489537	18.3368385673165	35.7397170816372	-17.4028785143207
Azin2	brown	688.500315410346	272.286315928548	416.213999481799	-143.927683553251
B130055M24Rik	skyblue	13.473535684139	3.8388096973327	9.63472598680633	-5.79591628947363
B230118H07Rik	blue	879.157227663432	460.416089188421	418.74113847501	41.674950713411
B230217C12Rik	blue	991.408986276681	500.375242858851	491.033743417831	9.34149944101944
B230219D22Rik	greenyellow	227.48529449863	64.3374559465043	163.147838552126	-98.8103826056218
B230303A05Rik	red	905.492628179025	182.704660786478	722.787967392547	-540.083306606068
B230303O12Rik	green	20.6826486421411	11.9078879261988	8.77476071594229	3.13312721025655
B230307C23Rik	turquoise	1427.61128560076	784.503016893774	643.108268706989	141.394748186785
B230354K17Rik	ivory	189.910850011025	15.1106260941263	174.800223916898	-159.689597822772
B230398E01Rik	brown	1188.84068721631	512.860026757552	675.980660458763	-163.120633701211
B2m	turquoise	1485.1961590041	817.066429345504	668.1297296586	148.936699686904
B330016D10Rik	grey	6.48634490139906	0.515037968741066	5.971306932658	-5.45626896391693
B3galnt1	green	42.9316656224925	25.968538625592	16.9631269969006	9.00541162869143
B3galnt2	pink	420.929571954592	69.7249847651307	351.204587189461	-281.47960242433
B3galt4	darkturquoise	173.239544606671	36.9959858358588	136.243558770812	-99.2475729349532
B3galt6	grey60	33.9175416724217	13.4039267474262	20.5136149249955	-7.10968817756932
B3gat3	brown4	469.382547125163	17.2921865538687	452.090360571294	-434.798174017425
B3glct	yellow	1222.41546691573	334.930375741583	887.485091174148	-552.554715432565
B3gnt3	cyan	220.774460555191	58.2908207001016	162.483639855089	-104.192819154988
B3gnt4	brown	1424.34301819821	652.823377906602	771.519640291605	-118.696262385003
B3gnt5	yellow	923.194477098811	253.83039739584	669.364079702971	-415.533682307131
B3gnt7	blue	913.659649914382	475.556171108218	438.103478806163	37.4526923020552
B3gnt8	magenta	623.036224229358	102.307693042545	520.728531186813	-418.420838144268
B3gnt9	blue	328.901830232433	154.031598260244	174.87023197219	-20.8386337119458
B3gntl1	darkolivegreen	27.702390574875	2.7216923976731	24.9806981772019	-22.2590057795288
B430305J03Rik	green	18.6325068698991	11.9216646540173	6.71084221588183	5.21082243813547
B430306N03Rik	turquoise	1160.81912287156	520.62623816653	640.192884705029	-119.566646538499
B4galnt1	blue	949.955511692911	527.00130504214	422.954206650771	104.047098391368
B4galnt2	turquoise	759.297263314267	420.60234902686	338.694914287407	81.9074347394526
B4galt1	turquoise	963.109121760728	415.123284889516	547.985836871212	-132.862551981696
B4galt2	tan	312.290059386538	39.885570986914	272.404488399624	-232.51891741271
B4galt3	lightgreen	274.329714214288	27.6684020723322	246.661312141956	-218.992910069624
B4galt4	blue	1176.96016957351	632.236287630418	544.72388194309	87.5124056873285
B4galt5	turquoise	1485.48095037799	723.311708544419	762.169241833569	-38.8575332891498
B4galt6	darkmagenta	263.909336882092	40.3601732623355	223.549163619757	-183.188990357421
B4galt7	mediumpurple3	88.0404729487393	23.787723913291	64.2527490354483	-40.4650251221573
B4gat1	blue	1071.20884119168	547.861307711725	523.347533479952	24.5137742317731
B630019K06Rik	yellow	992.846660641049	286.984382913567	705.862277727481	-418.877894813914
B9d2	darkturquoise	703.359382187131	46.7606563028657	656.598725884266	-609.8380695814
Babam1	mediumpurple3	156.989542454683	27.7145707301802	129.274971724502	-101.560400994322
Babam2	yellow	450.561266371018	117.916149598931	332.645116772087	-214.728967173155
Bace1	blue	1104.36157157367	566.69683751266	537.664734061012	29.0321034516483
Bach1	darkgreen	236.310282495153	29.0129025255541	207.297379969599	-178.284477444045
Bach2	magenta	118.983525871541	25.5066048881593	93.4769209833819	-67.9703160952226
Bach2os	cyan	155.823969147731	30.7798987229431	125.044070424788	-94.2641717018452
Bad	salmon	831.447837104935	74.2488247854299	757.199012319505	-682.950187534075
Bag1	salmon	763.571680398945	100.579231655126	662.992448743819	-562.413217088693
Bag2	yellow	1125.64291905999	277.860981598201	847.781937461785	-569.920955863584
Bag3	darkgreen	242.274602877783	30.492455590842	211.782147286941	-181.289691696099
Bag4	magenta	454.408380444344	96.1581065305188	358.250273913825	-262.092167383307
Bag5	pink	595.883035838693	92.0264035318758	503.856632306817	-411.830228774941
Bag6	darkturquoise	159.387016219326	22.2218912770768	137.165124942249	-114.943233665173
Bahcc1	greenyellow	349.638462870125	51.2489268096548	298.38953606047	-247.140609250815
Bahd1	turquoise	1236.93622619286	626.700352770764	610.235873422094	16.4644793486698
Baiap2	blue	833.287263447114	443.073045071614	390.2142183755	52.8588266961143
Bak1	turquoise	1668.59940610725	821.046465252564	847.552940854683	-26.5064756021195
Bambi	red	936.864853640883	152.819608192931	784.045245447951	-631.22563725502
Bambi-ps1	turquoise	1545.78164191163	841.354038854933	704.427603056697	136.926435798236
Banf1	saddlebrown	85.7080933686254	20.5631524085704	65.144940960055	-44.5817885514846
Bank1	lightcyan	202.092682089762	44.8287858743674	157.263896215395	-112.435110341028
Banp	grey60	76.4703458065004	24.4295049338396	52.0408408726608	-27.6113359388212
Bap1	lightgreen	522.55796861829	37.9787232537738	484.579245364516	-446.600522110743
Bard1	orangered4	21.5041115883049	2.87113649213644	18.6329750961684	-15.761838604032
Basp1	darkgrey	160.945278562225	17.3021706646705	143.643107897555	-126.340937232884
Batf	turquoise	1597.66903482511	771.4142794512	826.25475537391	-54.8404759227103
Batf2	brown	1726.73337851377	701.617588790793	1025.11578972298	-323.498200932187
Batf3	blue	369.186101034821	168.266538567407	200.919562467413	-32.6530239000063
Bax	bisque4	90.5871348775515	21.2300485633813	69.3570863141702	-48.1270377507889
Baz1a	brown	1532.32444880159	693.358428919306	838.966019882287	-145.607590962981
Baz1b	brown	748.767944522443	328.847772064801	419.920172457642	-91.0724003928417
Baz2a	darkgrey	382.783560718416	30.1277263611512	352.655834357265	-322.528107996114
Baz2b	darkorange	143.829639198688	21.9825833582699	121.847055840418	-99.8644724821484
Bbc3	midnightblue	25.8424974484425	7.8596248328333	17.9828726156092	-10.1232477827759
Bbip1	turquoise	1174.9742292699	652.396040186268	522.578189083631	129.817851102638
Bbs1	steelblue	16.4925291657039	1.75202680206198	14.740502363642	-12.98847556158
Bbs10	paleturquoise	76.4673068321312	21.4792315586267	54.9880752735046	-33.5088437148779
Bbs12	blue	653.188391549321	308.287130102921	344.9012614464	-36.6141313434787
Bbs2	yellow	472.233149204295	118.51621335506	353.716935849235	-235.200722494174
Bbs4	turquoise	871.274055344271	502.107447776543	369.166607567729	132.940840208814
Bbs5	black	757.038679489028	127.483599897947	629.555079591081	-502.071479693134
Bbs7	blue	766.252351241089	407.63404043662	358.618310804469	49.0157296321503
Bbs9	blue	1091.99252364607	610.243042160147	481.74948148592	128.493560674227
Bbx	greenyellow	359.620623372985	40.9816277228142	318.638995650171	-277.657367927356
BC002059	green	124.873424934926	12.4919591918658	112.38146574306	-99.8895065511943
BC003331	turquoise	884.459894753964	414.710238960437	469.749655793528	-55.0394168330914
BC003965	saddlebrown	78.6502462906459	9.77761062089698	68.872635669749	-59.095025048852
BC004004	salmon	634.144248044586	96.4078426446025	537.736405399984	-441.328562755381
BC005537	darkgreen	480.660161783703	47.5918784931234	433.068283290579	-385.476404797456
BC005561	black	732.256400808957	96.9843320917039	635.272068717254	-538.28773662555
BC005624	skyblue	9.43208842540368	1.89654458308649	7.53554384231719	-5.63899925923071
BC017158	lightsteelblue1	287.982328714957	10.3107431361014	277.671585578856	-267.360842442754
BC017643	turquoise	1342.01476615882	736.27381648181	605.740949677012	130.532866804798
BC022687	orange	108.203075638518	12.093107946346	96.1099676921718	-84.0168597458258
BC023105	turquoise	1704.75867489816	790.861872240971	913.896802657193	-123.034930416222
BC024978	darkgrey	709.276205368367	51.9579746752485	657.318230693119	-605.36025601787
BC025920	brown	499.749210671454	175.44794388784	324.301266783614	-148.853322895774
BC028528	turquoise	1453.82818896576	711.179863197799	742.64832576796	-31.4684625701605
BC029722	yellow	675.011675463996	173.348092692355	501.663582771642	-328.315490079287
BC030336	tan	357.612616704872	56.6025798330158	301.010036871857	-244.407457038841
BC030867	purple	85.0141943665952	31.8011912710228	53.2130030955724	-21.4118118245496
BC031181	turquoise	1074.9237209999	579.895615933817	495.028105066087	84.8675108677303
BC035044	darkolivegreen	128.275898721165	10.4481955839753	117.82770313719	-107.379507553214
BC037034	green	22.6351340805378	9.83530105607699	12.7998330244608	-2.96453196838382
BC043934	darkorange	27.5131124519517	6.47198883510243	21.0411236168492	-14.5691347817468
BC048403	red	1189.99620532272	225.607505903948	964.388699418774	-738.781193514826
BC049352	ivory	134.651195858737	13.9348362594672	120.71635959927	-106.781523339803
BC049715	grey	2.84339606512812	0.886194533927482	1.95720153120064	-1.07100699727315
BC051226	turquoise	1382.94791983054	690.068949919942	692.878969910602	-2.81001999066052
BC052040	saddlebrown	46.2447679275027	8.248321535395	37.9964463921077	-29.7481248567127
BC055324	orangered4	128.636536355749	7.19980497809886	121.436731377651	-114.236926399552
BC064078	darkolivegreen	483.747210790606	39.7369698540702	444.010240936536	-404.273271082465
BC106179	yellow	1174.91888826925	317.059587546153	857.859300723101	-540.799713176948
BC147527	turquoise	1619.70446418296	799.94177882777	819.762685355189	-19.8209065274191
Bcam	bisque4	8.03326153325622	1.5506900825477	6.48257145070852	-4.93188136816081
Bcap29	yellow	915.199462132599	215.374706845742	699.824755286857	-484.450048441116
Bcap31	mediumpurple3	142.195551890418	27.6711564923682	114.52439539805	-86.8532389056817
Bcar1	red	414.716175503354	78.6062635312614	336.109911972093	-257.503648440831
Bcar3	black	624.596987222576	103.622391218455	520.974596004121	-417.352204785666
Bcas2	blue	655.931551864888	338.776378253954	317.155173610933	21.6212046430212
Bcas3	grey60	54.6977040923491	17.9771029455356	36.7206011468135	-18.7434982012779
Bcat2	floralwhite	149.481266963587	21.1644504913947	128.316816472192	-107.152365980797
Bccip	darkorange2	53.5987095045892	14.2179153436715	39.3807941609177	-25.1628788172461
Bcdin3d	darkturquoise	268.801670987467	41.0144048165331	227.787266170934	-186.772861354401
Bckdha	saddlebrown	117.058557997824	8.04614617727469	109.012411820549	-100.966265643274
Bckdhb	grey	4.36377710740038	0.462627760098187	3.9011493473022	-3.43852158720401
Bckdk	orange	42.975960050668	10.4328622802994	32.5430977703686	-22.1102354900691
Bcl10	tan	357.106452714358	68.6019010486758	288.504551665682	-219.902650617007
Bcl2	magenta	727.718335064348	81.8139453398789	645.904389724469	-564.09044438459
Bcl2a1a	turquoise	1396.68875942963	602.642071001994	794.046688427639	-191.404617425646
Bcl2a1b	turquoise	507.490282440591	174.740896408883	332.749386031708	-158.008489622825
Bcl2a1d	turquoise	1648.89222481923	775.061628814617	873.830596004611	-98.7689671899939
Bcl2l1	lightyellow	155.032992536287	25.3751675746366	129.65782496165	-104.282657387014
Bcl2l11	magenta	135.541015208543	20.2425085293058	115.298506679237	-95.055998149931
Bcl2l12	grey	5.96735836653971	0.251520770581567	5.71583759595814	-5.46431682537657
Bcl2l13	turquoise	1329.39456323199	623.595851222758	705.798712009236	-82.2028607864779
Bcl2l2	violet	107.979476554234	20.3125368413521	87.6669397128817	-67.3544028715296
Bcl3	brown	1497.34376013635	663.694183320839	833.649576815507	-169.955393494668
Bcl6	red	999.084071794747	203.328186204943	795.755885589804	-592.427699384861
Bcl7a	yellow	419.193902759054	107.709200785102	311.484701973952	-203.775501188851
Bcl7b	red	1278.31089710314	177.497857071897	1100.81304003125	-923.315182959349
Bcl7c	yellow	709.588803971217	192.496517143541	517.092286827676	-324.595769684135
Bcl9	brown	1175.42291386494	549.586997840463	625.835916024481	-76.2489181840174
Bcl9l	blue	761.985831192851	325.967274667144	436.018556525707	-110.051281858562
Bclaf1	darkred	85.972589955158	19.979169514236	65.993420440922	-46.0142509266859
Bclaf3	grey	2.9748490829105	0.800284101892447	2.17456498101806	-1.37428087912561
Bco2	brown	1073.23455577618	504.348219292726	568.886336483457	-64.5381171907302
Bcor	royalblue	126.115370939878	27.1253930408028	98.9899778990752	-71.8645848582724
Bcorl1	pink	435.608987594649	42.4686892926528	393.140298301996	-350.671609009343
Bcr	magenta	794.483300004929	106.900836090926	687.582463914002	-580.681627823076
Bcs1l	blue	463.353216710758	225.990216250695	237.363000460063	-11.372784209368
Bdh1	skyblue3	529.963538838009	43.1163717354107	486.847167102598	-443.730795367187
Bdh2	green	39.7638286508822	11.0270632217081	28.736765429174	-17.7097022074659
Bdp1	darkgrey	550.770784688771	55.9390872664719	494.831697422299	-438.892610155828
Becn1	turquoise	1101.74779928855	577.902481201592	523.84531808696	54.0571631146318
Bend3	ivory	257.817250404124	29.269321029085	228.547929375039	-199.278608345954
Bend4	yellow	854.677691246201	216.741905505238	637.935785740963	-421.193880235724
Bend6	darkturquoise	155.532865907652	10.3872422764855	145.145623631166	-134.758381354681
Best1	floralwhite	62.4988035432952	10.0416654137157	52.4571381295795	-42.4154727158638
Bet1	salmon	252.068031312024	34.5080427114842	217.55998860054	-183.051945889055
Bet1l	brown	643.326685170038	223.346171673762	419.980513496276	-196.634341822515
Bex1	yellow	174.810224355847	43.8562436585512	130.953980697296	-87.0977370387448
Bex3	blue	1100.28620725737	556.977931647369	543.308275610003	13.6696560373655
Bex6	blue	596.444783294053	277.486534170702	318.958249123351	-41.4717149526498
Bfar	brown	1688.31659134991	711.182444395418	977.134146954496	-265.951702559078
Bgn	green	7.78971635015869	4.24962085514844	3.54009549501026	0.709525360138182
Bhlhb9	yellow	935.53294033457	274.030873835208	661.502066499361	-387.471192664153
Bhlhe40	midnightblue	25.1482071357467	6.92342353490631	18.2247836008403	-11.301360065934
Bhlhe41	cyan	194.282778781335	57.4673039309096	136.815474850425	-79.3481709195158
Bicd1	yellow	870.188704319566	251.121082376324	619.067621943242	-367.946539566918
Bicd2	cyan	302.942811871596	35.7359913066441	267.206820564952	-231.470829258308
Bicdl1	black	92.5518024013892	15.233935623531	77.3178667778582	-62.0839311543272
Bicra	darkred	46.6340839391216	16.9638383426166	29.6702455965051	-12.7064072538885
Bicral	lightcyan	255.264712992566	43.4207015330225	211.844011459543	-168.423309926521
Bid	turquoise	1665.71828530386	786.096417627745	879.621867676118	-93.5254500483736
Bin1	blue	983.981078164734	501.073765407474	482.90731275726	18.166452650214
Bin2	black	909.773397160946	131.738645404173	778.034751756774	-646.296106352601
Bin3	brown	1649.7012213038	651.478179260374	998.223042043424	-346.74486278305
Birc2	red	1332.84478168095	190.424752783684	1142.42002889727	-951.995276113587
Birc3	red	1304.19966681153	199.808828516702	1104.39083829482	-904.582009778122
Birc5	purple	177.29730103955	43.0420938288725	134.255207210678	-91.213113381805
Birc6	red	1163.60297453677	206.265122460802	957.337852075966	-751.072729615163
Bivm	blue	1031.90497990645	572.385798353062	459.51918155339	112.866616799672
Blcap	darkturquoise	409.648344131416	64.6998444651399	344.948499666276	-280.248655201136
Blm	purple	80.5422818775896	19.6594212694306	60.882860608159	-41.2234393387284
Blmh	blue	915.331701687597	496.721285659593	418.610416028004	78.1108696315885
Blnk	green	115.197738005428	34.3997277924022	80.7980102130255	-46.3982824206233
Bloc1s1	green	10.6088354141059	4.80167484586114	5.8071605682448	-1.00548572238366
Bloc1s2	violet	163.227378617535	34.2044820906209	129.022896526914	-94.8184144362933
Bloc1s3	royalblue	77.5244458073916	20.3907368348156	57.1337089725761	-36.7429721377605
Bloc1s4	royalblue	33.7240278891687	5.39766440588671	28.326363483282	-22.9286990773952
Bloc1s5	saddlebrown	100.010527685149	10.5254183196987	89.4851093654499	-78.9596910457512
Bloc1s6	brown	1490.49281736678	640.644401441578	849.848415925202	-209.204014483624
Blvra	green	179.410905705297	17.4782237626059	161.932681942691	-144.454458180085
Blvrb	salmon	240.178442909266	33.9440313556978	206.234411553568	-172.29038019787
Blzf1	brown4	596.207832809083	26.9222961058626	569.28553670322	-542.363240597358
Bmf	magenta	832.586658641467	110.549417945068	722.037240696399	-611.487822751331
Bmi1	red	1089.31761330388	172.053442900228	917.264170403648	-745.210727503419
Bmp1	salmon	282.617321847296	32.7081379020266	249.90918394527	-217.201046043243
Bmp10	brown	1472.57260184809	668.573744784613	803.99885706348	-135.425112278867
Bmp2	greenyellow	306.486977182274	47.9098216685362	258.577155513738	-210.667333845202
Bmp2k	darkmagenta	189.913731748434	31.2200698469209	158.693661901514	-127.473592054593
Bmp8a	brown	1564.28957144358	710.818544240514	853.471027203066	-142.652482962552
Bmp8b	red	1102.16562345822	214.159985694756	888.005637763467	-673.845652068711
Bmpr1a	grey	0.519485377144482	0.263404161811267	0.256081215333215	0.00732294647805254
Bmpr2	purple	181.535861248026	27.854581246704	153.681280001322	-125.826698754618
Bms1	black	55.3262000924363	6.10227967186268	49.2239204205736	-43.1216407487109
Bmt2	steelblue	8.26228828617994	1.54516017344934	6.7171281127306	-5.17196793928125
Bmyc	yellow	977.368860103778	290.554445895754	686.814414208024	-396.259968312271
Bnip1	turquoise	903.140464274903	461.886003147171	441.254461127731	20.6315420194397
Bnip2	brown	1249.46018889252	526.514278481097	722.945910411426	-196.431631930329
Bnip3	paleturquoise	37.9869031467945	6.06923664333064	31.9176665034639	-25.8484298601332
Bnip3l	cyan	379.087893725998	72.5098906999707	306.578003026027	-234.068112326056
Boc	brown	1142.74498038911	456.753416313315	685.991564075792	-229.238147762477
Bod1	violet	216.029090528048	25.0094055828555	191.019684945193	-166.010279362338
Bod1l	purple	112.13541623079	21.7579758204094	90.3774404103804	-68.619464589971
Bola1	skyblue3	355.048988776956	24.8205072702886	330.228481506668	-305.407974236379
Bola2	yellowgreen	92.0566634916655	22.0554139107692	70.0012495808963	-47.9458356701271
Bola3	skyblue3	507.750322968155	32.4556144723469	475.294708495808	-442.839094023461
Bop1	midnightblue	30.1163680106792	9.89029474709396	20.2260732635852	-10.3357785164913
Bora	plum1	32.1455156936091	9.10462268509519	23.0408930085139	-13.9362703234187
Borcs5	grey	2.2373554230734	0.598076654755232	1.63927876831817	-1.04120211356294
Borcs6	grey60	63.3525876671376	27.4850127496161	35.8675749175215	-8.38256216790538
Borcs7	grey60	58.4364623056377	25.7061330636385	32.7303292419993	-7.0241961783608
Borcs8	yellowgreen	71.6969502762657	9.89380549960164	61.8031447766641	-51.9093392770625
Bpgm	cyan	292.736305377248	53.287305431023	239.448999946225	-186.161694515202
Bphl	blue	1072.62318421929	578.006417597464	494.616766621826	83.3896509756385
Bpifc	brown	1154.05445224924	498.09214295456	655.962309294681	-157.870166340122
Bpnt1	blue	787.324950742158	419.833915012464	367.491035729694	52.3428792827706
Bptf	skyblue	66.2911898776005	13.7579261027134	52.5332637748871	-38.7753376721737
Braf	darkred	63.1412214321423	10.9470545318693	52.1941669002731	-41.2471123684038
Brap	brown	356.443501376471	146.573121429067	209.870379947404	-63.2972585183369
Brat1	royalblue	144.834284724309	21.7683591905441	123.065925533765	-101.297566343221
Brca1	purple	41.7675911232629	22.7924379173976	18.9751532058652	3.81728471153239
Brca2	darkolivegreen	527.636740756336	48.9750398142576	478.661700942079	-429.686661127821
Brcc3	turquoise	1138.18482979192	608.648270736771	529.536559055146	79.1117116816256
Brd1	paleturquoise	121.932975678055	33.1391761615412	88.7937995165134	-55.6546233549722
Brd2	brown	1560.12913141674	709.942667759663	850.18646365708	-140.243795897417
Brd3	greenyellow	413.821253446066	74.9594644390258	338.861789007041	-263.902324568015
Brd3os	grey	8.03048591518693	0.29360191474808	7.73688400043885	-7.44328208569077
Brd4	red	879.340432484335	174.054812913953	705.285619570381	-531.230806656428
Brd7	darkorange	200.255589868769	8.07409671497478	192.181493153794	-184.107396438819
Brd8	darkorange	139.024905491574	15.6610722737504	123.363833217824	-107.702760944074
Brd9	tan	501.861215867834	98.458884553028	403.402331314806	-304.943446761778
Brdt	cyan	9.25027503696521	1.92196196189656	7.32831307506864	-5.40635111317208
Brf1	purple	95.5326238373479	12.5548702472388	82.9777535901091	-70.4228833428703
Brf2	red	219.908981592489	33.0471770945782	186.861804497911	-153.814627403333
Bri3	lightgreen	294.479638087443	39.8609403073321	254.618697780111	-214.757757472779
Bri3bp	yellow	1018.66569600824	289.331062753504	729.334633254734	-440.003570501229
Brip1	plum1	50.7762317508703	13.0774119154682	37.6988198354021	-24.6214079199338
Brip1os	brown	1241.27813759976	566.03634152803	675.241796071734	-109.205454543704
Brix1	grey	5.84119593324649	0.413954945314911	5.42724098793158	-5.01328604261667
Brk1	midnightblue	43.1180420935619	10.485820650822	32.6322214427398	-22.1464007919178
Brms1	turquoise	1211.43976890081	585.928489324508	625.511279576304	-39.5827902517956
Brms1l	turquoise	813.198949505051	367.033506569926	446.165442935126	-79.1319363651996
Brox	darkgrey	195.919518605885	19.0971416454843	176.822376960401	-157.725235314917
Brpf1	darkorange	227.924946165172	12.0343565699549	215.890589595217	-203.856233025263
Brpf3	red	902.991688655592	172.948260688584	730.043427967008	-557.095167278423
Brwd1	darkmagenta	311.355578287589	25.9569768471936	285.398601440396	-259.441624593202
Brwd3	darkred	19.0748456737563	4.34830630946184	14.7265393642944	-10.3782330548326
Bscl2	darkslateblue	183.049658289134	18.1201707021136	164.92948758702	-146.809316884907
Bsdc1	brown	917.972719832025	402.977276020045	514.99544381198	-112.018167791935
Bsg	mediumpurple3	111.435890846435	25.9849789186666	85.4509119277685	-59.4659330091019
Bsn	black	556.649919706294	141.205670545371	415.444249160923	-274.238578615552
Bst1	turquoise	1106.91683676959	639.417855021884	467.498981747706	171.918873274178
Bst2	turquoise	1170.70299246956	656.606015205317	514.096977264239	142.509037941078
Btaf1	plum1	22.7847858725596	5.06550834111155	17.719277531448	-12.6537691903365
Btbd1	purple	84.8767554400829	14.4071373383587	70.4696181017243	-56.0624807633656
Btbd10	skyblue3	92.1373927585839	7.79801881429901	84.3393739442849	-76.5413551299859
Btbd11	blue	995.063106404237	542.162554635334	452.900551768903	89.2620028664308
Btbd19	sienna3	10.127532556779	2.81753928374729	7.3099932730317	-4.49245398928441
Btbd2	blue	887.441035018213	430.38743928728	457.053595730933	-26.6661564436525
Btbd3	orangered4	52.2406571596488	4.54826727974046	47.6923898799084	-43.1441226001679
Btbd6	blue	1099.70068118857	554.254469717236	545.446211471339	8.80825824589738
Btbd7	tan	489.973053040302	98.5915328674489	391.381520172853	-292.789987305404
Btbd8	grey	5.45365455221736	0.616757869838656	4.83689668237871	-4.22013881254005
Btbd9	royalblue	87.6170632639403	22.9121415969175	64.7049216670228	-41.7927800701054
Btd	tan	597.270563076294	103.754013908468	493.516549167826	-389.762535259358
Btf3	midnightblue	19.5247025239429	5.28399761531668	14.2407049086262	-8.95670729330954
Btf3l4	lightcyan1	223.202955161177	20.6756885677272	202.527266593449	-181.851578025722
Btg1	tan	662.953400649452	99.857912873327	563.095487776125	-463.237574902798
Btg2	greenyellow	292.367069321273	42.9900723510494	249.376996970223	-206.386924619174
Btk	green	67.8699410528755	25.1998569322353	42.6700841206402	-17.4702271884049
Btrc	brown	1128.37870895042	505.682182647072	622.696526303344	-117.014343656272
Bub1	purple	79.3571491851589	29.9988507058879	49.358298479271	-19.3594477733831
Bub1b	plum1	35.6783652429048	9.25505935429617	26.4233058886086	-17.1682465343124
Bub3	royalblue	133.341132769488	34.9189768119468	98.4221559575412	-63.5031791455943
Bud13	darkred	38.3949434364989	11.3891475477409	27.0057958887579	-15.616648341017
Bud23	bisque4	15.6020739149411	2.93449087896	12.6675830359811	-9.73309215702113
Bud31	turquoise	1408.81526989446	736.391771449621	672.423498444843	63.9682730047775
Bvht	grey	6.49115424326953	1.12895669720071	5.36219754606882	-4.23324084886811
Bysl	saddlebrown	44.4745936847869	13.1571560253104	31.3174376594765	-18.1602816341661
Bzw1	orange	48.6977862097801	9.41631345285821	39.2814727569218	-29.8651593040636
Bzw2	plum1	42.1777391807793	9.84005320109512	32.3376859796842	-22.4976327785891
C030006K11Rik	saddlebrown	80.1943159300527	7.03790870414424	73.1564072259085	-66.1184985217642
C030015A19Rik	darkolivegreen	78.2288326394756	8.26158485997938	69.9672477794963	-61.7056629195169
C030034I22Rik	steelblue	45.3320845498823	7.88664711819805	37.4454374316843	-29.5587903134862
C030034L19Rik	cyan	259.45003900196	29.3276842926382	230.122354709322	-200.794670416683
C030037D09Rik	turquoise	1520.3014270554	753.784736063665	766.516690991733	-12.7319549280683
C130013H08Rik	paleturquoise	15.2301240655063	4.20639280636347	11.0237312591428	-6.81733845277933
C130026I21Rik	brown	1638.6906593341	694.679216216962	944.011443117134	-249.332226900173
C130046K22Rik	royalblue	81.4926903783464	7.98706511901689	73.5056252593295	-65.5185601403126
C130050O18Rik	green	5.96019460475961	2.32440946616536	3.63578513859425	-1.31137567242888
C1d	steelblue	11.892442307867	1.84795563420431	10.0444866736627	-8.19653103945837
C1galt1	lightcyan	190.71910974696	54.6389220971955	136.080187649764	-81.4412655525687
C1galt1c1	brown	660.013554737452	307.815461441278	352.198093296175	-44.3826318548975
C1qa	red	176.059899295819	25.5354978542359	150.524401441583	-124.988903587347
C1qb	salmon	292.264807531532	32.042561625199	260.222245906333	-228.179684281134
C1qbp	blue	1003.83049732309	498.445164865265	505.385332457826	-6.94016759256067
C1qc	lightgreen	335.109483071057	35.5395047337591	299.569978337298	-264.030473603539
C1qtnf1	darkgrey	182.363211051561	23.997075089754	158.366135961807	-134.369060872053
C1qtnf12	blue	1006.20704911841	563.635154918278	442.571894200131	121.063260718148
C1qtnf6	floralwhite	19.414509677083	2.91196465909327	16.5025450179897	-13.5905803588964
C1ra	salmon	675.935259201499	68.4354600191648	607.499799182335	-539.06433916317
C1rl	turquoise	1458.97073704242	742.885976247778	716.084760794645	26.8012154531325
C1s1	brown4	297.922357337955	16.0249017279121	281.897455610043	-265.872553882131
C2	turquoise	504.785066550235	241.630773258596	263.154293291639	-21.5235200330427
C2cd2	blue	833.975428264892	462.297862256113	371.677566008779	90.6202962473341
C2cd2l	blue	997.174452357919	550.143328708355	447.031123649564	103.112205058791
C2cd3	royalblue	130.282281258382	24.3189066663585	105.963374592024	-81.6444679256652
C2cd5	yellow	610.262857099656	168.682728726866	441.58012837279	-272.897399645925
C3	brown	1473.58753125105	563.583635458515	910.003895792531	-346.420260334016
C330007P06Rik	grey	4.76144228364363	0.300889835986544	4.46055244765708	-4.15966261167054
C330011M18Rik	royalblue	82.4484095554283	12.9627424370118	69.4856671184165	-56.5229246814046
C330013E15Rik	yellow	116.31052953415	25.5915570112929	90.7189725228566	-65.1274155115637
C330018D20Rik	turquoise	618.303447749893	321.095745694585	297.207702055308	23.8880436392763
C330027C09Rik	skyblue	53.0549164786362	10.1997116193721	42.8552048592641	-32.655493239892
C3ar1	green	26.287015465719	4.98797736473639	21.2990381009826	-16.3110607362462
C430002N11Rik	violet	320.64642539656	38.2829958857619	282.363429510798	-244.080433625037
C430049B03Rik	darkturquoise	74.7039728229573	5.55111944385001	69.1528533791073	-63.6017339352573
C4b	brown	1547.87738217029	636.824755359549	911.05262681074	-274.227871451191
C530008M17Rik	grey	1.94138688485234	0.3056255444064	1.63576134044594	-1.33013579603954
C5ar1	magenta	787.700414410478	134.951455335161	652.748959075317	-517.797503740156
C5ar2	blue	849.993501645726	400.10862410807	449.884877537656	-49.7762534295866
C630043F03Rik	ivory	142.906676189501	19.9579562165298	122.948719972971	-102.990763756442
C77080	cyan	237.365455625202	53.4150722533345	183.950383371867	-130.535311118533
C87436	greenyellow	214.837821167141	51.4499674295398	163.387853737601	-111.937886308061
C8g	cyan	148.830645228225	23.8102991158599	125.020346112365	-101.210046996505
C920006O11Rik	grey	8.99363680834043	0.395915674091245	8.59772113424919	-8.20180546015794
C920009B18Rik	turquoise	1417.17028859435	728.960093141309	688.210195453044	40.7498976882644
Caap1	grey	4.3133660889774	0.690256793968202	3.6231092950092	-2.932852501041
Cab39	black	207.705770452717	45.5356291329242	162.170141319793	-116.634512186869
Cab39l	turquoise	1519.43017562971	751.772068143546	767.658107486166	-15.8860393426198
Cabin1	tan	372.673359485981	66.1209710685288	306.552388417452	-240.431417348923
Cables1	yellow	787.510132830451	191.573880974679	595.936251855771	-404.362370881092
Cables2	red	941.985003695718	166.599124135865	775.385879559853	-608.786755423988
Cabp4	brown	707.506057480423	302.779251781375	404.726805699048	-101.947553917673
Cabyr	grey	6.54753949551429	0.468047221590204	6.07949227392409	-5.61144505233388
Cacfd1	orange	149.046341387824	18.9897717592156	130.056569628608	-111.066797869392
Cacna1a	blue	1262.00875423435	620.864796710207	641.143957524143	-20.2791608139362
Cacna1b	lightyellow	44.3244053418827	6.50019904429665	37.8242062975861	-31.3240072532894
Cacna1d	blue	834.296826949964	424.099574931251	410.197252018713	13.9023229125376
Cacna1f	green	12.7397086507747	2.69386871200625	10.0458399387684	-7.3519712267622
Cacna1g	greenyellow	35.3260660512254	6.11752936117577	29.2085366900497	-23.0910073288739
Cacnb1	tan	723.336732928011	67.956394181959	655.380338746052	-587.423944564093
Cacnb3	turquoise	677.228585949946	337.221534018133	340.007051931813	-2.78551791368091
Cacnb4	lightyellow	209.174603648688	30.9183342102699	178.256269438418	-147.337935228148
Cacng8	tan	177.731988968142	20.8798142725971	156.852174695545	-135.972360422947
Cactin	turquoise	157.60626935756	70.7008980330162	86.9053713245438	-16.2044732915275
Cacul1	lightgreen	84.086281749628	7.70574598552846	76.3805357640995	-68.6747897785711
Cacybp	turquoise	757.290277356741	382.206169676098	375.084107680643	7.12206199545449
Cad	pink	760.524393914578	135.82024768558	624.704146228998	-488.883898543418
Cadm1	magenta	912.105567540958	121.936622008556	790.168945532402	-668.232323523845
Cadps	turquoise	1577.77975433573	761.631418518441	816.148335817287	-54.516917298846
Cage1	darkred	5.1672999989074	1.51948542272965	3.64781457617775	-2.1283291534481
Calcoco1	yellow	1021.38682981604	307.221187994338	714.165641821703	-406.944453827366
Calcr	lightyellow	40.5972978626808	5.60328790253961	34.9940099601412	-29.3907220576016
Calcrl	paleturquoise	32.9532770232123	6.37643611183663	26.5768409113757	-20.2004047995391
Cald1	black	515.219489399593	90.9559042175366	424.263585182057	-333.30768096452
Calhm2	blue	983.315062207723	512.422633667529	470.892428540195	41.5302051273337
Calm1	violet	426.307173118076	51.059039128388	375.248133989688	-324.1890948613
Calm2	yellow	1088.38962218671	307.028081735138	781.361540451575	-474.333458716437
Calm3	turquoise	1170.89247699135	550.539988084828	620.352488906527	-69.8125008216989
Calr	bisque4	56.0800813000775	12.9114448833314	43.1686364167461	-30.2571915334147
Calr3	green	93.0330781528805	19.4772729110596	73.5558052418209	-54.0785323307613
Calu	skyblue3	517.366386893917	36.2669307057249	481.099456188192	-444.832525482467
Camk1	blue	1099.70824478485	619.100891659113	480.607353125734	138.493538533379
Camk1d	yellow	935.528788210995	285.550420300096	649.978367910899	-364.427947610803
Camk2a	lightcyan1	59.3246004970987	6.69118814659312	52.6334123505055	-45.9422242039124
Camk2b	darkolivegreen	82.654316360158	11.4339828898305	71.2203334703275	-59.786350580497
Camk2d	plum1	39.5174515636929	12.7144827126092	26.8029688510837	-14.0884861384745
Camk2g	greenyellow	380.311882305199	45.9485023670219	334.363379938177	-288.414877571155
Camk2n2	yellow	175.665120993457	45.9261067676933	129.739014225764	-83.812907458071
Camkk1	steelblue	15.8242751763428	1.56483953706163	14.2594356392812	-12.6945961022195
Camkk2	white	13.590150588653	4.04858667117312	9.54156391747988	-5.49297724630676
Camkmt	grey	5.89295699976851	0.723801694149649	5.16915530561886	-4.44535361146921
Caml	brown	227.950621712689	97.8272148538357	130.123406858853	-32.2961920050173
Camp	lightcyan	241.139245673098	51.1075157851944	190.031729887904	-138.924214102709
Camsap1	red	856.938102672079	167.527461624696	689.410641047383	-521.883179422687
Camsap2	magenta	832.428505089854	139.009790705359	693.418714384494	-554.408923679135
Camsap3	blue	1061.51954436481	570.312644752763	491.20689961205	79.1057451407132
Camta1	tan	85.5279664179174	14.0312051215091	71.4967612964083	-57.4655561748992
Camta2	red	1276.54142396187	195.153700892318	1081.38772306956	-886.234022177239
Cand1	white	45.9478049325838	14.4926861386657	31.4551187939181	-16.9624326552523
Cand2	darkgreen	178.375769182261	33.5011151213908	144.874654060871	-111.37353893948
Cant1	darkturquoise	773.627534416143	50.5559678854411	723.071566530702	-672.515598645261
Canx	bisque4	51.0688912034895	14.2155964378277	36.8532947656619	-22.6376983278342
Cap1	purple	15.0781292135039	7.91427403084288	7.16385518266105	0.750418848181832
Capg	salmon	700.762390298448	103.945293474039	596.817096824409	-492.87180335037
Capn1	steelblue	64.6008644176955	20.5199591901921	44.0809052275034	-23.5609460373114
Capn10	turquoise	932.154996544114	450.315071663752	481.839924880362	-31.5248532166097
Capn11	grey	3.18571447329554	1.54380441274765	1.64191006054789	-0.0981056478002373
Capn15	darkorange2	83.5806369151488	16.7322924854774	66.8483444296714	-50.116051944194
Capn2	black	736.349625286168	138.729658078612	597.619967207556	-458.890309128944
Capn5	green	21.7322384930062	14.6324268372987	7.09981165570746	7.53261518159124
Capn7	yellow	863.096382198939	225.059308376215	638.037073822724	-412.977765446508
Capns1	floralwhite	312.125972178999	22.2552476352075	289.870724543791	-267.615476908584
Caprin1	brown	820.314685471547	348.989556457157	471.32512901439	-122.335572557233
Caprin2	blue	788.581272275704	414.306895327894	374.274376947809	40.032518380085
Capza1	brown	1363.68578567701	536.626936714262	827.05884896275	-290.431912248488
Capza2	turquoise	1302.48912214738	646.253825834349	656.235296313026	-9.98147047867724
Capzb	green	39.8259009822597	17.5159764525804	22.3099245296793	-4.79394807709893
Car13	turquoise	1734.51270081619	815.778663541124	918.734037275064	-102.95537373394
Car2	brown	1419.91632577604	660.492039004319	759.424286771724	-98.9322477674045
Car5b	pink	609.348426850862	101.996276190513	507.352150660349	-405.355874469835
Car7	pink	75.3385519628703	11.9700009849876	63.3685509778827	-51.3985499928951
Car9	black	349.93300363134	59.0231852231895	290.90981840815	-231.886633184961
Card11	black	597.270941651483	104.899775069126	492.371166582357	-387.471391513231
Card19	brown	785.299112798877	295.074796942373	490.224315856504	-195.149518914131
Card6	lightcyan	269.741762380126	34.9099691385116	234.831793241614	-199.921824103102
Card9	green	49.7573017887375	16.5862016461556	33.1711001425819	-16.5848984964263
Carf	yellow	287.673786117616	81.026167652852	206.647618464764	-125.621450811912
Carhsp1	turquoise	1522.36107082765	733.343476027989	789.017594799666	-55.6741187716778
Carm1	lightcyan1	115.676788234331	14.7114499716266	100.965338262705	-86.2538882910781
Carmil1	red	143.101732167063	23.353409569369	119.748322597694	-96.3949130283248
Carnmt1	blue	272.609094921549	143.233860186023	129.375234735526	13.8586254504962
Carns1	salmon	74.5752193174152	11.6466516745061	62.9285676429091	-51.281915968403
Cars	brown	1425.93582465401	557.012911738941	868.922912915072	-311.910001176132
Cars2	pink	510.681268593654	69.8127368487261	440.868531744928	-371.055794896202
Casc3	lightcyan	135.491063044337	29.0467391273396	106.444323916998	-77.3975847896581
Casd1	grey60	118.130965665255	36.4560190897217	81.6749465755334	-45.2189274858117
Cask	lightcyan1	237.940575807896	24.9981797013082	212.942396106588	-187.94421640528
Caskin2	grey	9.68196342261654	0.773186268651725	8.90877715396481	-8.13559088531309
Casp1	turquoise	1644.93750436024	815.8415496368	829.095954723435	-13.254405086635
Casp12	turquoise	800.759025870097	444.546384524423	356.212641345675	88.3337431787481
Casp2	grey60	74.7720170587712	22.7526437667783	52.0193732919929	-29.2667295252146
Casp3	brown	1194.05169872746	556.57992750857	637.471771218889	-80.8918437103191
Casp4	turquoise	1634.11696790388	823.538435089499	810.578532814385	12.959902275114
Casp6	magenta	510.625331033013	74.1976709331842	436.427660099829	-362.229989166644
Casp7	brown	1686.95328888359	721.328744804604	965.624544078982	-244.295799274378
Casp8	brown	1539.83349636481	656.486059501539	883.347436863273	-226.861377361735
Casp8ap2	skyblue	31.2547124011233	4.53478140748535	26.7199309936379	-22.1851495861526
Casp9	white	33.485272493504	6.39996256052491	27.0853099329791	-20.6853473724542
Cass4	plum1	71.8254564767422	17.9256075421612	53.899848934581	-35.9742413924198
Cast	black	891.091024476525	143.865611908288	747.225412568237	-603.359800659948
Casz1	steelblue	51.8374010561831	15.3768814544776	36.4605196017054	-21.0836381472278
Cat	blue	896.049628745575	413.794835157445	482.25479358813	-68.4599584306858
Catsper2	cyan	14.0904171244719	2.72338708711085	11.367030037361	-8.64364295025017
Catsperg1	skyblue	21.9831225271673	8.69848808492169	13.2846344422456	-4.58614635732387
Cav1	grey	2.36862811083522	0.674782921518602	1.69384518931662	-1.01906226779801
Cav2	black	684.095489528301	139.336666113774	544.758823414526	-405.422157300752
Cavin1	blue	925.482013681358	483.224431993956	442.257581687402	40.9668503065545
Cbarp	magenta	200.826216717701	39.9543092132996	160.871907504401	-120.917598291101
Cbfa2t2	white	62.3683743260293	10.0332024416061	52.3351718844232	-42.301969442817
Cbfa2t3	blue	241.124619321442	116.733941825923	124.390677495519	-7.65673566959546
Cbfb	purple	90.4230066309403	32.5951047267052	57.8279019042352	-25.23279717753
Cbl	darkorange	18.9511775913457	7.17149594140099	11.7796816499447	-4.60818570854375
Cblb	turquoise	1303.0234505788	598.189497663427	704.833952915376	-106.644455251949
Cbll1	brown	838.457179472603	381.27786311771	457.179316354893	-75.901453237183
Cbr1	cyan	234.128000874432	63.2503389184131	170.877661956019	-107.627323037606
Cbr2	darkgreen	407.415542986265	52.8517419475375	354.563801038728	-301.71205909119
Cbr3	black	905.482376689706	132.266333240305	773.216043449401	-640.949710209096
Cbr4	royalblue	26.093509209683	6.93162363747995	19.1618855722031	-12.2302619347231
Cbwd1	brown	793.583039497157	360.065201760717	433.51783773644	-73.4526359757223
Cbx1	darkorange	12.7142507182186	3.17121314117336	9.5430375770452	-6.37182443587185
Cbx2	greenyellow	428.943888727915	78.2074812524512	350.736407475464	-272.528926223012
Cbx3	yellow	813.92259957832	245.877663681469	568.044935896851	-322.167272215382
Cbx4	red	891.934107068891	183.924306247742	708.009800821148	-524.085494573406
Cbx5	magenta	697.550766782898	126.325311452225	571.225455330674	-444.900143878449
Cbx6	yellow	1193.21972957267	334.243048155383	858.976681417282	-524.7336332619
Cbx7	yellow	1012.95152398613	302.876321235438	710.07520275069	-407.198881515252
Cbx8	greenyellow	366.916261390286	51.7336465037634	315.182614886523	-263.44896838276
Cby1	darkgreen	413.923437202144	44.0731809931521	369.850256208992	-325.77707521584
Cc2d1a	turquoise	1540.5400624794	713.464529156822	827.075533322577	-113.611004165755
Cc2d1b	skyblue3	572.853072985403	48.1878603302514	524.665212655152	-476.4773523249
Cc2d2a	saddlebrown	106.741461674551	4.8464767323848	101.894984942167	-97.0485082097817
Ccar1	skyblue	37.3738902053965	4.35052794936352	33.023362256033	-28.6728343066695
Ccar2	black	310.873046978229	58.2023367580451	252.670710220184	-194.468373462139
Ccbe1	violet	142.322511135034	23.6591331513209	118.663377983713	-95.0042448323918
Ccdc106	white	8.00331976497287	2.79202114601219	5.21129861896068	-2.41927747294849
Ccdc107	skyblue3	380.551369948743	30.3347234465773	350.216646502165	-319.881923055588
Ccdc112	green	9.79639607523447	0.479652002787272	9.3167440724472	-8.83709206965993
Ccdc114	green	46.2403910649187	21.3664847286585	24.8739063362602	-3.50742160760178
Ccdc115	yellow	461.9703375862	141.218406262249	320.751931323951	-179.533525061703
Ccdc117	steelblue	40.5741710649482	12.7814777593513	27.7926933055969	-15.0112155462457
Ccdc12	lightgreen	418.435150812257	41.6786475558639	376.756503256393	-335.077855700529
Ccdc120	blue	449.753502798908	238.594734031066	211.158768767842	27.4359652632236
Ccdc122	plum1	8.2471463323383	1.44728342960772	6.79986290273057	-5.35257947312285
Ccdc124	mediumpurple3	36.679807006372	8.09063896803742	28.5891680383346	-20.4985290702971
Ccdc125	green	31.9748631367479	16.8597905269424	15.1150726098055	1.74471791713694
Ccdc126	lightyellow	110.720637226997	17.8782051569474	92.8424320700497	-74.9642269131023
Ccdc127	mediumpurple3	62.3503156353796	8.71384279006371	53.6364728453159	-44.9226300552522
Ccdc130	brown	592.349510565604	258.865210921721	333.484299643883	-74.6190887221613
Ccdc134	brown	1266.00446082455	545.206713604197	720.797747220351	-175.591033616154
Ccdc137	steelblue	73.0733145961978	10.9522323069724	62.1210822892254	-51.168849982253
Ccdc138	turquoise	688.582972963646	327.737636833446	360.8453361302	-33.1076992967542
Ccdc14	purple	29.3871612138169	14.5846847846115	14.8024764292054	-0.217791644593948
Ccdc146	brown	1430.45411389327	571.097119090506	859.356994802763	-288.259875712257
Ccdc148	cyan	21.4477355823431	2.96342305499425	18.4843125273489	-15.5208894723546
Ccdc149	royalblue	28.8121117884525	4.0456069127553	24.7665048756972	-20.7208979629419
Ccdc15	paleturquoise	14.248138412011	3.79337085595897	10.454767556052	-6.66139670009303
Ccdc157	blue	403.12031875911	212.703283933641	190.417034825469	22.2862491081713
Ccdc159	cyan	234.116497901751	26.5682878084947	207.548210093256	-180.979922284762
Ccdc163	grey	3.63643875683349	1.31107399729628	2.32536475953721	-1.01429076224093
Ccdc166	pink	741.676600794749	100.119691663806	641.556909130943	-541.437217467138
Ccdc167	skyblue3	324.596757610956	23.8808324084819	300.715925202474	-276.835092793992
Ccdc17	darkorange	176.314862617708	17.8046773514003	158.510185266307	-140.705507914907
Ccdc171	brown	403.542636100932	169.72518610344	233.817449997492	-64.092263894052
Ccdc173	brown	1471.66083391541	661.864893362326	809.795940553088	-147.931047190762
Ccdc174	lightyellow	94.0793923199608	19.9471104534972	74.1322818664636	-54.1851714129664
Ccdc180	violet	270.32924943579	40.68767936251	229.64157007328	-188.95389071077
Ccdc181	skyblue	17.6116450434439	2.47760473311393	15.1340403103299	-12.656435577216
Ccdc186	darkred	84.5879951923876	29.6112148875465	54.9767803048411	-25.3655654172947
Ccdc189	green	5.0250777726903	2.28589545429312	2.73918231839717	-0.453286864104048
Ccdc191	darkolivegreen	76.8249097447162	3.15223738685355	73.6726723578626	-70.5204349710091
Ccdc22	orange	99.8425103237039	5.0966088003248	94.7459015233791	-89.6492927230542
Ccdc25	turquoise	1410.51496532124	765.38039739297	645.134567928273	120.245829464697
Ccdc28a	grey	1.39044450285625	0.786368088769875	0.604076414086373	0.182291674683502
Ccdc28b	tan	353.264171042595	71.5738171239614	281.690353918634	-210.116536794673
Ccdc32	yellow	186.521098038064	47.9845701759903	138.536527862074	-90.5519576860835
Ccdc34	blue	730.240137686118	380.459079907994	349.781057778124	30.6780221298704
Ccdc39	turquoise	303.393831649115	127.837582625206	175.556249023908	-47.7186663987018
Ccdc40	grey	7.73724901409532	0.8428535153495	6.89439549874582	-6.05154198339632
Ccdc43	grey60	17.5832728036763	2.76006343918258	14.8232093644937	-12.0631459253112
Ccdc47	blue	993.459342264147	471.29739380282	522.161948461327	-50.8645546585067
Ccdc50	lightcyan	216.999845200161	58.6268604109733	158.372984789188	-99.7461243782146
Ccdc51	yellowgreen	149.539665768035	19.882597767068	129.657068000967	-109.774470233899
Ccdc57	black	153.452992470837	27.4283906740605	126.024601796777	-98.5962111227163
Ccdc58	blue	356.043162765987	190.600465075316	165.442697690671	25.1577673846451
Ccdc59	brown4	566.183345265128	36.1203303731404	530.063014891988	-493.942684518847
Ccdc6	red	848.026028253122	163.688342698606	684.337685554516	-520.64934285591
Ccdc61	darkturquoise	267.95136400275	29.8880620382654	238.063301964484	-208.175239926219
Ccdc62	grey	6.53273598564521	0.356630147510873	6.17610583813433	-5.81947569062346
Ccdc63	skyblue	22.9524667356457	3.06172768772378	19.8907390479219	-16.8290113601981
Ccdc66	darkgreen	181.199783553425	25.2819193993901	155.917864154035	-130.635944754644
Ccdc69	cyan	300.664893257785	61.6022246777246	239.06266858006	-177.460443902336
Ccdc71	darkturquoise	152.266525261364	26.4799806037526	125.786544657612	-99.3065640538591
Ccdc71l	red	966.154273850537	206.331413039558	759.82286081098	-553.491447771422
Ccdc77	green	5.05618425183876	0.979152758665869	4.07703149317289	-3.09787873450702
Ccdc82	darkmagenta	165.168343452025	27.5640164814036	137.604326970622	-110.040310489218
Ccdc84	steelblue	38.9221986001667	8.23674533394667	30.68545326622	-22.4487079322733
Ccdc85b	pink	523.898938526905	75.630937591578	448.268000935327	-372.637063343749
Ccdc86	turquoise	1481.24231732447	797.174154221483	684.068163102988	113.105991118494
Ccdc88a	darkorange	69.5180112200739	12.6149641430155	56.9030470770584	-44.2880829340429
Ccdc88b	brown	1496.17048578503	616.952717203712	879.217768581321	-262.26505137761
Ccdc9	brown	439.784167261397	192.354194512355	247.429972749042	-55.0757782366876
Ccdc90b	grey60	39.2569114933545	16.0309961940109	23.2259152993437	-7.19491910533283
Ccdc91	lightsteelblue1	97.051148056287	6.27036337212235	90.7807846841647	-84.5104213120423
Ccdc93	blue	314.200672302705	156.678134622625	157.52253768008	-0.844403057454542
Ccdc94	red	1071.27540782581	185.265075704471	886.010332121337	-700.745256416867
Ccdc96	darkorange	12.2614583698868	2.74347476830742	9.5179836015794	-6.77450883327198
Ccdc97	brown	1591.48551399677	638.096483912651	953.389030084115	-315.292546171464
Cchcr1	brown	987.07331485058	422.824537167844	564.248777682736	-141.424240514892
Cck	yellow	1168.63310493603	319.265982254588	849.367122681437	-530.101140426849
Ccl12	turquoise	1655.73755674216	828.303495102389	827.434061639776	0.869433462612506
Ccl2	turquoise	1270.94897247556	623.936144394637	647.012828080919	-23.076683686282
Ccl22	tan	323.323793431945	48.2700765834674	275.053716848478	-226.78364026501
Ccl24	black	176.800029264762	28.7701069176113	148.02992234715	-119.259815429539
Ccl25	lightyellow	118.56277582414	14.0529628302199	104.50981299392	-90.4568501637003
Ccl3	turquoise	1646.32640828115	790.134648147845	856.191760133303	-66.0571119854581
Ccl4	turquoise	1487.33310971321	819.508488311585	667.824621401624	151.683866909961
Ccl5	turquoise	1546.53604859263	805.7396697528	740.796378839828	64.9432909129716
Ccl6	black	494.89526462059	102.160163653679	392.735100966911	-290.574937313232
Ccl7	turquoise	1279.86685102547	662.42305255345	617.443798472018	44.9792540814319
Ccl8	turquoise	1433.45625589029	718.352353648592	715.103902241702	3.24845140689035
Ccl9	brown	1270.61084761417	541.424653386672	729.186194227503	-187.761540840832
Ccm2	green	6.78606272564366	2.38689675440225	4.39916597124141	-2.01226921683915
Ccna2	darkmagenta	353.845225522463	41.5595979072122	312.285627615251	-270.726029708039
Ccnb1	darkmagenta	316.956099242287	33.6052998023266	283.35079943996	-249.745499637634
Ccnb2	darkolivegreen	494.77338344733	45.7803976747651	448.992985772565	-403.2125880978
Ccnc	green	156.867957629011	18.1463325842422	138.721625044768	-120.575292460526
Ccnd1	darkgreen	239.517678476814	30.2590094807498	209.258668996064	-178.999659515315
Ccnd2	brown	1371.75519407286	626.995016119324	744.760177953531	-117.765161834207
Ccnd3	turquoise	582.47663467564	263.818752264598	318.657882411042	-54.8391301464437
Ccndbp1	turquoise	643.367306668515	291.587902674059	351.779403994457	-60.191501320398
Ccne1	brown	1466.3205195043	679.528518557657	786.792000946643	-107.263482388987
Ccne2	darkmagenta	304.648975290608	43.2640765897729	261.384898700835	-218.120822111062
Ccnf	purple	21.5096795270395	13.2999711409913	8.2097083860482	5.0902627549431
Ccng1	cyan	195.486032957874	52.9416410806147	142.544391877259	-89.6027507966447
Ccng2	red	470.588156015768	80.9971265975534	389.591029418214	-308.593902820661
Ccnh	yellow	902.567597610544	249.44092438401	653.126673226535	-403.685748842525
Ccni	royalblue	119.76223018721	31.3097211097053	88.4525090775043	-57.142787967799
Ccnj	brown	1353.23137938733	550.200264897921	803.031114489406	-252.830849591484
Ccnk	brown	1504.8783022758	666.583151106583	838.295151169218	-171.712000062635
Ccnl1	turquoise	485.772781537934	240.769298266603	245.003483271331	-4.23418500472746
Ccnl2	darkorange	27.660740397462	7.01051752214895	20.6502228753131	-13.6397053531641
Ccnt1	lightcyan	291.623484946262	51.1535574176992	240.469927528563	-189.316370110864
Ccnt2	darkorange	32.1621713750396	12.5682114457748	19.5939599292648	-7.02574848348999
Ccny	pink	796.25191761884	117.764115322733	678.487802296107	-560.723686973373
Ccnyl1	darkolivegreen	213.677864167249	12.7529268769657	200.924937290284	-188.172010413318
Ccp110	darkgreen	411.987358807918	41.5843624739726	370.402996333945	-328.818633859973
Ccpg1	yellow	826.356699974497	236.972942325821	589.383757648676	-352.410815322855
Ccpg1os	magenta	44.1295975210158	4.64440854238106	39.4851889786347	-34.8407804362537
Ccr1	steelblue	114.925037420061	30.84599315481	84.0790442652512	-53.2330511104412
Ccr1l1	grey	8.48608355206279	0.379483658734395	8.10659989332839	-7.727116234594
Ccr2	purple	44.2519312682969	14.4593439079487	29.7925873603482	-15.3332434523995
Ccr3	darkolivegreen	270.69834296942	26.103848528492	244.594494440928	-218.490645912436
Ccr5	brown	1278.29864700251	573.132763117025	705.165883885486	-132.033120768461
Ccr7	salmon	754.261065004128	57.4141007639762	696.846964240152	-639.432863476176
Ccr9	turquoise	430.995293864943	235.225831266163	195.76946259878	39.4563686673824
Ccrl2	brown	1735.33506365336	713.682120078674	1021.65294357468	-307.970823496011
Ccs	cyan	134.384812839702	31.2161108264611	103.168702013241	-71.9525911867798
Ccsap	blue	979.007525845726	493.675141487596	485.33238435813	8.34275712946669
Ccser2	darkred	45.9399420148715	18.4591169554103	27.4808250594612	-9.02170810405085
Cct2	white	24.6350238518634	4.64252495521446	19.9924988966489	-15.3499739414345
Cct3	midnightblue	20.7533254937401	6.66595390217494	14.0873715915651	-7.42141768939018
Cct4	orange	55.1296946565254	16.7668945285203	38.3628001280051	-21.5959055994848
Cct5	saddlebrown	86.8179215713001	17.5810470726199	69.2368744986802	-51.6558274260604
Cct6a	pink	93.1470433036237	18.4016163213147	74.7454269823089	-56.3438106609942
Cct7	lightgreen	426.886031358619	56.0568667090423	370.829164649577	-314.772297940535
Cct8	darkorange2	11.0931559317735	1.43980466142006	9.65335127035345	-8.21354660893339
Ccz1	turquoise	1557.51937937551	823.682239021049	733.837140354465	89.8450986665835
Cd101	pink	509.612655403648	76.4421914979789	433.170463905669	-356.72827240769
Cd109	black	765.228804806478	160.614058725964	604.614746080514	-444.00068735455
Cd14	royalblue	136.354961087456	32.5868215157282	103.768139571728	-71.1813180560002
Cd151	cyan	102.194990922281	19.0330557723115	83.1619351499698	-64.1288793776582
Cd163	magenta	696.646289152586	97.61902916465	599.027259987936	-501.408230823286
Cd164	turquoise	554.596656083411	279.163810662546	275.432845420865	3.73096524168125
Cd177	greenyellow	307.458132255872	40.4410920126928	267.017040243179	-226.575948230486
Cd180	turquoise	1143.62212891439	646.764363737335	496.857765177051	149.906598560285
Cd1d1	brown4	443.219788786068	22.2583866445168	420.961402141552	-398.703015497035
Cd200	turquoise	1549.56866506354	825.346064671641	724.2226003919	101.123464279741
Cd200r1	darkgreen	333.75602603273	50.4770995889508	283.278926443779	-232.801826854828
Cd200r3	brown	867.449450459219	356.108224422092	511.341226037127	-155.233001615034
Cd200r4	brown	1718.78612140421	715.294196204439	1003.49192519978	-288.197728995337
Cd207	darkolivegreen	725.745425128524	39.369450307511	686.375974821013	-647.006524513502
Cd209f	orangered4	32.4592967080737	5.77213623002666	26.687160478047	-20.9150242480204
Cd209g	grey	5.19359031678396	1.19528102136819	3.99830929541578	-2.80302827404759
Cd22	steelblue	83.1729982541711	26.7164877384803	56.4565105156909	-29.7400227772106
Cd244	brown4	487.611838888166	34.6338513613335	452.977987526833	-418.344136165499
Cd247	darkturquoise	762.003489314491	47.8805527814186	714.122936533072	-666.242383751654
Cd24a	black	226.085202218308	43.2787292446793	182.806472973629	-139.52774372895
Cd274	turquoise	1630.10297696809	846.473510954495	783.629466013597	62.8440449408977
Cd276	yellow	904.809424552316	268.416171336327	636.393253215989	-367.977081879661
Cd28	blue	1256.14851302471	689.579469026343	566.569043998371	123.010425027972
Cd2ap	tan	351.867772765014	48.1015428164517	303.766229948562	-255.664687132111
Cd2bp2	brown	1320.46803279688	548.912601935334	771.555430861543	-222.642828926208
Cd300a	blue	917.27311706366	500.999921285673	416.273195777987	84.7267255076854
Cd300c2	violet	229.3300974375	44.4690594524333	184.861037985067	-140.391978532634
Cd300e	brown	1437.02907658192	648.874154242306	788.154922339612	-139.280768097306
Cd300lb	blue	1068.08189429552	587.725323333913	480.356570961603	107.36875237231
Cd300ld	purple	15.4586987067258	4.18189283853258	11.2768058681932	-7.09491302966067
Cd300ld2	brown	554.338252675152	239.208119101752	315.1301335734	-75.9220144716482
Cd300ld3	grey	7.42257114885846	0.460832167507838	6.96173898135062	-6.50090681384279
Cd300ld4	turquoise	409.096854303068	204.864484415061	204.232369888007	0.632114527054512
Cd300lf	turquoise	1249.05469529593	686.017491569585	563.037203726343	122.980287843242
Cd300lg	blue	224.872534317899	113.819950019685	111.052584298215	2.76736572146982
Cd302	turquoise	1268.62187065477	610.93339259277	657.688478062001	-46.7550854692315
Cd320	orange	41.3624465311602	12.7407970033559	28.6216495278043	-15.8808525244485
Cd33	grey	6.66569597409951	0.969317755782032	5.69637821831748	-4.72706046253544
Cd34	orangered4	96.0237625494422	9.94759911476114	86.0761634346811	-76.1285643199199
Cd36	black	745.68707908495	152.668857097304	593.018221987646	-440.349364890341
Cd37	darkslateblue	161.585281161873	13.4997133906342	148.085567771239	-134.585854380605
Cd38	brown	1533.53109094124	652.926475153831	880.604615787405	-227.678140633573
Cd3eap	magenta	597.859017205879	69.5435004427528	528.315516763126	-458.772016320374
Cd4	green	5.3562888922745	2.21107706790319	3.14521182437131	-0.93413475646812
Cd40	brown	1735.56706656106	718.629925604526	1016.93714095653	-298.307215352005
Cd44	orangered4	48.8207531523779	13.9798008920082	34.8409522603697	-20.8611513683616
Cd47	brown	1623.6589719703	671.067845082031	952.591126888265	-281.523281806234
Cd48	green	7.75341482728376	2.73762219541363	5.01579263187014	-2.27817043645651
Cd52	turquoise	1522.62697795083	723.764429850095	798.862548100738	-75.0981182506425
Cd53	turquoise	771.725564169666	395.007119725833	376.718444443833	18.2886752819999
Cd55	green	62.1092891890738	39.6473063952774	22.4619827937964	17.185323601481
Cd59a	black	824.443828747599	139.53197550712	684.911853240479	-545.379877733359
Cd5l	cyan	236.783455956693	53.6911394750785	183.092316481615	-129.401177006536
Cd63	mediumpurple3	145.800174841503	33.3752316302213	112.424943211282	-79.0497115810609
Cd63-ps	salmon	871.57759246923	108.658013909874	762.919578559356	-654.261564649482
Cd68	steelblue	139.765826369108	38.6385627534968	101.127263615611	-62.4887008621143
Cd69	brown	1586.93412544499	636.8961170369	950.038008408089	-313.141891371189
Cd7	plum1	17.1166357547683	3.65930868248655	13.4573270722818	-9.79801838979524
Cd72	turquoise	1155.79297271363	665.659908613975	490.133064099651	175.526844514323
Cd74	sienna3	80.6547586041255	9.64639553271034	71.0083630714152	-61.3619675387048
Cd79b	blue	546.52635608859	268.743673549017	277.782682539574	-9.03900899055702
Cd80	steelblue	12.1991673108878	4.30030129117633	7.89886601971147	-3.59856472853515
Cd81	yellow	1157.16607990396	312.000189444153	845.165890459809	-533.165701015656
Cd82	red	981.520329526718	160.579345588627	820.940983938091	-660.361638349465
Cd83	plum1	43.0273821655587	9.98797206938296	33.0394100961758	-23.0514380267928
Cd84	steelblue	160.664944584299	26.7053050870789	133.959639497221	-107.254334410142
Cd86	brown	1424.76284519513	653.186830538609	771.576014656519	-118.38918411791
Cd9	black	704.213334613572	163.200963408104	541.012371205468	-377.811407797364
Cd93	blue	1076.24347505	602.001366703933	474.242108346066	127.759258357867
Cd99l2	black	655.819447376756	157.059565346193	498.759882030564	-341.700316684372
Cdadc1	black	684.11630482796	110.785135186292	573.331169641668	-462.546034455376
Cdan1	yellow	459.143843308422	138.947934795026	320.195908513396	-181.247973718371
Cdc123	green	69.4199614555395	20.4838904342722	48.9360710212673	-28.4521805869951
Cdc14a	lightcyan	217.051147424423	51.5801676307483	165.470979793675	-113.890812162926
Cdc14b	black	701.89118456756	126.757401832303	575.133782735257	-448.376380902954
Cdc16	darkslateblue	66.2183870689882	4.37202344129575	61.8463636276925	-57.4743401863968
Cdc20	blue	266.625470498674	134.126928570059	132.498541928615	1.6283866414434
Cdc23	blue	824.191788190751	400.788757174116	423.403031016635	-22.6142738425182
Cdc25a	paleturquoise	23.2927360686503	4.22894408146594	19.0637919871843	-14.8348479057184
Cdc25b	blue	1061.15511241491	566.378452598771	494.776659816137	71.6017927826331
[truncated: 10,595 more rows]
