# Supplementary material for: Dissection of the macrophage response towards infection by the Leishmania-viral endosymbiont duo and dynamics of the type I interferon response
Source: Front Cell Infect Microbiol. 2022 Aug 4;12:941888. doi: 10.3389/fcimb.2022.941888 (PMC9386148; doi:10.3389/fcimb.2022.941888)
Supplement: Supplementary file 1 [file DataSheet_1.zip › Data Sheet 1/Supplementary Material/Table S1/WT_genesModules_connectivity_8h.csv]

myGenes	moduleColors	kTotal	kWithin	kOut	kDiff
0610009B22Rik	maroon	62.4344746188249	21.8973826374266	40.5370919813983	-18.6397093439717
0610009L18Rik	lightcyan	41.9044100227213	10.7747303786187	31.1296796441026	-20.3549492654839
0610009O20Rik	green	430.948686851755	242.576841945269	188.371844906486	54.2049970387834
0610010F05Rik	indianred4	130.2849065086	54.1476855757712	76.1372209328285	-21.9895353570573
0610012G03Rik	orangered4	148.938875893681	77.7567959987063	71.182079894975	6.57471610373131
0610030E20Rik	darkred	139.590633930522	21.5121938517618	118.07844007876	-96.5662462269985
0610037L13Rik	lavenderblush2	97.4769179739543	57.2475480228592	40.2293699510951	17.018178071764
0610038B21Rik	grey	0.0382866090029039	0.037577943325883	0.000708665677020895	0.0368692776488621
0610040B10Rik	grey	0.628918468221634	0.215576194346327	0.413342273875307	-0.197766079528979
0610040J01Rik	greenyellow	105.139755022257	23.2422243802082	81.8975306420489	-58.6553062618406
1110002J07Rik	coral3	163.82240245946	82.6610610646646	81.1613413947955	1.49971966986905
1110002L01Rik	green	405.618867752252	184.676071744098	220.942796008154	-36.2667242640559
1110004E09Rik	orangered4	91.0143419870343	34.9201057212741	56.0942362657602	-21.174130544486
1110004F10Rik	pink4	33.9239766754252	9.13384945823225	24.7901272171929	-15.6562777589607
1110006O24Rik	grey60	28.8728942361664	11.0692786396448	17.8036155965216	-6.73433695687678
1110008F13Rik	coral3	513.283697628689	131.876603642341	381.407093986347	-249.530490344006
1110008L16Rik	green	405.411510451799	260.297663669831	145.113846781968	115.183816887863
1110008P14Rik	magenta4	49.4914454949442	6.01106335962574	43.4803821353184	-37.4693187756927
1110012L19Rik	lightyellow	99.808123087221	34.1697575448186	65.6383655424024	-31.4686079975839
1110019D14Rik	green	128.748297753562	73.0433082389245	55.7049895146372	17.3383187242873
1110025M09Rik	skyblue2	38.2091863432593	8.74912901376508	29.4600573294943	-20.7109283157292
1110032A03Rik	grey60	111.920852528571	43.4663402119224	68.4545123166484	-24.988172104726
1110034G24Rik	maroon	70.4947832086499	22.1175390725369	48.377244136113	-26.2597050635762
1110038B12Rik	lightcyan1	56.060898346241	14.8342475608039	41.2266507854371	-26.3924032246333
1110038F14Rik	coral3	562.443636523345	190.723703921945	371.7199326014	-180.996228679455
1110046J04Rik	honeydew	1.85264629739938	0.232767792247662	1.61987850515172	-1.38711071290406
1110051M20Rik	grey60	116.833787428085	42.6419088185938	74.1918786094915	-31.5499697908977
1110059E24Rik	bisque4	272.425708104257	157.680966358077	114.74474174618	42.9362246118976
1110059G10Rik	darkseagreen4	109.254140250605	38.4151069728854	70.8390332777197	-32.4239263048342
1110065P20Rik	lightyellow	36.0807941427611	9.95092029351301	26.1298738492481	-16.1789535557351
1190001M18Rik	bisque4	288.216923017231	198.55712248258	89.6598005346511	108.897321947929
1190002N15Rik	greenyellow	238.384307172787	107.947628012561	130.436679160226	-22.4890511476651
1190007I07Rik	maroon	101.708154005335	36.5693895097434	65.1387644955921	-28.5693749858487
1300002E11Rik	lightcyan	17.8825883576437	6.0926824992618	11.7899058583819	-5.69722335912013
1500002C15Rik	orangered4	277.038039345004	45.6286207390924	231.409418605912	-185.78079786682
1500004A13Rik	green	143.812706425286	95.8351456827643	47.9775607425218	47.8575849402425
1500011B03Rik	lavenderblush2	24.5697777304142	10.9952860742082	13.5744916562059	-2.5792055819977
1500011K16Rik	lightyellow	101.321880923318	31.4640636927261	69.8578172305919	-38.3937535378658
1500015A07Rik	lightyellow	42.7455781476437	13.1779951919184	29.5675829557253	-16.389587763807
1600002K03Rik	lightcyan1	73.3814751712971	21.6286774001195	51.7527977711777	-30.1241203710581
1600010M07Rik	orangered4	177.494417379338	61.5859435215448	115.908473857794	-54.3225303362488
1600012H06Rik	antiquewhite4	9.00547086684115	4.10018708890925	4.90528377793189	-0.805096689022639
1600014C10Rik	coral3	694.616375041751	202.124513857523	492.491861184228	-290.367347326705
1600020E01Rik	darkseagreen4	80.8854182243524	27.3984910628752	53.4869271614772	-26.0884360986021
1700001C19Rik	green	407.179378199483	223.985898682662	183.193479516821	40.7924191658413
1700001L05Rik	indianred4	59.7411820268586	15.1190955229679	44.6220865038908	-29.5029909809229
1700003M07Rik	grey	0.345621007073094	0.088231168928555	0.257389838144539	-0.169158669215984
1700007L15Rik	lightcyan	15.3830103836297	4.62348588966618	10.7595244939635	-6.13603860429731
1700008J07Rik	grey60	12.6358107695631	5.29294137763551	7.34286939192757	-2.04992801429206
1700010I14Rik	darkred	18.9400820339779	5.84483768007386	13.0952443539041	-7.25040667383021
1700012B09Rik	bisque4	248.972595022016	124.906930455826	124.065664566189	0.841265889637043
1700016A09Rik	blue2	391.609111224384	93.3459031079163	298.263208116468	-204.917305008551
1700016F12Rik	coral3	163.054603242832	103.827744364436	59.2268588783961	44.6008854860398
1700017B05Rik	blue2	186.647391227633	73.3942145386572	113.253176688976	-39.8589621503188
1700020I14Rik	greenyellow	344.096668175564	138.722889941738	205.373778233826	-66.6508882920874
1700021F05Rik	lavenderblush2	73.6593847972442	41.9895895899422	31.6697952073019	10.3197943826403
1700025G04Rik	green	412.46472557115	248.739097231169	163.725628339981	85.0134688911889
1700025N23Rik	bisque4	238.425935723189	146.734414262724	91.6915214604646	55.0428928022595
1700028E10Rik	greenyellow	30.8446121581717	13.4959637493466	17.3486484088251	-3.85268465947847
1700030J22Rik	antiquewhite4	25.9918760747606	11.8262867942721	14.1655892804885	-2.33930248621639
1700030K09Rik	green	183.698470041719	87.3377749247248	96.3606951169941	-9.02292019226928
1700034H15Rik	lightsteelblue1	15.1760798516095	6.97832264392195	8.19775720768757	-1.21943456376561
1700037C18Rik	lavenderblush2	34.3113167211758	17.0975337268568	17.213782994319	-0.116249267462251
1700037H04Rik	lightyellow	47.7795009950985	11.9788239395163	35.8006770555822	-23.8218531160659
1700052K11Rik	coral1	227.293470075663	72.2383763785254	155.055093697138	-82.8167173186124
1700055D18Rik	lavenderblush3	369.663994915173	30.9069298814061	338.757065033767	-307.85013515236
1700066M21Rik	green	128.696232056564	70.901890257666	57.7943417988978	13.1075484587682
1700086O06Rik	grey	0.0807398747524194	0.0269396409466271	0.0538002338057923	-0.0268605928591652
1700096K18Rik	grey60	24.6937314723326	8.1589740505194	16.5347574218132	-8.37578337129384
1700101I11Rik	lightsteelblue1	46.6037711061067	30.7237956760468	15.87997543006	14.8438202459868
1700109H08Rik	grey	2.50909243180494	0.418532238468743	2.0905601933362	-1.67202795486745
1700123O20Rik	coral3	292.195681395036	132.92299463826	159.272686756776	-26.3496921185164
1810011H11Rik	orangered4	374.314199691578	108.674170753305	265.640028938273	-156.965858184968
1810013L24Rik	bisque4	231.480387011335	138.832204072977	92.6481829383584	46.1840211346187
1810014B01Rik	maroon	151.225342019922	40.238761704344	110.986580315578	-70.7478186112344
1810019N24Rik	coral3	160.707353218811	73.5558721818262	87.1514810369847	-13.5956088551585
1810021B22Rik	maroon	144.009048859319	32.3163246033159	111.692724256003	-79.3763996526871
1810022K09Rik	darkseagreen4	51.5260306327357	24.0871033145691	27.4389273181666	-3.35182400359744
1810024B03Rik	grey60	102.771601762933	28.1188306970081	74.6527710659251	-46.533940368917
1810026B05Rik	darkseagreen4	88.8021116198941	35.0976079634824	53.7045036564117	-18.6068956929293
1810030O07Rik	green	73.4383166248289	35.3899626748221	38.0483539500068	-2.65839127518468
1810032O08Rik	firebrick3	15.8409906638393	5.14120586575099	10.6997847980883	-5.55857893233733
1810034E14Rik	green	491.070093030499	307.678679306972	183.391413723527	124.287265583444
1810037I17Rik	darkseagreen4	197.042025205834	91.0057575224869	106.036267683347	-15.0305101608605
1810043G02Rik	grey60	55.1628421101363	12.1848558526507	42.9779862574856	-30.7931304048349
1810044D09Rik	lightyellow	63.8288704160526	13.2886730243968	50.5401973916558	-37.251524367259
1810055G02Rik	darkmagenta	130.439078311175	29.3764649262426	101.062613384932	-71.6861484586895
1810058I24Rik	lightcyan1	67.422566904203	18.8348391480193	48.5877277561837	-29.7528886081644
1810062O18Rik	lightcyan	9.17501654409415	3.6987888710071	5.47622767308705	-1.77743880207995
2010001A14Rik	lightcyan	27.9141025644784	11.1068662458739	16.8072363186045	-5.70037007273055
2010008C14Rik	blue2	316.129849547435	72.6576643891294	243.472185158305	-170.814520769176
2010016I18Rik	grey	0.204690068499424	0.149656388331756	0.055033680167668	0.0946227081640878
2010107E04Rik	lavenderblush2	209.866261314285	144.29515841715	65.5711028971352	78.7240555200151
2010109I03Rik	grey	0.0780634822566619	0.0228043962911233	0.0552590859655386	-0.0324546896744152
2010110E17Rik	coral3	383.307710951864	151.283209334497	232.024501617366	-80.7412922828689
2010111I01Rik	pink4	188.647243939404	43.7445965124768	144.902647426927	-101.15805091445
2010300C02Rik	lightsteelblue1	60.2614495237236	22.6003679084119	37.6610816153117	-15.0607137068997
2010315B03Rik	grey60	57.1358110102565	16.4431088764386	40.6927021338179	-24.2495932573793
2010320M18Rik	lightyellow	61.232185988836	15.9869782694953	45.2452077193407	-29.2582294498453
2210011C24Rik	blue2	58.6529216436091	24.6167313423216	34.0361903012875	-9.41945895896596
2210016F16Rik	lightcyan1	80.9044045959139	18.5573680809578	62.3470365149561	-43.7896684339984
2210016L21Rik	blue2	182.096489582464	70.8233731104009	111.273116472063	-40.4497433616623
2210406H18Rik	bisque4	521.648458801773	369.16955448647	152.478904315303	216.690650171167
2210408F21Rik	firebrick3	41.8237798386944	17.5755928413467	24.2481869973477	-6.67259415600108
2210408I21Rik	plum3	3.52965518988957	0.605182178748246	2.92447301114133	-2.31929083239308
2300009A05Rik	lightyellow	81.6335849772263	23.3446984012115	58.2888865760148	-34.9441881748032
2310001H17Rik	coral3	278.436377949459	120.346207667158	158.090170282301	-37.743962615144
2310009A05Rik	lightcyan	73.6284984971288	32.6885438113727	40.939954685756	-8.25141087438327
2310009B15Rik	pink4	179.360216890562	49.7821334737844	129.578083416778	-79.7959499429934
2310010J17Rik	saddlebrown	47.9599123727227	14.1889091999816	33.771003172741	-19.5820939727594
2310011J03Rik	darkseagreen4	168.17698773177	66.4981036277069	101.678884104063	-35.1807804763565
2310015A10Rik	grey60	127.71052636262	33.0406620551769	94.6698643074433	-61.6292022522664
2310022A10Rik	coral3	452.714382533466	155.310193162452	297.404189371014	-142.093996208562
2310022B05Rik	coral3	21.0899518300357	12.0598184121784	9.03013341785725	3.02968499432115
2310031A07Rik	bisque4	615.415545636958	330.425441422476	284.990104214482	45.4353372079944
2310033P09Rik	orangered4	129.055037074801	66.1834384176614	62.8715986571396	3.31183976052182
2310035C23Rik	grey	1.11717858080453	0.381652709433482	0.735525871371051	-0.353873161937569
2310039H08Rik	lightcyan	85.2746646866377	29.0253188531489	56.2493458334888	-27.2240269803399
2310040G24Rik	maroon	78.7360365981355	22.1813696684556	56.55466692968	-34.3732972612244
2310043M15Rik	lavenderblush3	7.44802843710305	1.10686184825415	6.3411665888489	-5.23430474059475
2310043P16Rik	coral1	555.946844133681	204.963485759369	350.983358374313	-146.019872614944
2310057M21Rik	blue2	111.763958142101	70.422488590368	41.3414695517331	29.0810190386349
2310058D17Rik	pink4	11.811607557636	3.11472044916557	8.69688710847048	-5.58216665930491
2310061I04Rik	maroon	26.9224006083898	8.99406458863374	17.9283360197561	-8.93427143112233
2410002F23Rik	blue2	473.960959073285	160.219206045992	313.741753027294	-153.522546981302
2410004B18Rik	pink4	91.630431289336	34.1475137609203	57.4829175284157	-23.3354037674954
2410006H16Rik	maroon	226.824172562208	39.0724451354106	187.751727426797	-148.679282291386
2410015M20Rik	lavenderblush2	152.585976926294	84.3673654802247	68.2186114460689	16.1487540341558
2410022M11Rik	maroon	111.780170327464	41.7955050995925	69.9846652278712	-28.1891601282787
2410089E03Rik	darkgrey	250.816916850741	145.928298713413	104.888618137327	41.0396805760856
2410131K14Rik	blue2	87.2510320926062	47.3616599810737	39.8893721115325	7.47228786954113
2500002B13Rik	coral3	384.902878915233	152.316541361214	232.586337554019	-80.2697961928054
2500004C02Rik	brown2	50.351904005377	7.98931655194918	42.3625874534278	-34.3732709014786
2510002D24Rik	orangered4	214.72352408694	80.1792655277269	134.544258559213	-54.3649930314862
2510009E07Rik	green	610.572154261293	377.836420693883	232.735733567411	145.100687126472
2510016D11Rik	orangered4	416.260534967272	84.3831274273974	331.877407539875	-247.494280112477
2510039O18Rik	coral3	19.1500837077658	8.25991448796113	10.8901692198047	-2.63025473184353
2610001J05Rik	lavenderblush2	59.4565613953508	37.691120759819	21.7654406355318	15.9256801242872
2610002M06Rik	coral1	672.411170383789	217.726590910273	454.684579473516	-236.957988563242
2610005L07Rik	darkgrey	189.336014777452	110.575891431773	78.7601233456786	31.8157680860944
2610008E11Rik	green	445.244467846792	273.867985151752	171.376482695041	102.491502456711
2610021A01Rik	darkgrey	352.122879583939	164.460996142838	187.661883441101	-23.2008872982627
2610035D17Rik	green	390.511904131366	218.189944998897	172.321959132469	45.8679858664279
2610037D02Rik	darkgrey	74.5344445142956	39.4238209334851	35.1106235808106	4.31319735267452
2610044O15Rik8	greenyellow	74.0221265044656	21.0193548434782	53.0027716609874	-31.9834168175092
2610203C22Rik	green	130.906922828908	61.4055457022521	69.5013771266558	-8.09583142440371
2610301B20Rik	greenyellow	266.975931804206	74.8070595724232	192.168872231783	-117.361812659359
2610306M01Rik	lightcyan	89.7247858263928	38.4724914313505	51.2522943950424	-12.7798029636919
2610318N02Rik	firebrick3	54.429141282979	14.2215670090115	40.2075742739676	-25.9860072649561
2610507B11Rik	brown2	249.995903551153	41.8324742528777	208.163429298275	-166.330955045397
2610507I01Rik	green	475.078008394688	300.746883806578	174.331124588111	126.415759218467
2610524H06Rik	lightcyan	55.317251363318	13.466862035887	41.8503893274311	-28.3835272915441
2610528A11Rik	greenyellow	34.3053113900694	9.94110999637318	24.3642013936962	-14.423091397323
2700012I20Rik	saddlebrown	2.33085390951617	0.596908363757418	1.73394554575875	-1.13703718200133
2700046G09Rik	maroon	20.489893797846	6.63170639411955	13.8581874037264	-7.22648100960689
2700049A03Rik	green	471.653358181166	287.5407210642	184.112637116966	103.428083947235
2700062C07Rik	pink4	112.653702252291	32.1693522303393	80.4843500219517	-48.3149977916125
2700081O15Rik	brown4	76.2586882789254	24.3055500011939	51.9531382777315	-27.6475882765376
2700097O09Rik	blue2	76.2442563068876	46.3525326095142	29.8917236973735	16.4608089121407
2700099C18Rik	maroon	20.3836710772625	5.89984398221634	14.4838270950462	-8.58398311282981
2810001G20Rik	greenyellow	48.7003600413897	15.7810378198034	32.9193222215863	-17.1382844017828
2810002D19Rik	plum3	22.34797522291	2.37895204089931	19.9690231820107	-17.5900711411114
2810004N23Rik	blue2	393.20223519447	185.474058028735	207.728177165735	-22.2541191370005
2810006K23Rik	maroon	153.953040999261	28.6279974060619	125.325043593199	-96.6970461871369
2810013P06Rik	maroon	215.89353606827	40.6088465565461	175.284689511723	-134.675842955177
2810021J22Rik	darkgrey	43.3447949226507	15.1311086729907	28.2136862496601	-13.0825775766694
2810025M15Rik	lightyellow	70.3182922546522	13.5213868406509	56.7969054140013	-43.2755185733504
2810029C07Rik	darkseagreen4	20.7693259690777	7.72368049446149	13.0456454746162	-5.3219649801547
2810402E24Rik	lightcyan	32.1772437726392	13.1609634854806	19.0162802871586	-5.85531680167798
2810403A07Rik	mediumpurple4	135.958553208117	41.9931727693255	93.9653804387911	-51.9722076694656
2810403D21Rik	lightcyan	35.9856975351681	7.77395913101515	28.2117384041529	-20.4377792731378
2810408I11Rik	coral3	118.235239745565	69.7839244363883	48.4513153091771	21.3326091272112
2810414N06Rik	grey	1.72713232251608	0.127885489093778	1.59924683342231	-1.47136134432853
2810455O05Rik	orangered4	144.430484023516	49.3250644309882	95.1054195925279	-45.7803551615398
2810474O19Rik	coral1	543.226701497892	290.172922400328	253.053779097564	37.1191433027645
2900005J15Rik	green	464.32008142346	293.174396911214	171.145684512246	122.028712398968
2900011O08Rik	grey	0.392622083639774	0.0427969846131307	0.349825099026643	-0.307028114413513
2900026A02Rik	green	439.089633459107	267.676695003918	171.412938455189	96.2637565487282
2900052L18Rik	green	275.076209126662	182.450099762252	92.6261093644101	89.8239903978418
2900076A07Rik	orangered4	24.2075372760266	9.59617621022569	14.611361065801	-5.01518485557526
2900089D17Rik	bisque4	40.9607034619387	23.827318770392	17.1333846915467	6.69393407884529
2900097C17Rik	darkgrey	402.29819217602	244.616269954065	157.681922221955	86.9343477321098
3010003L21Rik	brown2	7.19949236743464	1.2545504104561	5.94494195697854	-4.69039154652244
3110001I22Rik	coral1	754.773513016856	196.226004982574	558.547508034283	-362.321503051709
3110002H16Rik	lightsteelblue1	88.9754189609643	49.8079033469483	39.1675156140161	10.6403877329322
3110009E18Rik	lightyellow	5.1953542725129	0.777004091065605	4.4183501814473	-3.64134609038169
3110040N11Rik	lavenderblush2	94.1336646894285	50.6070819746329	43.5265827147957	7.08049925983717
3110043O21Rik	bisque4	692.27755446702	494.613672028694	197.663882438326	296.949789590368
3110053B16Rik	green	15.3080257178949	8.69560686167903	6.61241885621588	2.08318800546315
3110056K07Rik	lightcyan	26.7084928100832	8.12688172563123	18.581611084452	-10.4547293588208
3110062M04Rik	orangered4	122.430424811304	50.1518814152678	72.2785433960365	-22.1266619807686
3110082I17Rik	green	445.845893728017	236.676144634453	209.169749093564	27.5063955408892
3222401L13Rik	darkseagreen3	69.883329070931	4.23502846972748	65.6483006012035	-61.413272131476
3300002I08Rik	grey	5.14379416364771	0.125831269089963	5.01796289455774	-4.89213162546778
3300005D01Rik	grey	1.26091664441256	0.252857097834342	1.00805954657821	-0.755202448743871
3830403N18Rik	indianred3	7.04198917866281	0.785549761328683	6.25643941733412	-5.47088965600544
3830406C13Rik	darkseagreen4	101.602557168166	41.1034169165244	60.4991402516416	-19.3957233351172
4430402I18Rik	grey60	3.67508423304598	1.14907887098365	2.52600536206233	-1.37692649107868
4632404H12Rik	blue2	238.555899032794	129.066831702625	109.489067330169	19.5777643724565
4632415L05Rik	coral3	253.978257342074	146.091000760872	107.887256581202	38.2037441796705
4632427E13Rik	grey	2.78248629427506	0.274818780142861	2.5076675141322	-2.23284873398934
4732416N19Rik	grey	5.10613840746755	0.371731708156969	4.73440669931058	-4.36267499115361
4732440D04Rik	darkgreen	23.4299281755739	1.46016175307136	21.9697664225026	-20.5096046694312
4732491K20Rik	grey	0.242694745778261	0.0953996647123625	0.147295081065898	-0.0518954163535358
4732496C06Rik	brown2	34.9299022539989	7.50954654903269	27.4203557049662	-19.9108091559335
4833413G10Rik	darkgrey	134.364370504378	63.7111806778108	70.6531898265671	-6.94200914875634
4833418N02Rik	orangered4	42.6388959969311	10.9780685492205	31.6608274477106	-20.6827588984901
4833420G17Rik	greenyellow	488.153047057525	120.636972700661	367.516074356863	-246.879101656202
4833439L19Rik	coral3	148.389011330161	77.8529056454482	70.536105684713	7.31679996073518
4833445I07Rik	saddlebrown	11.81564488297	2.93704628332293	8.87859859964703	-5.9415523163241
4921524J17Rik	coral3	130.559068325318	36.0187192525886	94.5403490727298	-58.5216298201412
4921529L05Rik	coral3	90.8311487604035	23.0385660457577	67.7925827146458	-44.7540166688881
4921531C22Rik	coral3	150.912941847914	78.4358303834235	72.4771114644903	5.95871891893319
4930402H24Rik	darkturquoise	158.197569238112	46.0806160847176	112.116953153394	-66.0363370686767
4930412C18Rik	maroon	125.644067511765	28.2866309802918	97.3574365314736	-69.0708055511818
4930426L09Rik	antiquewhite4	1.69834116489504	0.615046660684	1.08329450421104	-0.468247843527043
4930430E12Rik	bisque4	580.650980323695	426.401881939397	154.249098384299	272.152783555098
4930430F08Rik	green	562.985038045794	383.181155077576	179.803882968218	203.377272109358
4930432K21Rik	maroon	16.851564055165	4.82628125127951	12.0252828038855	-7.19900155260602
4930451G09Rik	greenyellow	89.4274253892365	24.7533254946536	64.6740998945829	-39.9207743999292
4930453N24Rik	bisque4	608.981030082459	313.912768958339	295.06826112412	18.8445078342187
4930455G09Rik	lavenderblush2	74.6374223023673	51.7699824313586	22.8674398710087	28.9025425603499
4930477G07Rik	grey60	6.2502720886401	2.79502079893748	3.45525128970262	-0.660230490765144
4930480K23Rik	darkred	25.6909197887619	5.83431585354543	19.8566039352165	-14.0222880816711
4930481A15Rik	greenyellow	122.071990097893	57.7804219532503	64.2915681446426	-6.51114619139232
4930503L19Rik	coral1	288.201955629423	118.168402169315	170.033553460108	-51.8651512907923
4930512M02Rik	coral3	394.864970612805	201.666033365466	193.198937247339	8.46709611812719
4930513N10Rik	plum	3.23528404031394	0.276925062777143	2.9583589775368	-2.68143391475965
4930515G01Rik	lavenderblush2	7.66596186985841	2.2389179066323	5.42704396322611	-3.18812605659381
4930518I15Rik	darkturquoise	90.231581651649	42.280392675931	47.951188975718	-5.67079629978706
4930522L14Rik	darkseagreen3	44.1583260524333	6.59911794107751	37.5592081113558	-30.9600901702782
4930523C07Rik	lavenderblush3	305.050964559156	45.0262483144394	260.024716244717	-214.998467930277
4930539E08Rik	coral1	515.216943964874	183.494831408717	331.722112556157	-148.227281147439
4930552P12Rik	coral3	209.973886837885	103.247905532542	106.725981305343	-3.47807577280074
4930555A03Rik	greenyellow	93.5463134162959	38.0109765952756	55.5353368210203	-17.5243602257447
4930556M19Rik	orangered4	60.0094872379171	16.5129053094157	43.4965819285014	-26.9836766190858
4930577N17Rik	maroon	12.6258007998816	3.93697944541643	8.68882135446514	-4.75184190904871
4930579G24Rik	grey60	38.3027679787468	9.83081830968245	28.4719496690644	-18.6411313593819
4930581F22Rik	grey	1.51937654183999	0.239964375472979	1.27941216636701	-1.03944779089403
4930599N23Rik	bisque4	453.11616042899	336.826531962159	116.28962846683	220.536903495329
4931406C07Rik	green	392.423604544584	257.051161128872	135.372443415712	121.67871771316
4931406P16Rik	sienna3	133.331533972464	41.9680367157869	91.3634972566767	-49.3954605408899
4931414P19Rik	coral1	317.716970080661	154.651066515765	163.065903564896	-8.41483704913094
4931428F04Rik	grey	3.05438860527776	0.0802794126473999	2.97410919263036	-2.89382977998296
4931440P22Rik	coral1	247.159413539567	140.867548223311	106.291865316256	34.575682907055
4932438A13Rik	mediumpurple4	205.902035522968	45.7368472275214	160.165188295446	-114.428341067925
4932441J04Rik	coral3	6.64492154379899	3.46951907616426	3.17540246763472	0.29411660852954
4933404O12Rik	darkred	56.2686662128997	21.4295229353637	34.839143277536	-13.4096203421722
4933406J09Rik	coral3	147.653348986648	75.9837772491795	71.6695717374681	4.31420551171141
4933407K13Rik	blue2	109.97591964674	47.0330857751214	62.9428338716191	-15.9097480964977
4933412E12Rik	bisque4	649.289646656795	492.861351207809	156.428295448987	336.433055758822
4933421O10Rik	greenyellow	334.789783990896	106.240339438282	228.549444552614	-122.309105114332
4933427D14Rik	darkturquoise	42.9289902157281	13.0608157577386	29.8681744579895	-16.8073587002508
4933430I17Rik	bisque4	480.421318630935	383.150760895404	97.2705577355308	285.880203159874
4933431E20Rik	blue2	221.218950723939	82.4471735987156	138.771777125223	-56.3246035265077
4933434E20Rik	darkseagreen4	197.366454199386	89.8092236157633	107.557230583622	-17.7480069678591
4933439C10Rik	green	100.967183095389	59.1373344631958	41.8298486321935	17.3074858310023
4933440N22Rik	grey	2.2058917162353	0.0976005180008275	2.10829119823447	-2.01069068023365
5031425E22Rik	greenyellow	321.066596123594	140.398677436753	180.667918686841	-40.2692412500884
5031425F14Rik	green	327.132088256774	204.581933702287	122.550154554487	82.0317791477996
5031434O11Rik	greenyellow	110.677612549565	42.978378148014	67.6992344015511	-24.7208562535371
5031439G07Rik	blue2	391.867542401937	145.85169360838	246.015848793557	-100.164155185177
5033406O09Rik	orangered4	9.79378675088695	2.7092525344571	7.08453421642986	-4.37528168197276
5033421B08Rik	green	118.886587008361	68.0848889147932	50.8016980935683	17.2831908212249
5033430I15Rik	grey60	13.2792189196179	5.78966844173258	7.48955047788533	-1.69988203615275
5330438D12Rik	grey60	65.9924428503436	24.5047652164821	41.4876776338615	-16.9829124173794
5430403G16Rik	greenyellow	118.274936251475	40.4506679035649	77.82426834791	-37.3736004443452
5430405H02Rik	coral3	192.984123969903	102.993044927917	89.9910790419864	13.0019658859304
5430416N02Rik	blue2	37.0719468877118	19.5537971153988	17.518149772313	2.03564734308586
5430427O19Rik	coral3	453.14871998695	239.134032187009	214.01468779994	25.1193443870689
5430430B14Rik	blue2	74.9216722748412	39.8143240635216	35.1073482113196	4.70697585220204
5430437J10Rik	lightcyan1	26.0872241873751	6.26859519829791	19.8186289890772	-13.5500337907793
5530601H04Rik	maroon	134.429644961326	41.6174782611949	92.8121667001309	-51.1946884389359
5730409E04Rik	green	588.915659015815	382.748199117121	206.167459898693	176.580739218428
5730455P16Rik	green	163.438729596904	104.640605227644	58.7981243692598	45.8424808583844
5730480H06Rik	greenyellow	14.0806455554992	5.26179876403971	8.81884679145948	-3.55704802741978
5830408C22Rik	coral3	300.066369523796	143.981084581602	156.085284942193	-12.1042003605912
5830415G21Rik	green	59.3624047594625	36.6092554764238	22.7531492830388	13.856106193385
5830416I19Rik	grey	0.973427358719783	0.150913190365335	0.822514168354448	-0.671600977989113
5830417I10Rik	darkmagenta	233.748895363429	68.0794006551316	165.669494708297	-97.5900940531656
5830432E09Rik	brown4	68.3717359948251	16.4300622214877	51.9416737733374	-35.5116115518497
5830444B04Rik	grey	1.50505152968482	0.49838343711695	1.00666809256787	-0.508284655450924
5930403N24Rik	coral3	9.05826824703787	4.73619764479458	4.32207060224329	0.414127042551289
5930430L01Rik	orangered4	162.456318554517	63.6875007496728	98.7688178048441	-35.0813170551713
6030458C11Rik	grey	2.76885239190509	0.182575755482115	2.58627663642297	-2.40370088094086
6230400D17Rik	grey	0.19477276321412	0.0218075358958851	0.172965227318235	-0.15115769142235
6330403L08Rik	darkgrey	448.371739418219	210.792360867566	237.579378550653	-26.7870176830866
6330418K02Rik	grey60	55.9611813001613	15.3108416108572	40.650339689304	-25.3394980784468
6330562C20Rik	lavenderblush2	12.9617893954913	6.52566722380433	6.43612217168693	0.0895450521173959
6430511E19Rik	darkgreen	1.6250642813523	0.489296585137647	1.13576769621465	-0.646471111077004
6430548M08Rik	green	592.632488884384	355.583533035469	237.048955848915	118.534577186553
6430573P05Rik	grey	2.93845841038809	0.545324858462539	2.39313355192555	-1.84780869346301
6530402F18Rik	darkmagenta	83.942762626821	32.6198315315497	51.3229310952713	-18.7030995637216
6720427I07Rik	firebrick3	8.33417979760122	1.34960875258406	6.98457104501716	-5.6349622924331
6720489N17Rik	blue2	273.766683041273	110.802848471783	162.96383456949	-52.1609860977065
6820431F20Rik	darkgrey	185.241427099452	115.982058178756	69.2593689206955	46.7226892580607
8030451A03Rik	coral3	124.532485819191	70.6735890048512	53.8588968143395	16.8146921905117
8030453O22Rik	blue2	26.6897925754236	15.1765276887032	11.5132648867204	3.66326280198273
8030462N17Rik	darkturquoise	166.687266765507	56.3195272284438	110.367739537063	-54.0482123086192
8430429K09Rik	greenyellow	232.140653976077	72.2907309886342	159.849922987442	-87.5591919988082
9030407P20Rik	salmon4	39.456151622674	6.13479680466038	33.3213548180137	-27.1865580133533
9030624J02Rik	grey	3.02126226405594	0.920408288806216	2.10085397524973	-1.18044568644351
9130008F23Rik	green	248.025895449493	166.348323244662	81.6775722048308	84.6707510398311
9130011E15Rik	darkturquoise	36.187237778599	9.7223938249343	26.4648439536647	-16.7424501287304
9130019O22Rik	blue2	127.128972025748	45.5185850682774	81.6103869574702	-36.0918018891928
9130023H24Rik	coral3	112.340128890534	58.0463848865466	54.2937440039873	3.75264088255929
9130208D14Rik	darkgreen	21.5655188213776	1.55591849418446	20.0096003271931	-18.4536818330087
9130221H12Rik	orangered4	336.097340730425	58.0477401455009	278.049600584924	-220.001860439423
9130230L23Rik	bisque4	96.2863914130639	73.3599262907029	22.9264651223611	50.4334611683418
9130230N09Rik	pink4	28.0673200619695	7.19787633245562	20.8694437295139	-13.6715673970583
9130401M01Rik	indianred3	70.4779512152619	4.02292762467985	66.455023590582	-62.4320959659022
9130604C24Rik	orangered4	35.8475866264686	12.9021897025067	22.9453969239619	-10.0432072214553
9230112E08Rik	darkgrey	132.032213565323	86.3373482003929	45.6948653649297	40.6424828354632
9230116N13Rik	grey	1.96005635043587	0.128779534358088	1.83127681607778	-1.70249728171969
9330020H09Rik	grey	2.72360057252733	0.138582805522498	2.58501776700484	-2.44643496148234
9330104G04Rik	green	444.371854009711	233.977058267157	210.394795742554	23.5822625246026
9330151L19Rik	orangered4	157.99191191123	43.770726626082	114.221185285148	-70.4504586590663
9330159M07Rik	indianred4	96.1142129392401	42.6601884037544	53.4540245354857	-10.7938361317314
9330160F10Rik	greenyellow	76.5002152145707	31.3125141133213	45.1877011012495	-13.8751869879282
9330175E14Rik	coral1	347.87906744419	194.290548759359	153.588518684831	40.7020300745283
9330179D12Rik	bisque4	280.48587324357	156.397574761756	124.088298481814	32.3092762799424
9330182L06Rik	lavenderblush3	77.7398118924769	25.94372184858	51.7960900438969	-25.8523681953169
9430015G10Rik	green	439.914384540703	289.920595628315	149.993788912388	139.926806715927
9430034N14Rik	coral1	39.3496655164338	18.7823939212203	20.5672715952134	-1.78487767399312
9430038I01Rik	orangered4	209.608341215915	92.2287920977864	117.379549118129	-25.1507570203421
9530018F02Rik	grey	0.804445571323409	0.0367560583563194	0.76768951296709	-0.730933454610771
9530068E07Rik	bisque4	805.312536354978	439.658968268902	365.653568086076	74.0054001828258
9530082P21Rik	bisque4	566.093023190517	406.54056867805	159.552454512467	246.988114165584
9930004E17Rik	honeydew	6.62802871920407	1.23114752318535	5.39688119601872	-4.16573367283337
9930012K11Rik	orangered4	36.0078916976745	12.805125674527	23.2027660231475	-10.3976403486205
9930014A18Rik	grey	0.286581699024526	0.0362266371964105	0.250355061828116	-0.214128424631705
9930021J03Rik	darkmagenta	174.184953545329	61.6043797381469	112.580573807183	-50.9761940690356
9930022D16Rik	lightslateblue	343.980504182088	12.1540129703433	331.826491211745	-319.672478241402
9930104L06Rik	blue2	76.4735700148816	45.9644676227753	30.5091023921064	15.4553652306689
9930111J21Rik1	mediumpurple4	183.56434259049	63.7046162605613	119.859726329929	-56.1551100693676
9930111J21Rik2	darkturquoise	156.830200849737	60.4221766554313	96.4080241943057	-35.9858475388744
A130010J15Rik	blue2	399.961090263369	121.669975993535	278.291114269834	-156.6211382763
A130014A01Rik	orangered4	198.458650848221	51.5920867811681	146.866564067053	-95.2744772858846
A130051J06Rik	grey60	52.2252970724099	9.83658082865573	42.3887162437542	-32.5521354150985
A130077B15Rik	darkred	65.2120371581668	21.599679268207	43.6123578899598	-22.0126786217528
A230028O05Rik	coral3	127.889495101465	49.8353080635036	78.0541870379615	-28.2188789744579
A230050P20Rik	bisque4	586.904728396809	414.981280451677	171.923447945132	243.057832506545
A230056P14Rik	lavenderblush3	5.06260112747826	1.60211553884207	3.46048558863619	-1.85837004979412
A230072C01Rik	grey60	24.29369576694	10.3758706709334	13.9178250960066	-3.54195442507312
A330023F24Rik	blue2	96.5514452068757	47.7827152548463	48.7687299520294	-0.986014697183094
A330035P11Rik	green	82.9158283363815	54.2100867265872	28.7057416097943	25.5043451167929
A330040F15Rik	bisque4	572.458469431714	348.502919752694	223.95554967902	124.547370073674
A330074K22Rik	bisque4	12.9132973382828	8.84189265535682	4.07140468292602	4.7704879724308
A430005L14Rik	lightcyan1	75.9984144266486	21.7227604656131	54.2756539610354	-32.5528934954223
A430018G15Rik	lightcyan	17.9829484598379	8.54037433215085	9.442574127687	-0.902199795536141
A430033K04Rik	green	437.973857704169	231.009980327032	206.963877377136	24.0461029498957
A430035B10Rik	grey60	4.69837249643178	1.36441556087144	3.33395693556033	-1.96954137468889
A430046D13Rik	orangered4	239.419534748132	64.5415647364748	174.877970011657	-110.336405275182
A430057M04Rik	indianred4	134.864486023283	53.2286033079354	81.6358827153473	-28.4072794074119
A430093F15Rik	plum	8.82584474344314	0.881522714805535	7.9443220286376	-7.06279931383206
A430108G06Rik	lightyellow	47.0918737361242	18.650961735255	28.4409120008692	-9.78995026561417
A4galt	bisque4	502.242179369721	317.118194397493	185.123984972227	131.994209425266
A530013C23Rik	darkseagreen4	28.9559241645947	10.3580084237124	18.5979157408824	-8.23990731716998
A530017D24Rik	green	452.077216936162	272.820837756627	179.256379179535	93.5644585770914
A530032D15Rik	bisque4	818.344413478357	540.101301377535	278.243112100822	261.858189276713
A530040E14Rik	bisque4	788.502914991124	569.197005642079	219.305909349045	349.891096293034
A530064D06Rik	bisque4	161.910670493073	123.743885774263	38.1667847188105	85.5771010554524
A530072M11Rik	darkgreen	15.9416483665975	2.01291281005808	13.9287355565394	-11.9158227464814
A630001G21Rik	coral3	671.381123999028	181.51810743926	489.863016559768	-308.344909120508
A630012P03Rik	bisque4	652.668597423174	414.835885431822	237.832711991353	177.003173440469
A630052C17Rik	orangered4	65.1267687421254	25.3841488679377	39.7426198741878	-14.3584710062501
A630072M18Rik	coral3	360.956627086401	92.121329152425	268.835297933976	-176.713968781551
A730011C13Rik	bisque4	619.911971159492	383.696065199159	236.215905960333	147.480159238826
A730017L22Rik	green	139.537107648822	88.3194874188088	51.2176202300137	37.1018671887951
A830082N09Rik	blue2	39.3281445162472	11.989942340405	27.3382021758422	-15.3482598354372
A930004J17Rik	darkmagenta	109.746820959415	45.7501010501091	63.9967199093064	-18.2466188591973
A930005H10Rik	grey60	137.978447594732	56.0158559042933	81.9625916904387	-25.9467357861454
A930006K02Rik	darkgreen	28.3581699737979	1.12243620596868	27.2357337678292	-26.1132975618605
A930007I19Rik	bisque4	814.031220036625	555.643637015669	258.387583020956	297.256053994713
A930015D03Rik	bisque4	616.932001231673	425.240119863914	191.691881367759	233.548238496154
A930024E05Rik	greenyellow	290.908626887336	99.0564476840059	191.85217920333	-92.7957315193245
A930033H14Rik	greenyellow	71.4862124830948	19.0194292027232	52.4667832803716	-33.4473540776484
AA414768	lightsteelblue1	27.1729462309638	18.0668614329814	9.10608479798239	8.96077663499898
AA467197	bisque4	787.398852421093	567.385645788638	220.013206632455	347.372439156182
AA986860	darkseagreen3	4.58786444533102	0.564097019623829	4.02376742570719	-3.45967040608336
Aaas	greenyellow	287.150620135931	78.4594862183355	208.691133917595	-130.23164769926
Aacs	blue2	309.909555119636	164.073050313956	145.83650480568	18.2365455082768
Aaed1	green	528.863271196897	318.682022598545	210.181248598352	108.500774000194
Aagab	orangered4	267.453576898662	107.82870671294	159.624870185722	-51.7961634727813
Aak1	darkmagenta	185.676116679334	67.210166297981	118.465950381353	-51.2557840833717
Aamdc	maroon	94.7717855040269	37.7616509128766	57.0101345911504	-19.2484836782738
Aamp	lightcyan1	75.6890722291626	17.5730980957561	58.1159741334065	-40.5428760376504
Aar2	bisque4	634.347831686998	459.087333730025	175.260497956972	283.826835773053
Aars	bisque4	317.200223033038	189.758729123732	127.441493909306	62.3172352144254
Aars2	blue2	348.954684318833	156.628699592004	192.325984726829	-35.6972851348256
Aasdh	green	157.136594237904	101.517418078702	55.619176159202	45.8982419194998
Aasdhppt	orangered4	171.703345708989	76.8859657278332	94.817379981156	-17.9314142533228
Aatf	firebrick3	106.633561634114	26.4416733078876	80.1918883262266	-53.750215018339
Aatk	green	557.985765969318	334.234508129278	223.75125784004	110.483250289238
AB124611	coral3	218.629491354962	133.805427944499	84.8240634104629	48.9813645340358
Abca1	darkgrey	170.832053231437	111.759380027669	59.0726732037682	52.6867068239009
Abca2	green	569.614831859711	390.912113981472	178.702717878239	212.209396103234
Abca3	brown2	114.379386636648	29.103830040927	85.2755565957209	-56.1717265547939
Abca5	darkgrey	327.473637206451	188.730179953576	138.743457252875	49.9867227007015
Abca6	greenyellow	61.2567307664867	16.064138612179	45.1925921543076	-29.1284535421286
Abca7	brown2	49.0856577244179	10.8133695130559	38.272288211362	-27.4589186983061
Abca8b	brown4	78.4160034258461	19.6461959005772	58.769807525269	-39.1236116246918
Abca9	brown2	185.751872605704	39.384796809378	146.367075796326	-106.982278986948
Abcb10	darkgreen	14.9601728754683	4.65832397057269	10.3018489048956	-5.64352493432295
Abcb1a	lavenderblush3	276.379987839031	54.9017483424687	221.478239496562	-166.576491154093
Abcb1b	mediumpurple4	138.36098916332	43.435013633987	94.9259755293327	-51.4909618953457
Abcb4	darkgrey	408.468958017501	146.166925838994	262.302032178507	-116.135106339513
Abcb6	blue2	44.2654764675653	17.8340113630915	26.4314651044738	-8.59745374138234
Abcb7	green	519.740184480927	306.560872690539	213.179311790388	93.3815609001502
Abcb8	green	566.297339852831	338.605795502692	227.691544350139	110.914251152553
Abcb9	greenyellow	80.4411227126126	31.0620594952194	49.3790632173932	-18.3170037221739
Abcc1	indianred4	151.264903621127	58.7139236314622	92.5509799896646	-33.8370563582024
Abcc10	greenyellow	331.630189942411	73.6616317995051	257.968558142906	-184.306926343401
Abcc2	blue2	134.637405539695	49.847241108819	84.7901644308759	-34.942923322057
Abcc3	green	574.327590530791	401.864979707407	172.462610823385	229.402368884022
Abcc4	indianred4	113.686729430585	42.9472797196168	70.7394497109679	-27.7921699913511
Abcc5	mediumorchid	121.673182383502	54.8593657918955	66.8138165916062	-11.9544507997107
Abcd1	skyblue2	8.05255356601885	1.33038939808879	6.72216416793006	-5.39177476984127
Abcd2	green	497.733403870888	307.364028246516	190.369375624373	116.994652622143
Abcd3	mediumorchid	18.0462174704455	6.65853598073797	11.3876814897075	-4.72914550896957
Abcd4	greenyellow	442.206353423266	121.135575146399	321.070778276867	-199.935203130467
Abce1	indianred4	294.396149366422	80.4110391253952	213.985110241026	-133.574071115631
Abcf1	orangered3	23.7883903530835	5.56086694818381	18.2275234048997	-12.6666564567159
Abcf2	antiquewhite2	106.807295881319	20.2139489297932	86.593346951526	-66.3793980217328
Abcf3	blue2	333.099903822618	198.802399559654	134.297504262963	64.504895296691
Abcg1	bisque4	656.569350789849	439.948991054461	216.620359735388	223.328631319074
Abcg2	greenyellow	185.071461321712	74.078514983795	110.992946337917	-36.9144313541218
Abcg3	greenyellow	41.0054921932827	13.8438762964119	27.1616158968709	-13.317739600459
Abhd1	orangered4	46.3423116654796	16.5509215615393	29.7913901039403	-13.240468542401
Abhd10	coral3	49.0266298440264	25.3703794420119	23.6562504020145	1.71412903999736
Abhd11	orangered4	214.063514989837	85.7664562124444	128.297058777393	-42.5306025649482
Abhd12	coral3	77.5387727877698	42.2689151314866	35.2698576562832	6.99905747520342
Abhd13	coral1	117.529804734027	57.3421208778273	60.1876838561995	-2.84556297837221
Abhd14a	grey60	3.32121990893764	1.06617742320734	2.2550424857303	-1.18886506252296
Abhd14b	greenyellow	321.780153877244	120.224731784033	201.555422093211	-81.3306903091786
Abhd15	green	421.892337377469	235.876736689359	186.015600688111	49.8611360012482
Abhd16a	bisque4	768.705993115559	507.399829208209	261.30616390735	246.093665300859
Abhd17a	maroon	117.409647879238	37.7588659012878	79.6507819779503	-41.8919160766624
Abhd17b	bisque4	310.988467050763	207.872043788399	103.116423262364	104.755620526035
Abhd17c	firebrick3	12.1719491630634	4.64366917246507	7.52827999059833	-2.88461081813326
Abhd18	plum3	9.71719607365048	1.71515499286416	8.00204108078632	-6.28688608792217
Abhd2	darkturquoise	14.8695881591855	4.92308910994245	9.94649904924304	-5.02340993930059
Abhd3	grey	4.09645198807417	0.482939844129556	3.61351214394461	-3.13057229981505
Abhd4	darkgrey	373.991939297091	128.583445131366	245.408494165726	-116.82504903436
Abhd5	lightsteelblue1	79.8169371346167	32.6004506999957	47.216486434621	-14.6160357346253
Abhd6	lavenderblush3	209.997996802225	35.141920977572	174.856075824653	-139.714154847081
Abhd8	orangered4	156.191431393444	63.0438370516577	93.1475943417868	-30.1037572901291
Abi1	coral1	404.302362831558	258.050376290389	146.251986541169	111.79838974922
Abi2	green	511.315211093382	343.778169913391	167.537041179991	176.241128733399
Abi3	lightcyan	28.0074795272294	10.5105111207576	17.4969684064718	-6.98645728571423
Abl1	green	405.236665126215	251.263022621216	153.973642504999	97.2893801162174
Abl2	darkturquoise	137.368703456432	37.6449575693183	99.7237458871142	-62.0787883177959
Ablim2	skyblue2	6.34438208610908	2.37426690462106	3.97011518148802	-1.59584827686696
Abr	mediumorchid	156.724133918744	52.8145314801268	103.909602438617	-51.09507095849
Abracl	coral3	481.553204708286	179.926405763267	301.626798945019	-121.700393181752
Abraxas1	orangered4	153.512500345107	71.6835023845137	81.8289979605933	-10.1454955760796
Abraxas2	indianred4	118.461395489333	32.9841028065047	85.4772926828287	-52.4931898763239
Abt1	darkseagreen4	119.260797771933	33.7434202810049	85.5173774909282	-51.7739572099234
Abtb1	greenyellow	355.683418352678	136.149571422135	219.533846930544	-83.3842755084088
Abtb2	bisque4	835.731563968702	484.432880695014	351.298683273688	133.134197421326
AC101945.2	grey	1.34693124071	0.202100135546094	1.14483110516391	-0.942730969617815
AC102815.1	bisque4	422.019620325124	336.941252061116	85.0783682640085	251.862883797107
AC102815.3	bisque4	497.426043611058	391.079827946754	106.346215664304	284.733612282451
AC107711.1	indianred4	83.8024922693634	34.777661407471	49.0248308618924	-14.2471694544213
AC114585.1	greenyellow	242.523524202856	50.7058979035167	191.817626299339	-141.111728395822
AC121965.1	darkseagreen4	235.432668148385	62.8983552779489	172.534312870436	-109.635957592488
AC123724.2	brown2	111.125736497707	31.5746966073525	79.5510398903545	-47.976343283002
AC124426.1	green	205.856395574259	128.528143221553	77.3282523527065	51.1998908688466
AC125351.1	green	605.858344729987	392.2021973014	213.656147428586	178.546049872814
AC126804.1	darkmagenta	174.208203772967	51.7353787689797	122.472825003987	-70.7374462350072
AC131586.2	darkolivegreen2	45.5543518644592	2.58098211468729	42.9733697497719	-40.3923876350846
AC132833.1	maroon	20.5629592491679	3.71744928349309	16.8455099656749	-13.1280606821818
AC134329.1	grey60	29.3479468869541	15.4589364402526	13.8890104467015	1.56992599355119
AC137842.1	green	210.190261090781	113.896699608957	96.2935614818248	17.6031381271317
AC139671.1	lightcyan	7.33769073531031	2.36955082832715	4.96813990698315	-2.598589078656
AC149588.1	orangered3	6.09884736622044	0.73029932143091	5.36854804478953	-4.63824872335862
AC152394.1	floralwhite	94.8394546858626	10.306854447094	84.5326002387687	-74.2257457916747
AC153911.1	orangered3	3.90428898376652	0.887536465456221	3.0167525183103	-2.12921605285408
AC154276.1	lightcyan	55.2893129613887	21.5415172549406	33.7477957064481	-12.2062784515075
AC154636.2	green	69.6502658979125	39.2115318154703	30.4387340824422	8.77279773302813
AC154640.4	indianred4	207.503057625677	50.5491787259933	156.953878899684	-106.40470017369
AC154738.2	green	112.616521321731	70.0607758984604	42.5557454232708	27.5050304751895
AC155729.1	darkseagreen4	54.0352338100993	25.412742978305	28.6224908317942	-3.20974785348919
AC160637.1	darkmagenta	178.81427905376	74.5752386159905	104.239040437769	-29.6638018217787
AC161165.2	darkseagreen4	34.0550126348541	12.0654984438035	21.9895141910506	-9.92401574724713
AC163018.1	darkred	132.692493206305	22.8601593635032	109.832333842802	-86.9721744792989
AC163032.1	brown2	27.6185477386426	5.2779945267432	22.3405532118994	-17.0625586851562
AC166323.1	darkturquoise	6.22650006869694	2.48472442882482	3.74177563987212	-1.2570512110473
AC167565.2	grey	2.5188144460408	0.566580835256403	1.9522336107844	-1.385652775528
AC174678.1	grey	5.4207712137752	0.530771389098791	4.88999982467641	-4.35922843557762
Acaa1a	coral3	274.872572847669	114.606965779871	160.265607067798	-45.6586412879277
Acaa2	saddlebrown	53.8085492750837	23.5358424368016	30.2727068382821	-6.7368644014805
Acaca	darkgrey	181.547142914267	75.38202587417	106.165117040097	-30.7830911659266
Acad10	darkred	15.52771712154	3.02729905996606	12.5004180615739	-9.47311900160788
Acad11	green	472.903719324453	315.012959622117	157.890759702335	157.122199919782
Acad12	green	507.813374288537	254.341977166647	253.47139712189	0.870580044756537
Acad8	maroon	186.775939579113	49.6785881230496	137.097351456063	-87.4187633330135
Acad9	darkgrey	17.6164837601477	8.15117083445672	9.465312925691	-1.31414209123428
Acadl	bisque4	755.781927198983	471.614118236522	284.167808962461	187.446309274061
Acadm	green	523.033251433611	279.217246373535	243.816005060076	35.4012413134594
Acads	orangered4	194.872850956494	98.5407060489992	96.3321449074948	2.20856114150442
Acadsb	antiquewhite4	24.1506280071767	6.61629318695538	17.5343348202213	-10.9180416332659
Acadvl	orangered4	144.366950999644	69.4556360357195	74.9113149639242	-5.45567892820466
Acap1	blue2	222.731475339327	95.5370605324275	127.1944148069	-31.6573542744722
Acap2	sienna3	164.334070623413	34.8569668602831	129.47710376313	-94.6201369028472
Acap3	green	506.258296735729	281.719036772019	224.53925996371	57.1797768083088
Acat1	grey60	141.426242763339	29.522405239911	111.903837523428	-82.3814322835171
Acat2	blue2	118.761124431611	50.5034539059369	68.2576705256736	-17.7542166197367
Acat3	bisque4	565.363446099382	329.942130844103	235.421315255279	94.5208155888232
Acbd3	coral1	315.686493560381	149.107598400807	166.578895159574	-17.471296758767
Acbd4	grey60	101.040330121829	43.1319215111682	57.9084086106611	-14.7764870994929
Acbd5	green	496.369780376652	336.670191005339	159.699589371313	176.970601634026
Acbd6	lavenderblush2	109.819503476688	71.2363228246918	38.5831806519966	32.6531421726952
Accs	greenyellow	349.482294334928	96.319104293593	253.163190041335	-156.844085747742
Acd	greenyellow	174.863048538437	53.7550994308844	121.107949107553	-67.3528496766686
Ace	navajowhite1	72.3403329503379	12.9997683882965	59.3405645620414	-46.3407961737449
Acer2	lightsteelblue1	110.357005745139	68.3895826371197	41.9674231080191	26.4221595291006
Acer3	coral3	532.772391757729	190.27386651623	342.498525241499	-152.224658725268
Acin1	mediumpurple4	70.7816196839901	11.0437710092308	59.7378486747593	-48.6940776655285
Acly	darkgrey	280.687480029298	191.514503303491	89.1729767258074	102.341526577683
Aco1	green	557.69717524665	251.242120135935	306.455055110714	-55.2129349747792
Aco2	darkturquoise	102.927053096346	49.3850734126815	53.5419796836648	-4.15690627098327
Acod1	bisque4	553.859572312076	412.314215970712	141.545356341364	270.768859629347
Acot1	green	179.687206239711	95.4822829177401	84.2049233219713	11.2773595957689
Acot11	green	628.719229371992	416.188506238438	212.530723133554	203.657783104884
Acot13	maroon	126.195068998607	47.6309864079712	78.5640825906357	-30.9330961826644
Acot2	green	622.649521762768	427.336917413839	195.312604348929	232.02431306491
Acot6	firebrick3	74.4427342789738	30.3702952700092	44.0724390089646	-13.7021437389554
Acot7	coral3	425.1438221956	159.395408657432	265.748413538168	-106.353004880736
Acot8	lavenderblush2	111.664902567508	84.3390464359264	27.3258561315815	57.0131903043449
Acot9	bisque4	714.889425063216	526.822465771615	188.066959291601	338.755506480014
Acox1	darkgrey	499.632542955313	228.333406333212	271.299136622101	-42.9657302888898
Acox3	green	354.103603453019	173.63748035046	180.466123102559	-6.82864275209931
Acoxl	bisque4	167.361684582938	103.936427464256	63.4252571186815	40.5111703455748
Acp1	indianred3	77.8553743673095	7.04520651120034	70.8101678561092	-63.7649613449088
Acp2	coral3	63.01734295609	27.6030729613677	35.4142699947223	-7.81119703335464
Acp5	mediumorchid	67.1214031156536	22.1189655003595	45.0024376152941	-22.8834721149346
Acp6	greenyellow	411.407092360827	133.1466683067	278.260424054127	-145.113755747426
Acpp	green	598.144625022516	295.741853474816	302.402771547701	-6.66091807288524
Acrbp	blue2	133.819863803127	50.2700517836845	83.5498120194427	-33.2797602357582
Acsbg1	green	142.493830106787	84.5962677306481	57.8975623761394	26.6987053545088
Acsf2	green	511.411508453631	347.759390024149	163.652118429482	184.107271594666
Acsf3	lightcyan	33.8645939000441	4.89802332079279	28.9665705792513	-24.0685472584585
Acsl1	bisque4	647.592105035572	447.505114375152	200.08699066042	247.418123714732
Acsl3	green	546.876219437556	339.385647077281	207.490572360275	131.895074717006
Acsl4	grey	3.27239112604092	0.162501790576179	3.10988933546474	-2.94738754488856
Acsl5	mediumorchid	165.805100227709	53.7883272711425	112.016772956567	-58.228445685424
Acss1	coral1	335.020259442819	194.123643934355	140.896615508464	53.2270284258913
Acss2	lightsteelblue1	94.8192913344155	57.9066984153573	36.9125929190582	20.9941054962991
Acta2	floralwhite	12.4159765209632	2.9184484073145	9.49752811364871	-6.57907970633421
Actb	coral3	515.746236101318	212.448404822466	303.297831278852	-90.8494264563856
Actg1	darkseagreen4	143.439417160105	49.0628732441144	94.3765439159902	-45.3136706718758
Actl6a	lightsteelblue1	49.7941176639064	36.7922696364766	13.0018480274298	23.7904216090468
Actn1	darkmagenta	129.605084764911	50.442623306082	79.1624614588286	-28.7198381527466
Actn4	antiquewhite2	82.3795061184839	13.3495387667873	69.0299673516967	-55.6804285849094
Actr10	pink4	311.480793154648	41.2253902939869	270.255402860661	-229.030012566674
Actr1a	bisque4	535.2775072466	351.081306834347	184.196200412253	166.885106422094
Actr1b	lightsteelblue1	106.123023833507	45.2977965983845	60.8252272351224	-15.5274306367378
Actr2	bisque4	760.739299884713	498.920533003123	261.818766881591	237.101766121532
Actr3	bisque4	661.188716749223	394.123259845918	267.065456903305	127.057802942612
Actr3b	darkseagreen4	10.8655522038408	4.64189320992465	6.22365899391618	-1.58176578399153
Actr5	orangered4	44.9833322996091	16.6096693950393	28.3736629045698	-11.7639935095305
Actr6	grey60	7.01973297592224	1.93495451274009	5.08477846318216	-3.14982395044207
Actr8	orangered4	95.9909265709207	40.4321144149629	55.5588121559578	-15.1266977409949
Acvr1	coral1	500.709855742861	279.132028180867	221.577827561993	57.5542006188738
Acvr1b	darkturquoise	123.726831890203	37.8001788837799	85.926653006423	-48.1264741226431
Acvr2a	skyblue2	22.7944499748172	5.23066064673314	17.5637893280841	-12.3331286813509
Acvr2b	greenyellow	171.114662666834	68.4798603061555	102.634802360678	-34.1549420545227
Acvrl1	orangered3	25.1355727226224	4.17597097561933	20.9596017470031	-16.7836307713837
Acy1	darkgrey	229.554361855312	147.744738040049	81.8096238152628	65.9351142247864
Acy3	greenyellow	32.2704728430524	12.3829851656585	19.8874876773939	-7.50450251173536
Acyp1	maroon	166.04565924296	48.8281460627297	117.21751318023	-68.3893671175007
Acyp2	bisque4	511.403618702595	346.730830159516	164.672788543078	182.058041616438
Ada	lightcyan	34.3480399949705	16.6065041526544	17.7415358423162	-1.1350316896618
Adal	darkgrey	457.290465007519	224.915674918628	232.374790088891	-7.45911517026258
Adam10	green	623.342897129705	353.638193281555	269.70470384815	83.9334894334048
Adam15	grey60	47.0109520373156	17.4587381348553	29.5522139024603	-12.0934757676049
Adam17	mediumorchid	136.866414125053	47.9758073320997	88.8906067929535	-40.9147994608539
Adam19	brown2	71.7808585867484	14.8376793874882	56.9431791992602	-42.105499811772
Adam22	greenyellow	188.261783630381	50.2418392603934	138.019944369987	-87.7781051095937
Adam3	coral3	204.604702169678	100.61499780589	103.989704363787	-3.37470655789693
Adam33	lightsteelblue1	40.9897782449568	28.9794440095227	12.0103342354341	16.9691097740886
Adam8	darkgrey	79.8098920340062	38.4276909680591	41.3822010659471	-2.95451009788805
Adam9	lavenderblush3	336.820465954814	36.4733504731045	300.34711548171	-263.873765008605
Adamts1	mediumorchid	44.9892060061923	19.6311276277123	25.3580783784799	-5.72695075076759
Adamts10	green	437.827278768201	298.823273918099	139.004004850102	159.819269067996
Adamts4	grey	3.18894226170658	0.0601491253016233	3.12879313640495	-3.06864401110333
Adamts6	coral1	250.351430014278	161.11717145363	89.2342585606481	71.8829128929816
Adamts7	grey	0.152434079581125	0.00356739302343646	0.148866686557689	-0.145299293534253
Adamtsl4	darkgrey	12.516198114197	4.02151513145808	8.49468298273895	-4.47316785128087
Adamtsl5	lightsteelblue1	37.2227431530865	21.0615770201618	16.1611661329248	4.90041088723697
Adap1	coral3	412.992777894642	154.628859068032	258.36391882661	-103.735059758578
Adap2	sienna3	174.110413479886	39.072721309703	135.037692170183	-95.9649708604799
Adar	bisque4	655.910214307852	413.093668183193	242.816546124659	170.277122058534
Adarb1	greenyellow	194.444880713395	54.8590372011443	139.585843512251	-84.7268063111067
Adat1	green	137.297543331693	65.1723943282864	72.1251490034068	-6.95275467512036
Adat2	darkseagreen4	57.5705406506186	21.0797003435478	36.4908403070708	-15.411139963523
Adck1	bisque4	745.530789662578	476.942045335357	268.588744327221	208.353301008136
Adck2	darkorange2	26.3741474272854	8.04142580190918	18.3327216253762	-10.291295823467
Adck5	blue2	280.2444031851	169.097857646955	111.146545538145	57.9513121088106
Adcy2	blue2	250.815037836475	75.5122908269836	175.302747009492	-99.7904561825082
Adcy3	green	326.161197397187	186.335952522318	139.82524487487	46.5107076474483
Adcy7	darkgrey	527.590230028244	260.137849959344	267.452380068901	-7.31453010955681
Adcy9	green	647.40052834763	438.552003993564	208.848524354066	229.703479639498
Add1	darkgrey	248.802385978133	117.751794946482	131.050591031651	-13.2987960851689
Add3	green	456.424857839538	291.384179255104	165.040678584434	126.34350067067
Adgb	navajowhite1	42.0599989725475	10.3229730912843	31.7370258812632	-21.4140527899789
Adgra2	indianred4	108.138400056784	45.8099989197588	62.3284011370248	-16.518402217266
Adgra3	darkseagreen3	19.2586840885297	1.27992257858082	17.9787615099489	-16.698838931368
Adgre1	sienna3	24.1130390087325	7.95458836437543	16.158450644357	-8.20386227998159
Adgre4	salmon4	42.666654303661	13.6088041748028	29.0578501288583	-15.4490459540555
Adgre5	green	562.930309528559	338.761644263157	224.168665265402	114.592978997755
Adgrf1	darkgrey	7.30947748402832	4.13149455725409	3.17798292677423	0.953511630479867
Adgrg1	greenyellow	18.697805759552	7.23299359951834	11.4648121600337	-4.23181856051535
Adgrg3	grey	1.15527065035075	0.035358739555688	1.11991191079507	-1.08455317123938
Adgrg6	coral1	304.672497399301	195.709898622513	108.962598776788	86.7472998457251
Adgrg7	bisque4	462.690895763365	257.436407890853	205.254487872511	52.1819200183418
Adgrl1	blue2	107.798752531663	41.709322449869	66.0894300817941	-24.380107631925
Adgrl2	darkgrey	260.728011086604	168.092953360547	92.6350577260571	75.4578956344902
Adgrv1	plum3	4.60219498916398	1.42895869162773	3.17323629753625	-1.74427760590853
Adh5	honeydew	39.1151670893459	12.901511124415	26.2136559649309	-13.3121448405159
Adh7	lightsteelblue1	89.2925149240113	63.877157175579	25.4153577484322	38.4617994271468
Adhfe1	bisque4	533.713704706769	373.394218830643	160.319485876126	213.074732954517
Adi1	blue2	218.584698609254	148.937932824858	69.6467657843959	79.2911670404618
Adipor1	greenyellow	347.676153696329	153.10925448057	194.566899215759	-41.4576447351884
Adipor2	darkgrey	377.705440399181	129.050006723518	248.655433675664	-119.605426952146
Adk	saddlebrown	3.36250028187269	0.706486612838657	2.65601366903403	-1.94952705619537
Adm	indianred4	142.909960076481	36.5514084503342	106.358551626147	-69.8071431758124
Adnp2	skyblue2	1.39535825425249	0.780769659554143	0.61458859469835	0.166181064855792
Ado	orangered4	104.539225346472	25.5431757562317	78.9960495902401	-53.4528738340084
Adora2a	bisque4	776.870402223185	549.654677336475	227.215724886711	322.438952449764
Adora2b	bisque4	755.384601659155	469.546796370408	285.837805288747	183.708991081661
Adora3	coral3	179.646631755288	111.939330382321	67.707301372967	44.2320290093539
Adpgk	darkgrey	392.472991490919	181.91184440751	210.56114708341	-28.6493026759002
Adprh	coral3	421.566083185069	206.579675763092	214.986407421977	-8.40673165888467
Adprhl2	firebrick3	128.324133565452	34.0627491103263	94.2613844551254	-60.1986353447991
Adprm	coral3	379.908447992875	202.836016110622	177.072431882253	25.7635842283685
Adra1a	mediumorchid	180.704674974135	37.0588221109366	143.645852863198	-106.587030752262
Adrb2	greenyellow	358.993483939414	86.3961868916279	272.597297047786	-186.201110156158
Adrm1	orangered3	33.3472426066009	14.3098028315044	19.0374397750965	-4.7276369435921
Adsl	indianred4	102.134069938387	41.3443733298686	60.7896966085181	-19.4453232786495
Adss	blue2	203.278073763142	80.3831623537224	122.89491140942	-42.5117490556974
Adssl1	green	551.174054339791	342.615407571387	208.558646768404	134.056760802983
Aebp1	grey	2.92897081045326	0.232350872090464	2.69661993836279	-2.46426906627233
Aebp2	coral1	706.388595586859	232.743167428314	473.645428158545	-240.902260730231
Aen	indianred4	169.515769635599	73.4219237051281	96.0938459304709	-22.6719222253429
Aes	maroon	119.750521268136	42.095941017295	77.6545802508409	-35.558639233546
Afap1	coral3	77.1624776907486	21.5657247948544	55.5967528958942	-34.0310281010398
Afdn	darkturquoise	131.040761102996	40.2982575446754	90.7425035583203	-50.4442460136449
Aff1	coral1	336.519498186499	187.460413864355	149.059084322144	38.4013295422104
Aff4	darkgrey	289.305757839786	178.585074301179	110.720683538607	67.8643907625718
Afg1l	greenyellow	42.0693743196528	17.1247315591427	24.9446427605101	-7.81991120136741
Afg3l1	blue2	147.184920706264	92.6669112054994	54.5180095007643	38.1489017047351
Afg3l2	lightsteelblue1	101.026796731703	62.5135401961909	38.5132565355121	24.0002836606788
Afmid	maroon	77.1048715255555	18.7449796149494	58.3598919106061	-39.6149122956566
Afp	lightsteelblue1	50.420511446776	29.8735243438799	20.5469871028962	9.32653724098368
Aftph	bisque4	745.553573994043	435.170626568766	310.382947425277	124.787679143488
Aga	firebrick3	3.52445690060308	1.43453687656803	2.08992002403504	-0.655383147467014
Agap1	blue2	502.804296675703	176.758961726303	326.045334949399	-149.286373223096
Agap2	green	69.9720142358858	37.900968582599	32.0710456532868	5.82992292931222
Agap3	blue2	465.293820401953	160.701375481366	304.592444920587	-143.891069439221
Agbl3	orangered4	157.738814236548	50.2420105435069	107.496803693041	-57.2547931495336
Agbl5	greenyellow	333.796918459362	121.230887582546	212.566030876816	-91.3351432942705
Agfg1	bisque4	796.66994002965	433.626673921939	363.043266107711	70.5834078142281
Agfg2	green	510.127396284544	293.126733962737	217.000662321807	76.1260716409297
Aggf1	lightsteelblue1	14.1576414972653	7.09321639145678	7.06442510580855	0.0287912856482269
Agk	brown4	64.6334538019066	16.7075782624031	47.9258755395035	-31.2182972771003
Agl	darkgrey	389.862863615869	192.255860389519	197.607003226351	-5.3511428368322
Agmo	plum3	46.8540392574695	8.78089000588498	38.0731492515845	-29.2922592456995
Ago1	darkgrey	264.447923770731	186.097639558889	78.350284211842	107.747355347047
Ago2	darkmagenta	184.339063975405	74.4752386066572	109.863825368748	-35.3885867620903
Ago3	darkmagenta	214.077812021031	77.8599876957913	136.217824325239	-58.3578366294482
Ago4	green	559.72920924012	360.421209848193	199.307999391927	161.113210456265
Agpat1	skyblue2	5.53600450409227	1.57273111539508	3.96327338869719	-2.39054227330212
Agpat2	lightsteelblue1	50.769159127751	16.9558838285253	33.8132752992257	-16.8573914707003
Agpat3	orangered4	181.099615212426	59.1611600910588	121.938455121367	-62.7772950303081
Agpat4	honeydew	5.68923815272779	2.17691659714349	3.5123215555843	-1.33540495844081
Agpat5	honeydew	24.4171728797334	5.08163598351861	19.3355368962148	-14.2539009126961
Agps	darkorange2	89.694690490836	10.5465142768682	79.1481762139678	-68.6016619370997
Agrn	antiquewhite2	39.1496476213865	7.05820904617719	32.0914385752093	-25.0332295290321
Agtpbp1	brown2	136.621180698615	37.6950746586462	98.9261060399687	-61.2310313813225
Agtrap	bisque4	603.803370956961	432.171331817955	171.632039139006	260.539292678949
Ahctf1	darkmagenta	211.130657481877	58.9702222746714	152.160435207206	-93.1902129325348
Ahcy	indianred3	7.27052040637825	0.709848749188392	6.56067165718986	-5.85082290800146
Ahcyl1	mediumorchid	198.355399971267	51.3642279952065	146.99117197606	-95.6269439808537
Ahcyl2	navajowhite1	75.2952594932738	27.7663659737066	47.5288935195672	-19.7625275458606
Ahdc1	green	415.535622399984	242.468055897452	173.067566502532	69.4004893949198
Ahi1	darkturquoise	108.486935673476	37.1694633240117	71.3174723494646	-34.1480090254529
Ahnak	darkmagenta	83.7215804121053	30.9309733959798	52.7906070161254	-21.8596336201456
Ahnak2	lightsteelblue1	84.4339955855323	44.9438978857003	39.490097699832	5.45380018586836
Ahr	indianred4	123.052494784438	58.0606786156764	64.9918161687619	-6.93113755308552
Ahrr	sienna3	27.0950462872034	10.5511707328742	16.5438755543292	-5.99270482145496
Ahsa1	bisque4	479.748851946491	336.380322655908	143.368529290583	193.011793365325
Ahsa2	indianred4	19.5804800423464	5.10071144563504	14.4797685967113	-9.37905715107631
AI182371	plum3	3.28679315782485	0.677818378217046	2.6089747796078	-1.93115640139076
AI314180	mediumorchid	121.625503485666	51.1554980831397	70.4700054025265	-19.3145073193869
AI413582	darkseagreen4	169.738914845882	74.4830087394144	95.2559061064674	-20.772897367053
AI427809	darkgrey	127.961581145862	86.6411962937391	41.3203848521233	45.3208114416157
AI429214	plum	13.5837671031885	3.74346839574728	9.8402987074412	-6.09683031169392
AI463229	darkseagreen4	56.259697452712	16.2314623961328	40.0282350565793	-23.7967726604465
AI464131	greenyellow	194.759334187491	80.0073258825814	114.752008304909	-34.7446824223279
AI467606	greenyellow	503.233556428984	130.74073117194	372.492825257044	-241.752094085104
AI480526	darkgrey	286.448485912886	176.292076506334	110.156409406552	66.1356670997827
AI504432	coral1	517.409321713269	193.603441512609	323.80588020066	-130.202438688051
AI506816	darkturquoise	73.5116683067116	35.1096003454849	38.4020679612267	-3.29246761574177
AI597479	green	431.520610492413	258.659370112852	172.861240379561	85.798129733291
AI606181	lavenderblush2	96.7040293321365	72.5637390087965	24.14029032334	48.4234486854566
AI606473	skyblue2	16.6457908330223	4.80026877959585	11.8455220534265	-7.04525327383061
AI661453	green	509.014119176373	289.87782505791	219.136294118463	70.7415309394475
AI662270	darkseagreen4	288.796401136716	81.1112793725263	207.68512176419	-126.573842391664
AI837181	coral3	438.84812496865	190.232173232747	248.615951735903	-58.3837785031567
AI839979	darkred	101.016372196717	10.7156929042116	90.3006792925055	-79.5849863882939
AI846148	coral3	370.723790320134	120.246442666302	250.477347653831	-130.230904987529
AI987944	brown2	156.191315222956	26.7480771446469	129.443238078309	-102.695160933662
Aida	bisque4	752.208494197499	564.412035349922	187.796458847577	376.615576502345
Aif1	darkseagreen4	200.851342004939	93.7552928838404	107.096049121099	-13.3407562372585
Aifm1	green	517.240946801378	279.361043763174	237.879903038204	41.4811407249696
Aifm2	magenta4	10.615806651283	1.01892394338184	9.59688270790119	-8.57795876451935
Aig1	bisque4	736.562283715431	544.870024925157	191.692258790275	353.177766134882
Aim2	bisque4	824.201455116229	492.081060348711	332.120394767518	159.960665581193
Aimp1	lavenderblush2	159.187043820857	115.40905522794	43.7779885929168	71.6310666350236
Aimp2	firebrick3	75.6122266550174	31.7203062120293	43.8919204429881	-12.1716142309588
Aip	lavenderblush2	108.608797459726	58.3045635402035	50.3042339195228	8.0003296206807
Aipl1	grey60	18.4279526094408	6.22246902539625	12.2054835840445	-5.98301455864827
Airn	orangered4	8.86279442436634	3.18692585169687	5.67586857266947	-2.48894272097261
Ajuba	orangered4	141.399449734652	43.8216895179305	97.5777602167219	-53.7560706987914
Ak1	blue2	18.2144322396033	10.534834954451	7.67959728515231	2.85523766929866
Ak2	pink4	128.212120538636	27.6730976642746	100.539022874362	-72.8659252100869
Ak3	darkgrey	255.68942587997	125.715220138779	129.974205741191	-4.25898560241129
Ak4	bisque4	255.41903739822	144.952189740722	110.466847657498	34.4853420832243
Ak6	floralwhite	83.7642820341919	31.1509095168343	52.6133725173576	-21.4624630005232
Ak8	grey	4.33213688345797	0.198791583490383	4.13334529996759	-3.93455371647721
Akap1	darkgrey	437.468493940371	262.479582633898	174.988911306473	87.4906713274256
Akap10	darkgrey	346.263875939473	207.800724120844	138.463151818629	69.3375723022155
Akap11	darkgrey	505.995332456352	248.352009651958	257.643322804394	-9.29131315243615
Akap12	coral1	589.207885798645	240.602044985078	348.605840813566	-108.003795828488
Akap13	darkturquoise	102.099885726475	44.3571367595432	57.7427489669315	-13.3856122073884
Akap17b	green	300.96058016595	179.031162394768	121.929417771182	57.1017446235857
Akap3	brown2	150.722814871759	18.1724726627362	132.550342209023	-114.377869546287
Akap6	mediumorchid	202.709214417106	58.5818849561102	144.127329460996	-85.5454445048858
Akap7	lavenderblush3	120.804852858981	25.2965619627209	95.5082908962597	-70.2117289335388
Akap8	blue2	488.264051070245	182.719998810175	305.54405226007	-122.824053449894
Akap8l	blue2	382.488913310433	146.776487381812	235.712425928621	-88.9359385468093
Akap9	darkmagenta	118.849429947291	32.7175073908204	86.1319225564711	-53.4144151656507
Akip1	honeydew	38.3800079223027	13.4782495654117	24.901758356891	-11.4235087914794
Akirin1	floralwhite	157.653045833801	26.6119948297098	131.041051004091	-104.429056174381
Akirin2	darkseagreen4	97.5992676934285	41.2000240532448	56.3992436401836	-15.1992195869388
Akna	salmon4	61.814716532167	21.6124794604431	40.2022370717238	-18.5897576112807
Akr1a1	bisque4	348.265316140226	261.16542903804	87.0998871021859	174.065541935855
Akr1b10	maroon	60.2142583889851	25.9809409802854	34.2333174086997	-8.25237642841432
Akr1b3	pink4	245.016734787212	53.5938360183939	191.422898768818	-137.829062750424
Akr1b8	indianred4	116.006153234939	46.0500301945235	69.9561230404153	-23.9060928458918
Akr1c12	maroon	8.01896457470276	1.99067220205628	6.02829237264648	-4.0376201705902
Akr1c13	firebrick3	62.2705887335938	19.3940893973276	42.8764993362663	-23.4824099389387
Akr1e1	maroon	102.160816773327	36.6034184434571	65.55739832987	-28.9539798864129
Akr7a5	orangered4	145.799904589748	65.7767782768611	80.0231263128865	-14.2463480360254
Akt1	green	398.824028882656	250.56061154184	148.263417340816	102.297194201024
Akt1s1	blue2	174.928204651917	99.8761680339628	75.0520366179538	24.824131416009
Akt2	navajowhite1	112.344788017728	33.6901482531634	78.6546397645646	-44.9644915114012
Akt3	coral1	296.285187927714	185.961513594536	110.323674333178	75.6378392613583
Aktip	green	190.867066923587	118.366667134638	72.5003997889489	45.8662673456887
AL590144.2	lightcyan	7.64687798859981	3.34184181606033	4.30503617253948	-0.963194356479144
AL591952.3	grey	1.4866769165694	0.062152838652227	1.42452407791717	-1.36237123926495
Alad	firebrick3	104.905817505569	25.6512748888922	79.2545426166769	-53.6032677277847
Alas1	lightsteelblue1	99.2599252633231	57.3619705763769	41.8979546869462	15.4640158894306
Alcam	coral1	303.303983534916	148.280701325893	155.023282209023	-6.74258088313002
Aldh16a1	maroon	149.81957994801	58.5203764400861	91.2992035079237	-32.7788270678376
Aldh18a1	greenyellow	17.5255281876038	5.43868179048361	12.0868463971202	-6.64816460663662
Aldh1a2	plum	1.75095466724498	0.40269870797473	1.34825595927025	-0.945557251295521
Aldh1b1	bisque4	824.707197872655	576.280447714543	248.426750158111	327.853697556432
Aldh1l1	coral3	224.095986417559	144.400090426845	79.6958959907147	64.7041944361298
Aldh2	grey	1.62149938174864	0.29691314598513	1.32458623576351	-1.02767308977838
Aldh3a2	greenyellow	257.144594323731	108.882283835136	148.262310488595	-39.3800266534584
Aldh3b1	orangered4	260.677685771163	103.831523781729	156.846161989433	-53.0146382077036
Aldh4a1	maroon	70.7999529054179	21.6804111439506	49.1195417614673	-27.4391306175166
Aldh5a1	maroon	24.0735817883095	3.69867801336216	20.3749037749473	-16.6762257615851
Aldh6a1	darkgrey	396.771659772904	167.613735369699	229.157924403206	-61.5441890335069
Aldh7a1	lavenderblush2	34.2158667568826	23.2572789633804	10.9585877935021	12.2986911698783
Aldh9a1	green	423.042258460538	268.718247410249	154.324011050289	114.394236359959
Aldoa	orangered3	51.9571303145619	11.8759264015026	40.0812039130593	-28.2052775115567
Aldoc	plum3	6.65607596791337	1.17886569080672	5.47721027710665	-4.29834458629993
Alg1	maroon	96.0403630177994	23.5548938426255	72.4854691751739	-48.9305753325484
Alg11	darkmagenta	27.5639528036184	6.60476766271699	20.9591851409014	-14.3544174781844
Alg12	darkgrey	44.7302808716676	27.0456315337492	17.6846493379184	9.36098219583085
Alg13	darkseagreen4	28.9322280091745	11.941590467513	16.9906375416614	-5.04904707414841
Alg14	saddlebrown	34.420813422161	14.591133238899	19.829680183262	-5.23854694436302
Alg2	green	569.153384886761	339.18796345714	229.965421429621	109.222542027519
Alg3	grey	0.369255417621092	0.218185021594763	0.151070396026329	0.0671146255684342
Alg5	maroon	109.6549421017	40.7059168900691	68.9490252116308	-28.2431083215616
Alg6	green	174.818425766989	98.9935899995674	75.8248357674221	23.1687542321453
Alg8	firebrick3	76.6268348674974	26.5020169959903	50.1248178715071	-23.6228008755169
Alg9	grey	1.54552079363775	0.701329733708424	0.844191059929324	-0.142861326220899
Alkbh1	indianred4	119.076029989651	57.9318713584545	61.1441586311968	-3.21228727274232
Alkbh2	firebrick3	67.3830970723298	16.7063614828454	50.6767355894844	-33.970374106639
Alkbh3	bisque4	558.918815588884	313.384634815191	245.534180773693	67.8504540414978
Alkbh4	firebrick3	2.4503201435978	0.936879706714395	1.51344043688341	-0.576560730169012
Alkbh5	coral1	52.1482744642967	26.4189672857199	25.7293071785767	0.68966010714319
Alkbh6	lightcyan	78.5127084833347	25.8840024119035	52.6287060714312	-26.7447036595277
Alkbh7	lightyellow	41.7347218689128	11.0648631067908	30.6698587621221	-19.6049956553313
Alkbh8	darkgrey	318.167619710776	169.567066074291	148.600553636485	20.9665124378062
Alms1	salmon4	28.7050874739339	10.5212141490922	18.1838733248416	-7.66265917574942
Alox5	salmon4	37.2840500442494	11.5588760176464	25.725174026603	-14.1662980089566
Alox5ap	maroon	116.07056034639	38.2344032696702	77.8361570767195	-39.6017538070493
Alpk1	sienna3	95.130471980099	27.4767792049976	67.6536927751014	-40.1769135701039
Alpk2	coral1	144.82964744053	86.3385343681268	58.4911130724036	27.8474212957233
Als2	darkturquoise	155.00836922472	69.8206986860492	85.1876705386709	-15.3669718526218
Als2cl	darkgreen	20.3890675892454	4.46927897870776	15.9197886105376	-11.4505096318299
Alyref	honeydew	22.3676138286708	6.78487265085511	15.5827411778157	-8.79786852696054
Alyref2	orangered3	25.5679027716297	12.0326126135863	13.5352901580435	-1.50267754445722
Amacr	plum3	19.8618086919387	2.84323584884873	17.0185728430899	-14.1753369942412
Ambp	coral3	35.4890887438507	18.684276251455	16.8048124923957	1.87946375905932
Ambra1	mediumpurple4	211.147074396463	51.4267846308819	159.720289765581	-108.293505134699
Amd1	blue2	208.360748113926	69.3965319845563	138.96421612937	-69.5676841448139
Amd2	grey	2.93952990846555	0.598016344770679	2.34151356369487	-1.74349721892419
Amdhd2	blueviolet	25.1679642860107	10.7055501247502	14.4624141612605	-3.75686403651024
Amer1	navajowhite1	43.101377805285	18.357835414126	24.743542391159	-6.38570697703299
Amer2	plum	66.2000830749361	11.7552477971385	54.4448352777976	-42.6895874806592
Amfr	grey	0.693463565580341	0.0935991472994763	0.599864418280864	-0.506265270981388
Amigo1	blue2	380.591662029839	148.336690571743	232.254971458096	-83.9182808863526
Amigo3	bisque4	594.162437499423	308.591298267953	285.57113923147	23.0201590364825
Ammecr1	coral1	537.754812751127	224.123060536194	313.631752214933	-89.5086916787389
Ammecr1l	darkturquoise	131.746225181987	67.0440978911245	64.7021272908624	2.34197060026213
Amn1	coral3	170.947916655598	80.9123199984881	90.0355966571096	-9.12327665862153
Amot	salmon4	107.538541978447	19.1226743315266	88.4158676469204	-69.2931933153938
Amotl1	darkgreen	2.42653098817265	0.613961921884406	1.81256906628824	-1.19860714440383
Amotl2	coral1	523.74348632504	161.887704874803	361.855781450237	-199.968076575434
Ampd2	darkgrey	408.071732568894	158.929636045493	249.142096523401	-90.2124604779082
Ampd3	antiquewhite2	120.189839516431	18.5640197876169	101.625819728814	-83.0617999411972
Amt	green	215.329527825293	113.44872186071	101.880805964583	11.5679158961277
Amz1	blue2	372.504666318406	165.501095388514	207.003570929892	-41.5024755413777
Amz2	coral3	291.683864133706	153.083340908776	138.60052322493	14.4828176838454
Anapc1	darkgrey	270.658928855689	170.910355636067	99.7485732196224	71.1617824164445
Anapc10	coral3	102.506143490359	51.1488070432448	51.357336447114	-0.208529403869164
Anapc11	lavenderblush2	152.062115264974	95.0155270760275	57.0465881889461	37.9689388870814
Anapc13	lavenderblush2	146.122605461138	83.6293413093729	62.4932641517647	21.1360771576082
Anapc15	lightyellow	76.8968179448911	19.6783559488963	57.2184619959948	-37.5401060470985
Anapc16	firebrick3	56.1289487031148	23.620931564793	32.5080171383218	-8.88708557352872
Anapc2	pink4	12.725559246026	1.83799762384628	10.8875616221797	-9.0495639983334
Anapc4	coral3	269.418105050257	96.0170369896098	173.401068060648	-77.3840310710378
Anapc5	bisque4	127.311069786634	71.1249540791307	56.1861157075038	14.9388383716269
Anapc7	blueviolet	57.6891201446785	17.5277464652715	40.161373679407	-22.6336272141354
Ang	grey60	36.2155667527118	12.1096489592259	24.1059177934859	-11.9962688342601
Angel1	sienna3	4.67149682251129	1.16422051031455	3.50727631219674	-2.34305580188219
Angel2	darkgrey	301.858068273486	143.245672244085	158.612396029401	-15.3667237853159
Angpt1	bisque4	779.780825446008	446.631752509387	333.14907293662	113.482679572767
Angpt2	blue2	15.0469150956911	6.79125424442719	8.2556608512639	-1.46440660683671
Angptl2	blue2	289.449541283168	117.545854062658	171.903687220509	-54.3578331578511
Angptl3	orangered1	2.62154349694249	0.276190225271321	2.34535327167117	-2.06916304639984
Angptl4	green	472.425735557189	252.316468478912	220.109267078277	32.2072014006346
Angptl6	greenyellow	158.346104365136	42.0244805732679	116.321623791868	-74.2971432186003
Ank	green	550.13243414803	335.36223298864	214.77020115939	120.592031829251
Ank1	darkorange2	52.0183930809427	13.1880694995207	38.8303235814221	-25.6422540819014
Ank2	orangered1	58.1829943966717	3.03435020807905	55.1486441885926	-52.1142939805136
Ankdd1a	darkmagenta	116.817777846623	36.130231988732	80.6875458578907	-44.5573138691587
Ankfy1	coral1	247.01536005402	144.17224398151	102.843116072511	41.3291279089989
Ankhd1	darkgrey	251.84985103748	125.58791709934	126.26193393814	-0.674016838800441
Ankib1	coral1	766.662956011771	299.543482833155	467.119473178616	-167.575990345461
Ankle2	coral1	687.888649312606	294.740373274291	393.148276038315	-98.4079027640246
Ankmy2	grey60	128.451296752545	34.193564870023	94.2577318825216	-60.0641670124986
Ankra2	grey60	13.4600862565268	5.7826172713066	7.67746898522019	-1.89485171391359
Ankrd10	green	514.910329890709	249.972759345642	264.937570545067	-14.9648111994252
Ankrd11	darkgrey	229.687715015869	128.444254469834	101.243460546035	27.2007939237985
Ankrd12	darkturquoise	118.016229196197	52.6480267471435	65.3682024490535	-12.72017570191
Ankrd13a	darkmagenta	192.957329844864	79.2442991054078	113.713030739456	-34.4687316340482
Ankrd13b	indianred4	157.35588398802	57.5685535950975	99.7873303929221	-42.2187767978245
Ankrd13c	coral3	54.048694303505	27.4183406523602	26.6303536511448	0.787987001215399
Ankrd13d	green	526.020833392185	304.943505108548	221.077328283637	83.8661768249102
Ankrd16	grey	7.07552376721368	0.286489763842143	6.78903400337154	-6.5025442395294
Ankrd17	mediumpurple4	242.717891001207	58.0079747567369	184.70991624447	-126.701941487733
Ankrd22	coral3	64.8657896869005	38.1874835739588	26.6783061129418	11.509177461017
Ankrd24	indianred4	134.780134418328	26.0186735669304	108.761460851398	-82.7427872844677
Ankrd26	darkgrey	315.477348553832	151.539458817975	163.937889735857	-12.3984309178821
Ankrd27	plum	27.769493324215	4.96363673070513	22.8058565935099	-17.8422198628047
Ankrd28	darkturquoise	87.4815113171643	41.6397723885357	45.8417389286286	-4.20196654009297
Ankrd33b	brown4	93.0421316918485	15.2971966000045	77.744935091844	-62.4477384918395
Ankrd34a	green	110.893561936232	63.1558576911417	47.7377042450904	15.4181534460513
Ankrd37	firebrick3	17.8080629015114	6.02222526173758	11.7858376397738	-5.76361237803624
Ankrd39	lightyellow	6.50748982661922	1.91345140283638	4.59403842378284	-2.68058702094645
Ankrd40	mediumorchid	35.5132200402328	8.18189073154736	27.3313293086854	-19.1494385771381
Ankrd42	plum3	3.27906047843182	0.794716042534871	2.48434443589695	-1.68962839336208
Ankrd44	greenyellow	302.23106069638	127.525907437491	174.705153258889	-47.1792458213979
Ankrd46	green	401.043524442137	224.002321100338	177.041203341798	46.9611177585401
Ankrd49	darkturquoise	94.0518289705661	40.083573688971	53.9682552815951	-13.884681592624
Ankrd50	coral1	638.192726127759	314.047589859608	324.145136268151	-10.0975464085421
Ankrd52	darkmagenta	185.922822524446	69.3579647755947	116.564857748851	-47.2068929732565
Ankrd54	lightcyan	74.7626115761131	32.0243701706933	42.7382414054199	-10.7138712347266
Ankrd55	grey	2.54758966489838	0.0718533423407995	2.47573632255758	-2.40388298021678
Ankrd66	coral3	576.939179122339	176.207346801817	400.731832320522	-224.524485518705
Ankrd9	firebrick3	27.2950257480232	9.91302935366177	17.3819963943615	-7.46896704069969
Anks1	lavenderblush3	48.5404346212537	12.4046127353907	36.135821885863	-23.7312091504723
Anks3	blue2	132.397206531311	68.4471237225004	63.9500828088104	4.49704091369006
Anks6	green	365.145029207117	228.705966612416	136.439062594702	92.2669040177136
Ankzf1	green	559.011738789288	347.940818226328	211.07092056296	136.869897663369
Anln	greenyellow	332.973933703277	67.5393865681202	265.434547135157	-197.895160567037
Ano10	blue2	55.0326367071303	32.3616565216773	22.670980185453	9.69067633622428
Ano6	darkgrey	331.266507298642	212.889901188653	118.376606109989	94.5132950786637
Ano8	darkgrey	381.079670975002	197.894375544941	183.185295430061	14.7090801148801
Anp32a	coral3	197.225239761556	115.546849250563	81.6783905109929	33.8684587395703
Anp32b	firebrick3	73.906878250336	33.3895754273608	40.5173028229752	-7.12772739561441
Anp32e	blue2	178.57044327884	102.713710527481	75.8567327513589	26.8569777761221
Anpep	bisque4	351.362700644651	182.867020595525	168.495680049126	14.3713405463986
Antxr1	grey	0.498068698219208	0.159668133963034	0.338400564256173	-0.178732430293139
Antxr2	darkred	117.314421449487	32.3237546750498	84.9906667744372	-52.6669120993874
Anxa1	bisque4	290.512510772832	200.54341935126	89.9690914215724	110.574327929688
Anxa11	mediumpurple4	162.326354940336	52.0192962638259	110.307058676511	-58.2877624126847
Anxa11os	coral1	373.220803169483	193.288223127523	179.932580041961	13.3556430855619
Anxa2	pink4	211.818063474212	54.0773064097056	157.740757064506	-103.663450654801
Anxa3	pink4	93.6401576636205	12.3690054131516	81.271152250469	-68.9021468373174
Anxa4	bisque4	620.041039743797	452.859285550793	167.181754193003	285.67753135779
Anxa5	bisque4	364.633310110765	270.118080685343	94.5152294254222	175.602851259921
Anxa6	bisque4	752.011454828803	402.579325299338	349.432129529465	53.1471957698736
Anxa7	bisque4	801.783208916145	572.79049863271	228.992710283434	343.797788349276
Anxa9	grey60	16.7507443378621	3.70266079354955	13.0480835443125	-9.345422750763
Aoah	bisque4	801.781697153783	526.122637946993	275.65905920679	250.463578740202
Aoc2	blue2	42.8940680064075	28.957276601891	13.9367914045165	15.0204851973745
Aox1	indianred4	152.035064208037	48.8956420412977	103.139422166739	-54.2437801254417
Ap1ar	darkmagenta	165.184888518195	31.1341899468732	134.050698571322	-102.916508624449
Ap1b1	greenyellow	207.471771157242	90.858467610282	116.61330354696	-25.7548359366783
Ap1g1	mediumpurple4	152.814008930137	50.7761727896941	102.037836140443	-51.2616633507493
Ap1g2	coral3	34.37570436826	15.0691631853485	19.3065411829116	-4.2373779975631
Ap1m1	darkgreen	31.4901791987142	1.57281138327543	29.9173678154387	-28.3445564321633
Ap1s1	lavenderblush2	184.836908585123	121.998073299161	62.8388352859624	59.1592380131986
Ap1s2	greenyellow	287.363230516736	117.695415413117	169.667815103619	-51.9723996905026
Ap1s3	lightslateblue	68.9621882852044	5.11578667969612	63.8464016055083	-58.7306149258122
Ap2a1	darkgrey	90.7775941425595	44.7271139410464	46.0504802015131	-1.32336626046671
Ap2a2	green	588.571235273965	385.55378200119	203.017453272775	182.536328728415
Ap2b1	mediumpurple4	146.88641984764	48.7117931423937	98.1746267052468	-49.4628335628531
Ap2m1	pink4	89.1832115679394	27.8047052504936	61.3785063174458	-33.5738010669522
Ap2s1	lavenderblush2	214.559950595837	110.851455998188	103.70849459765	7.14296140053824
Ap3b1	coral1	286.795903164939	175.075751670432	111.720151494507	63.3556001759253
Ap3d1	darkmagenta	91.4896478734997	28.3377351644996	63.1519127090001	-34.8141775445006
Ap3m1	coral1	128.506110404421	75.3189230217243	53.187187382697	22.1317356390274
Ap3m2	coral1	627.584946839611	236.232026914234	391.352919925377	-155.120893011142
Ap3s1	bisque4	255.862165781763	189.293748704349	66.5684170774136	122.725331626936
Ap3s2	blue2	17.8229716937972	5.79536678772255	12.0276049060747	-6.23223811835211
Ap4b1	grey	0.124778103626636	0.0245228711498005	0.100255232476836	-0.0757323613270351
Ap4e1	darkmagenta	186.608325381848	74.7840045324364	111.824320849411	-37.0403163169749
Ap4m1	green	607.372013786818	401.166406621076	206.205607165742	194.960799455334
Ap4s1	lavenderblush2	117.556574933237	79.2976835805704	38.2588913526665	41.038792227904
Ap5b1	darkolivegreen2	9.86832654888582	1.19378520853816	8.67454134034766	-7.4807561318095
Ap5m1	darkgrey	150.547161911132	104.505318166875	46.0418437442569	58.4634744226185
Ap5s1	orangered4	188.022001795009	95.6105728743467	92.4114289206622	3.19914395368451
Ap5z1	blue2	183.22879698645	103.707928069308	79.5208689171418	24.1870591521664
Apaf1	coral1	450.676734852971	179.325064978081	271.35166987489	-92.0266048968086
Apba1	coral1	269.742148920485	120.694302971726	149.04784594876	-28.3535429770339
Apba3	blue2	102.391613598434	46.6703724983489	55.721241100085	-9.05086860173617
Apbb1ip	green	472.477039763675	253.102607323074	219.374432440601	33.7281748824734
Apbb2	darkmagenta	105.66504356712	33.9791456189307	71.685897948189	-37.7067523292584
Apc	darkgrey	376.127786733599	255.85974654561	120.268040187989	135.591706357621
Apcdd1	darkseagreen3	68.6042433630319	3.86142769757494	64.742815665457	-60.881387967882
Apeh	darkseagreen4	55.6330321777681	22.1759522409814	33.4570799367868	-11.2811276958054
Apex1	honeydew	43.3501802827429	14.6180849052669	28.7320953774761	-14.1140104722092
Apex2	darkturquoise	29.606447320899	11.7780313831214	17.8284159377776	-6.05038455465615
Aph1a	grey	0.697914175728699	0.142166523202144	0.555747652526556	-0.413581129324412
Aph1b	green	594.292923588351	398.138593612882	196.154329975469	201.984263637413
Aph1c	blue2	224.598753644565	144.558891192591	80.039862451974	64.5190287406171
Api5	coral1	195.965899788947	77.3672070284345	118.598692760513	-41.2314857320782
Apip	lavenderblush2	101.958046237597	42.2239110197882	59.7341352178085	-17.5102241980203
Aplf	darkseagreen3	109.004670978832	6.67424441335049	102.330426565481	-95.6561821521305
Aplnr	coral3	324.877588954492	162.706675622005	162.170913332487	0.535762289518743
Aplp1	grey	2.89799514476773	0.518201255216307	2.37979388955142	-1.86159263433512
Aplp2	salmon4	67.5593773395677	17.8749061668971	49.6844711726705	-31.8095650057734
Apmap	coral1	654.859577003095	271.615451908893	383.244125094202	-111.628673185309
Apobec1	darkorange2	115.405493534812	27.5656971431118	87.8397963917004	-60.2740992485886
Apobec3	bisque4	848.597406102222	572.07744044186	276.519965660362	295.557474781498
Apobec4	bisque4	427.048471168469	234.778100342852	192.270370825616	42.5077295172359
Apobr	plum3	16.3760365707747	3.84937593077787	12.5266606399969	-8.67728470921901
Apoc1	lavenderblush2	104.790893246776	73.4279997399018	31.3628935068746	42.0651062330272
Apod	coral3	275.246400551887	151.906568966859	123.339831585028	28.5667373818305
Apoe	lightcyan	16.3449078882022	3.9847817948988	12.3601260933034	-8.37534429840464
Apol7c	bisque4	527.01646930371	354.35546099079	172.66100831292	181.69445267787
Apol9a	bisque4	657.804590981041	489.588083105006	168.216507876035	321.371575228971
Apol9b	bisque4	544.308296535652	427.053048580299	117.255247955353	309.797800624946
Apoo	lightcyan1	8.94283181339911	3.50067393163607	5.44215788176304	-1.94148395012697
Apool	coral3	589.236200848362	200.530869734915	388.705331113446	-188.174461378531
Apopt1	orangered4	125.251711052715	61.0894756330784	64.1622354196364	-3.07275978655796
App	coral1	202.955920537299	111.940123055201	91.0157974820983	20.9243255731024
Appbp2	darkturquoise	144.535975513219	73.6339801232767	70.9019953899426	2.73198473333412
Appl1	darkgrey	99.9539973816988	60.3061739470347	39.6478234346641	20.6583505123706
Appl2	green	564.170810036962	353.314698353157	210.856111683804	142.458586669353
Aprt	firebrick3	44.8160248295932	15.993633157752	28.8223916718412	-12.8287585140892
Aptx	darkseagreen4	138.572453109394	64.5407453717571	74.0317077376373	-9.49096236588016
Aqp9	bisque4	364.809130915938	211.030242734747	153.778888181191	57.2513545535559
Aqr	darkgrey	263.163819850574	167.136886108817	96.0269337417576	71.1099523670591
Araf	greenyellow	212.574191242378	97.8130364408959	114.761154801482	-16.9481183605863
Arap1	bisque4	541.146092306583	377.335495108926	163.810597197657	213.524897911269
Arap2	darkturquoise	20.6146655684841	7.91984505074753	12.6948205177366	-4.77497546698909
Arap3	green	446.939310490842	298.395089847788	148.544220643054	149.850869204733
Arc	lightsteelblue1	69.5839530343729	36.2624705395884	33.3214824947845	2.9409880448039
Arcn1	mediumpurple4	200.472715120917	59.0129762398682	141.459738881049	-82.4467626411805
Arel1	coral1	572.807603665584	301.948764400766	270.858839264818	31.0899251359485
Arf1	bisque4	697.473735666239	522.587719589739	174.8860160765	347.701703513239
Arf2	lavenderblush2	50.7811063792552	27.6830424278742	23.098063951381	4.58497847649318
Arf3	coral1	211.230737079861	118.417361885532	92.8133751943285	25.6039866912038
Arf4	bisque4	852.973344620707	574.178576762103	278.794767858604	295.383808903498
Arf5	coral3	298.741305406645	149.739169446988	149.002135959656	0.737033487331871
Arf6	bisque4	535.595990831167	280.01440492602	255.581585905147	24.4328190208723
Arfgap1	bisque4	522.663834018436	386.894508380134	135.769325638302	251.125182741833
Arfgap2	coral1	140.064633155178	73.7419638574088	66.3226692977689	7.41929455963987
Arfgap3	coral1	416.181709758308	136.825526125018	279.35618363329	-142.530657508273
Arfgef1	coral1	360.601978446216	231.835031261591	128.766947184625	103.068084076966
Arfgef2	darkgrey	318.124625914875	180.672098384435	137.45252753044	43.2195708539951
Arfgef3	blue2	305.648857731379	119.292724688067	186.356133043312	-67.063408355245
Arfip1	darkseagreen4	93.7340788838752	42.5043189923736	51.2297598915016	-8.725440899128
Arfip2	blue2	256.947762048832	97.9427146956858	159.005047353146	-61.0623326574606
Arfrp1	blueviolet	42.1553515199737	11.8078475396219	30.3475039803517	-18.5396564407298
Arg1	plum3	6.56635039043724	1.67253387758214	4.8938165128551	-3.22128263527296
Arg2	coral3	123.233967650644	59.246493867333	63.9874737833105	-4.74097991597756
Arglu1	lightyellow	31.0535856740808	7.20067305445371	23.8529126196271	-16.6522395651734
Arhgap1	darkorange2	49.803687186425	8.74886229975651	41.0548248866685	-32.305962586912
Arhgap10	coral1	456.565738575341	199.467343172527	257.098395402814	-57.6310522302878
Arhgap11a	darkgreen	18.8519926581131	6.79983851558677	12.0521541425263	-5.25231562693954
Arhgap12	lavenderblush3	60.7308798680615	23.9503392107189	36.7805406573427	-12.8302014466238
Arhgap15	saddlebrown	52.1137123664007	18.6761856328677	33.437526733533	-14.7613411006653
Arhgap17	coral1	393.169959502714	150.373366728401	242.796592774313	-92.4232260459123
Arhgap18	greenyellow	296.858218583998	106.325150977029	190.533067606969	-84.2079166299396
Arhgap19	green	535.672858389256	315.036398877466	220.63645951179	94.3999393656765
Arhgap20	grey	1.19697932629474	0.0512126363889964	1.14576668990574	-1.09455405351675
Arhgap21	darkgrey	271.525498835611	155.899503254584	115.625995581026	40.2735076735577
Arhgap22	green	232.505362599076	156.866514295265	75.6388483038109	81.2276659914541
Arhgap23	orangered1	25.9593088731097	4.60751730775871	21.351791565351	-16.7442742575923
Arhgap24	green	375.017377472116	218.824696752874	156.192680719242	62.6320160336321
Arhgap25	green	212.407386383283	89.0593810177107	123.348005365572	-34.2886243478616
Arhgap26	darkred	38.4848843099942	10.9615394536641	27.5233448563301	-16.5618054026661
Arhgap27	green	542.874268470211	283.444177648025	259.430090822186	24.0140868258392
Arhgap27os1	maroon	44.99911163744	15.6653462113497	29.3337654260903	-13.6684192147406
Arhgap27os2	lightyellow	55.4942963875713	20.9613178996991	34.5329784878722	-13.5716605881731
Arhgap28	coral1	473.135038249465	186.615928944842	286.519109304623	-99.9031803597815
Arhgap29	darkturquoise	28.6395302534086	10.2672880541291	18.3722421992795	-8.10495414515042
Arhgap30	sienna3	121.486583292561	40.4928923375518	80.9936909550091	-40.5007986174573
Arhgap31	mediumpurple4	108.465539618566	37.0205370666914	71.4450025518743	-34.4244654851829
Arhgap32	darkgreen	10.7924945879432	3.97431735267425	6.81817723526894	-2.84385988259469
Arhgap35	darkorange2	129.9203084413	24.5813160495851	105.338992391714	-80.7576763421293
Arhgap39	green	514.267616455083	344.154141742155	170.113474712929	174.040667029226
Arhgap4	green	649.617671528371	452.097087123795	197.520584404576	254.576502719219
Arhgap45	green	590.692002551145	374.136801282127	216.555201269018	157.581600013109
Arhgap5	darkturquoise	69.8317393152896	21.9821849751254	47.8495543401642	-25.8673693650387
Arhgap6	salmon4	38.1705129119748	11.3687020284561	26.8018108835186	-15.4331088550625
Arhgap8	coral3	357.833074700208	105.115994998738	252.71707970147	-147.601084702732
Arhgap9	greenyellow	414.894889101243	136.371696601635	278.523192499609	-142.151495897974
Arhgdia	coral1	57.2537428277777	18.8955812338316	38.3581615939462	-19.4625803601146
Arhgdib	lavenderblush2	108.166328892762	57.9866308190661	50.1796980736955	7.80693274537065
Arhgef1	green	457.627987665286	297.170746640039	160.457241025247	136.713505614792
Arhgef10	brown4	55.8902255786638	15.5800898545508	40.310135724113	-24.7300458695621
Arhgef10l	maroon	39.2054205976966	11.9448067468913	27.2606138508053	-15.315807103914
Arhgef11	darkgrey	245.604400598921	148.361050472656	97.2433501262648	51.1177003463909
Arhgef12	darkgrey	258.662934952436	155.843119875761	102.819815076675	53.0233047990859
Arhgef17	darkgreen	23.0002962891868	3.43866143563988	19.5616348535469	-16.122973417907
Arhgef18	sienna3	3.49525500065656	1.07569564926797	2.41955935138859	-1.34386370212062
Arhgef2	skyblue2	3.23776314601712	0.639889605446965	2.59787354057016	-1.95798393512319
Arhgef3	coral1	524.043386457646	186.954180600686	337.089205856959	-150.135025256273
Arhgef37	coral1	395.060732523637	254.716695535103	140.344036988534	114.37265854657
Arhgef39	orangered4	51.8030780415053	13.6433925876919	38.1596854538134	-24.5162928661214
Arhgef4	green	604.29345893434	322.514868317991	281.778590616348	40.7362777016432
Arhgef40	plum3	18.7152626008159	3.76542413440105	14.9498384664149	-11.1844143320138
Arhgef5	coral1	122.826431934383	60.4422699019587	62.384162032424	-1.94189213046538
Arhgef6	green	530.431134771681	346.50107554694	183.930059224741	162.5710163222
Arhgef7	darkorange2	83.9146470548176	24.8790108689473	59.0356361858703	-34.1566253169231
Arid1a	sienna3	114.066456359738	34.6936837444983	79.3727726152397	-44.6790888707414
Arid1b	darkorange2	96.9613176621484	24.9907280534491	71.9705896086994	-46.9798615552503
Arid2	mediumpurple4	152.129713864624	47.0023254522124	105.127388412412	-58.1250629601993
Arid3a	darkmagenta	164.500046782833	50.4309749922843	114.069071790548	-63.6380967982639
Arid3b	mediumpurple4	120.387010323573	40.6566633337348	79.730346989838	-39.0736836561032
Arid4a	navajowhite1	159.323378256093	38.6343226069372	120.689055649156	-82.0547330422188
Arid4b	sienna3	95.7257523843854	33.5110324315709	62.2147199528146	-28.7036875212437
Arid5a	bisque4	793.193362187628	465.458142773235	327.735219414393	137.722923358842
Arid5b	coral1	428.016444122124	260.797220454488	167.219223667637	93.5779967868509
Arih1	mediumpurple4	188.921749199919	41.9276947077828	146.994054492136	-105.066359784353
Arih2	blue2	354.182510024785	163.960107298255	190.22240272653	-26.2622954282759
Arl1	mediumorchid	133.855502222219	39.8616413782878	93.9938608439309	-54.1322194656431
Arl10	darkgrey	255.506736044225	142.245667687684	113.261068356542	28.9845993311417
Arl11	green	529.269985840593	306.415037196279	222.854948644314	83.5600885519657
Arl13b	antiquewhite4	33.0938183973782	14.0272277489115	19.0665906484667	-5.03936289955517
Arl14ep	grey	1.97288782967367	0.326307694969684	1.64658013470399	-1.3202724397343
Arl15	darkred	128.400925651393	38.6571370069536	89.7437886444396	-51.0866516374861
Arl16	blue2	408.476856495277	159.681220583196	248.795635912082	-89.1144153288859
Arl2	lavenderblush2	149.239872677377	95.1158037505827	54.1240689267942	40.9917348237885
Arl2bp	firebrick3	20.3206055463393	8.04403611396918	12.2765694323701	-4.23253331840093
Arl3	darkseagreen4	120.865069788799	43.1404052045901	77.7246645842088	-34.5842593796187
Arl4a	coral3	408.253452598894	179.335492440311	228.917960158582	-49.5824677182709
Arl4c	grey	1.54898749792862	0.344904045838084	1.20408345209054	-0.859179406252456
Arl4d	darkolivegreen2	32.7007634342757	3.33821590262176	29.3625475316539	-26.0243316290322
Arl5a	navajowhite1	97.7639520451487	15.8180381046831	81.9459139404656	-66.1278758357825
Arl5b	navajowhite1	143.286250222342	32.8699661345848	110.416284087758	-77.5463179531728
Arl5c	coral3	159.053763976802	90.2548646418711	68.7988993349305	21.4559653069406
Arl6	lightcyan	39.0694606747887	17.668667326947	21.4007933478417	-3.73212602089475
Arl6ip1	bisque4	719.169146569674	531.45644819467	187.712698375004	343.743749819666
Arl6ip4	lavenderblush2	79.7823701818125	25.7717312037009	54.0106389781116	-28.2389077744107
Arl6ip5	floralwhite	125.416392941564	24.3429219775095	101.073470964055	-76.7305489865453
Arl6ip6	saddlebrown	51.9323122619469	18.5140191413283	33.4182931206186	-14.9042739792903
Arl8a	mediumorchid	94.5365054918779	36.4765650340881	58.0599404577899	-21.5833754237018
Arl8b	lightsteelblue1	90.9429211644477	44.2301247795234	46.7127963849243	-2.48267160540091
Armc1	blue2	27.4118687241463	11.7758412412835	15.6360274828628	-3.86018624157927
Armc10	grey60	104.362201360052	28.8483151509602	75.5138862090921	-46.6655710581319
Armc2	blue2	241.48204855663	140.462309193118	101.019739363512	39.4425698296063
Armc3	saddlebrown	15.332034145862	7.32753236056013	8.00450178530187	-0.676969424741741
Armc5	coral3	202.205894378576	113.620142571034	88.5857518075419	25.0343907634924
Armc6	honeydew	20.8991154661709	3.34365192361592	17.555463542555	-14.211811618939
Armc7	orangered4	210.761414747485	97.6513077389709	113.110107008514	-15.4587992695428
Armc8	coral1	729.57058858754	277.583929008601	451.986659578939	-174.402730570339
Armc9	green	162.292202701013	89.333116246057	72.9590864549559	16.3740297911011
Armcx1	grey	1.60336024194061	0.178938569488593	1.42442167245201	-1.24548310296342
Armcx2	bisque4	58.5668616194003	41.3240327003818	17.2428289190185	24.0812037813633
Armcx3	coral1	480.98063637936	247.02531510408	233.95532127528	13.0699938287993
Armcx4	green	161.686516358492	66.7314039106542	94.955112447838	-28.2237085371839
Armcx5	orangered1	7.30484576231902	2.20612520188082	5.09872056043821	-2.89259535855739
Armcx6	bisque4	803.483505800836	438.827140614971	364.656365185865	74.1707754291059
Armt1	blue2	220.370772556529	112.905279432985	107.465493123544	5.4397863094417
Arnt	darkturquoise	153.75589813773	65.8271111050398	87.9287870326907	-22.101675927651
Arnt2	bisque4	270.572515587817	176.984365229215	93.5881503586021	83.3962148706126
Arntl	salmon4	66.3218693875649	15.0827405958899	51.239128791675	-36.1563881957851
Arpc1a	lavenderblush2	86.388931667922	62.0434981715185	24.3454334964035	37.6980646751149
Arpc1b	grey	0.418243292115113	0.155295835161473	0.26294745695364	-0.107651621792167
Arpc2	coral3	360.77987136724	162.641948887263	198.137922479978	-35.495973592715
Arpc3	darkseagreen4	159.533841160332	58.5665792133773	100.967261946954	-42.4006827335772
Arpc4	lavenderblush2	60.9886043961136	34.6999509192577	26.2886534768559	8.4112974424018
Arpc5	bisque4	647.799248397696	339.739814804687	308.059433593009	31.680381211678
Arpc5l	lavenderblush2	127.238590780167	65.2191160399106	62.0194747402566	3.19964129965402
Arpin	lightsteelblue1	6.71035143086904	4.26852883898435	2.44182259188469	1.82670624709966
Arpp19	lavenderblush2	163.427740271586	115.975147045833	47.4525932257528	68.5225538200805
Arrb1	green	618.031849889927	390.160155859082	227.871694030845	162.288461828238
Arrb2	maroon	183.868346124934	66.2970909906713	117.571255134262	-51.2741641435911
Arrdc1	orangered4	169.649715805039	52.2534604646552	117.396255340383	-65.1427948757283
Arrdc2	blue2	347.986337915528	75.7106666393031	272.275671276225	-196.565004636921
Arrdc3	greenyellow	337.2938340319	137.135402379695	200.158431652204	-63.0230292725093
Arrdc4	floralwhite	141.203879692341	28.0991697053248	113.104709987016	-85.0055402816914
Arsa	orangered4	325.704818489751	72.4540449724519	253.250773517299	-180.796728544847
Arsb	darkgreen	18.0477823552728	4.3250823077388	13.722700047534	-9.39761773979522
Arsg	green	406.603030929187	263.537457470526	143.065573458661	120.471884011866
Arsi	coral3	300.282729721327	132.751929193704	167.530800527623	-34.7788713339185
Arsk	brown2	178.586283230179	39.3010684685095	139.285214761669	-99.9841462931597
Art2a-ps	bisque4	297.074457851527	201.012414941098	96.0620429104291	104.950372030669
Art3	coral3	271.149543351764	93.10401563671	178.045527715054	-84.9415120783439
Artn	lightsteelblue1	19.0476003698079	12.2913680233493	6.75623234645862	5.53513567689066
Arv1	blue2	48.8306468180753	32.0301985796654	16.8004482384099	15.2297503412555
Arvcf	green	444.562327916046	229.578856913449	214.983471002596	14.5953859108531
As3mt	orangered4	248.041257707607	65.074056363524	182.967201344083	-117.893144980559
Asah1	darkorange2	107.038217176099	27.158557073782	79.8796601023172	-52.7211030285352
Asah2	navajowhite1	164.114622438138	31.3050875974543	132.809534840684	-101.50444724323
Asap1	green	580.860285066286	349.434796565051	231.425488501235	118.009308063816
Asap2	darkgrey	235.999010532124	166.6025509686	69.3964595635239	97.2060914050765
Asap3	coral1	321.852741236558	145.13761849369	176.715122742868	-31.5775042491775
Asb1	brown2	5.87335448812044	0.924836157364127	4.94851833075631	-4.02368217339219
Asb13	bisque4	655.305853953076	509.036405999941	146.269447953135	362.766958046806
Asb2	orangered4	324.659449915709	64.4072127258449	260.252237189864	-195.845024464019
Asb3	coral3	342.01268227993	185.362706007808	156.649976272122	28.7127297356866
Asb4	greenyellow	33.9608302107992	9.52054885827336	24.4402813525258	-14.9197324942525
Asb6	bisque4	160.584622835525	95.2792233125334	65.3053995229916	29.9738237895418
Asb7	navajowhite1	73.4051028463988	23.2078801422748	50.1972227041241	-26.9893425618493
Asb8	darkseagreen4	169.164435229048	68.2053817033241	100.959053525724	-32.7536718223998
Ascc1	grey60	117.210938418454	44.48667882119	72.7242595972644	-28.2375807760745
Ascc2	blue2	74.7748423870523	30.9092315884805	43.8656107985719	-12.9563792100914
Ascc3	coral1	532.888614324744	209.025233904534	323.86338042021	-114.838146515677
Asf1a	bisque4	690.845022257961	462.906596645559	227.938425612402	234.968171033157
Asf1b	greenyellow	99.3495713600493	35.7828740103598	63.5666973496895	-27.7838233393297
Ash1l	darkmagenta	208.451655592534	83.1522852412125	125.299370351322	-42.1470851101091
Ash2l	blue2	375.322306469019	138.258533798673	237.063772670347	-98.8052388716744
Asl	orangered4	101.852321379854	50.2447060729456	51.6076153069085	-1.36290923396288
Asna1	orangered3	11.8078305926595	4.49895662996637	7.30887396269313	-2.80991733272676
Asns	orangered3	23.1179780343104	4.07173177920352	19.0462462551068	-14.9745144759033
Asnsd1	lightyellow	97.1199741248169	34.1164668084062	63.0035073164108	-28.8870405080046
Asph	navajowhite1	65.0722760860385	11.1460371518447	53.9262389341938	-42.7802017823492
Aspm	green	254.958696173729	169.993462028732	84.9652341449965	85.0282278837359
Asprv1	coral3	181.491035869186	100.387981388672	81.1030544805132	19.2849269081592
Aspscr1	firebrick3	101.430365728624	26.7784448938802	74.6519208347435	-47.8734759408633
Asrgl1	grey60	80.7026691369948	35.7097676846628	44.9929014523319	-9.28313376766911
Ass1	bisque4	123.193762543371	61.7457631044664	61.4479994389051	0.297763665561334
Aste1	lightslateblue	81.9161783023105	7.27955494538289	74.6366233569276	-67.3570684115447
Asxl1	darkgrey	530.034545522648	259.908101403723	270.126444118925	-10.2183427152019
Asxl2	darkgrey	319.280736607566	212.002140220314	107.278596387252	104.723543833063
Atad1	coral1	583.836145246576	207.063238600996	376.77290664558	-169.709668044584
Atad2	darkgrey	543.101391749643	218.043295089874	325.058096659769	-107.014801569895
Atad2b	sienna3	152.854175635515	41.7824188888304	111.071756746685	-69.2893378578543
Atad3a	blue2	353.227420236167	185.467480322405	167.759939913762	17.7075404086434
Atad5	darkorange2	28.7491228673587	7.66890667507581	21.0802161922829	-13.4113095172071
Atat1	darkgrey	86.0292137553627	47.7317790186996	38.2974347366631	9.43434428203652
Ate1	darkgrey	391.272065281464	159.480804511052	231.791260770412	-72.31045625936
Atf1	lightsteelblue1	63.0357206707897	33.5819175297397	29.4538031410501	4.12811438868964
Atf2	darkturquoise	105.129048125922	48.0590591910094	57.0699889349126	-9.01092974390315
Atf3	bisque4	324.633695868112	201.810945053323	122.82275081479	78.9881942385326
Atf4	floralwhite	70.7255395036877	24.8714899954051	45.8540495082826	-20.9825595128775
Atf5	darkolivegreen2	60.2766694879283	5.95204195852547	54.3246275294028	-48.3725855708773
Atf6	antiquewhite4	38.6867189715179	14.1076606589478	24.5790583125701	-10.4713976536224
Atf6b	grey	3.34712515713823	0.575223077266638	2.77190207987159	-2.19667900260495
Atf7	darkmagenta	240.521360444961	82.3247678638771	158.196592581084	-75.8718247172067
Atf7ip	darkgrey	319.378087366914	177.247695575719	142.130391791196	35.1173037845227
Atg10	saddlebrown	45.8677933027405	12.9121813482046	32.9556119545359	-20.0434306063313
Atg101	lightcyan1	66.9767872267519	11.6200806510316	55.3567065757203	-43.7366259246887
Atg12	blueviolet	66.1043146271984	24.9142427269167	41.1900719002817	-16.2758291733651
Atg13	navajowhite1	109.602918776542	18.8917154757444	90.7112033007977	-71.8194878250534
Atg14	darkgrey	344.573075961357	234.714246419297	109.85882954206	124.855416877237
Atg16l1	bisque4	712.56122488515	374.306305659557	338.254919225592	36.0513864339648
Atg16l2	green	242.643125366002	136.960127264609	105.682998101393	31.2771291632156
Atg2a	green	375.210021050559	199.997713515873	175.212307534687	24.7854059811862
Atg2b	darkgrey	542.087000925374	240.294983325587	301.792017599788	-61.4970342742014
Atg3	bisque4	376.302098202085	244.420972915006	131.881125287078	112.539847627928
Atg4a	grey	0.384641148210443	0.180674180372309	0.203966967838134	-0.0232927874658254
Atg4b	indianred3	3.11807536993201	0.575932548164524	2.54214282176749	-1.96621027360297
Atg4c	green	413.829727412623	274.717049408777	139.112678003846	135.604371404932
Atg4d	bisque4	640.709142016401	430.16547119285	210.543670823551	219.621800369299
Atg5	firebrick3	14.5386817586932	4.41542411609876	10.1232576425944	-5.70783352649564
Atg7	green	579.886246210988	339.092150130441	240.794096080547	98.2980540498938
Atg9a	darkmagenta	186.338239866622	57.3602515979287	128.977988268694	-71.6177366707648
Atg9b	orangered4	220.943220378905	74.110143675825	146.83307670308	-72.7229330272548
Atic	blue2	281.124365478773	143.834252850444	137.290112628329	6.54414022211546
Atl1	darkgrey	75.3186785036013	36.0786448638079	39.2400336397934	-3.16138877598542
Atl2	darkgrey	223.499993284553	97.4228188443187	126.077174440234	-28.6543555959157
Atl3	navajowhite1	165.324074321466	34.4733939310855	130.85068039038	-96.3772864592946
Atm	sienna3	141.183968060263	45.9480965958043	95.2358714644584	-49.2877748686541
Atmin	green	558.496483783004	369.380176257909	189.116307525095	180.263868732815
Atn1	lavenderblush2	89.2111002701425	46.8762661616484	42.3348341084941	4.54143205315428
Atoh8	darkgreen	5.3939907483859	1.22089970977736	4.17309103860854	-2.95219132883119
Atox1	lavenderblush2	192.178088999195	141.178928755698	50.9991602434974	90.1797685122001
Atp10a	bisque4	623.580168924554	398.389612130116	225.190556794438	173.199055335679
Atp10d	green	255.634614452799	141.711361665045	113.923252787755	27.7881088772898
Atp11a	navajowhite1	91.2609307503316	36.8773192229871	54.3836115273445	-17.5062923043574
Atp11b	coral1	311.546307943518	205.064651554943	106.481656388575	98.5829951663677
Atp11c	darkgrey	198.248650999551	105.640110210733	92.6085407888181	13.0315694219147
Atp13a1	bisque4	566.142489312808	332.720400457889	233.422088854919	99.2983116029695
Atp13a2	green	357.376637812393	213.755750563886	143.620887248507	70.1348633153788
Atp13a3	darkgrey	497.744905631903	237.058652528605	260.686253103298	-23.6276005746935
Atp13a4	lightslateblue	285.994584318903	17.362151599257	268.632432719646	-251.270281120389
Atp1a1	darkolivegreen2	6.97960395089388	0.918389774955703	6.06121417593818	-5.14282440098248
Atp1a3	darkgrey	87.4723453587128	48.9526375864516	38.5197077722612	10.4329298141903
Atp1b1	grey	2.41475292599418	0.137124660589028	2.27762826540515	-2.14050360481612
Atp1b2	coral1	170.4299505478	60.7392780495425	109.690672498257	-48.9513944487147
Atp1b3	bisque4	712.370861628627	446.099752114834	266.271109513793	179.82864260104
Atp23	blue2	335.088036336269	130.96855241789	204.119483918379	-73.1509315004899
Atp2a2	darkmagenta	139.741934505623	45.1052005757317	94.6367339298917	-49.53153335416
Atp2a3	darkorange2	51.6650096160593	7.84791380956919	43.8170958064901	-35.969181996921
Atp2b1	darkmagenta	190.494767059803	67.6482274957689	122.846539564035	-55.1983120682657
Atp2b4	darkgreen	82.7891371972884	2.42116100059715	80.3679761966912	-77.9468151960941
Atp2c1	salmon4	27.9715691302502	10.7348349332899	17.2367341969603	-6.5018992636704
Atp5a1	coral3	346.702645884486	131.207440207818	215.495205676667	-84.2877654688492
Atp5b	bisque4	221.747675580535	150.989469157968	70.758206422567	80.2312627354009
Atp5c1	darkseagreen4	215.481168096812	98.225633689016	117.255534407796	-19.0299007187804
Atp5d	lavenderblush2	139.047100990926	95.7360446537428	43.3110563371832	52.4249883165596
Atp5e	lavenderblush2	186.591410615376	116.333264182076	70.2581464332998	46.0751177487763
Atp5f1	coral3	315.810528313462	127.542756639645	188.267771673816	-60.7250150341711
Atp5g1	lavenderblush2	128.581672086913	80.5877694000678	47.9939026868457	32.5938667132221
Atp5g2	grey	3.16519221440947	0.0289413046418754	3.1362509097676	-3.10730960512572
Atp5g3	pink4	154.550896367711	40.8478591283896	113.703037239322	-72.8551781109322
Atp5h	lavenderblush2	222.345750795492	153.792284872218	68.5534659232744	85.2388189489436
Atp5j	darkseagreen4	142.646677354619	55.0546673213348	87.5920100332845	-32.5373427119498
Atp5j2	lavenderblush2	217.09535560292	132.940600497736	84.1547551051843	48.7858453925518
Atp5k	darkseagreen4	198.852508739777	69.7239069624829	129.128601777294	-59.4046948148111
Atp5l	lightcyan1	9.58247714847267	3.21661355707521	6.36586359139746	-3.14925003432224
Atp5l2-ps	saddlebrown	17.8838669036683	4.41062580217119	13.4732411014971	-9.06261529932589
Atp5o	darkseagreen4	229.773819413872	102.916865774444	126.856953639428	-23.9400878649832
Atp5s	green	385.964448956026	254.827843506478	131.136605449547	123.691238056931
Atp6ap1	lavenderblush2	34.0751550591357	20.1640468426348	13.9111082165009	6.25293862613395
Atp6ap2	floralwhite	44.2077304092768	11.3608153777508	32.8469150315259	-21.4860996537751
Atp6v0a1	darkgrey	210.255087028951	103.36194829222	106.893138736731	-3.53119044451125
Atp6v0a2	bisque4	357.556881429579	209.190757712642	148.366123716937	60.8246339957056
Atp6v0b	pink4	89.8490038638149	33.4763277672495	56.3726760965653	-22.8963483293158
Atp6v0c	mediumorchid	7.25077388733854	3.03353862942602	4.21723525791252	-1.18369662848651
Atp6v0d1	blueviolet	72.5765667299963	21.6091160036736	50.9674507263228	-29.3583347226492
Atp6v0d2	lightsteelblue1	66.3791965813605	37.288434858567	29.0907617227935	8.19767313577351
Atp6v0e	pink4	109.136707641197	41.2861025550084	67.8506050861882	-26.5645025311798
Atp6v1a	mediumorchid	111.243903278606	45.9272971443505	65.3166061342558	-19.3893089899053
Atp6v1b2	bisque4	457.089293807635	312.885442065535	144.2038517421	168.681590323436
Atp6v1c1	floralwhite	93.6710115033911	34.132947090644	59.5380644127471	-25.4051173221031
Atp6v1d	bisque4	673.268309939488	368.640155704593	304.628154234895	64.0120014696985
Atp6v1e1	bisque4	448.068913735206	309.694083848862	138.374829886343	171.319253962519
Atp6v1f	pink4	189.671885119745	57.7860147765329	131.885870343212	-74.099855566679
Atp6v1g1	pink4	170.81050373581	56.9218577119543	113.888646023856	-56.9667883119015
Atp6v1g2	greenyellow	71.0775917387612	30.482528725757	40.5950630130041	-10.1125342872471
Atp6v1h	floralwhite	114.055456170311	36.529858030562	77.525598139749	-40.9957401091871
Atp7a	darkmagenta	182.539930453438	72.8212040896928	109.718726363745	-36.8975222740523
Atp8a1	coral1	251.630060017428	127.316184826868	124.31387519056	3.0023096363083
Atp8a2	grey60	9.9230117257966	4.05740036237306	5.86561136342354	-1.80821100105048
Atp8b1	grey	1.49583296599445	0.0977799208736286	1.39805304512083	-1.3002731242472
Atp8b2	navajowhite1	161.09497425024	39.0354135337803	122.05956071646	-83.0241471826795
Atp8b4	green	334.925958454396	176.204072982071	158.721885472325	17.4821875097455
Atp9a	grey	3.05842604083566	0.280077280925609	2.77834875991005	-2.49827147898444
Atp9b	navajowhite1	153.12482911087	33.1086979178838	120.016131192986	-86.9074332751021
Atpaf1	orangered4	68.8672573884943	15.9759505733001	52.8913068151942	-36.915356241894
Atpaf2	firebrick3	17.1937009225085	4.12137106608259	13.0723298564259	-8.95095879034328
Atpif1	darkseagreen4	194.031796981508	75.1650429902104	118.866753991298	-43.7017110010871
Atr	darkmagenta	192.284695733897	55.7348500368405	136.549845697056	-80.8149956602159
Atraid	maroon	147.838778928715	56.7252114667406	91.1135674619742	-34.3883559952336
Atrn	darkgrey	568.546240500817	203.610769958987	364.93547054183	-161.324700582843
Atrnl1	antiquewhite4	33.1248392052223	8.95787617720227	24.1669630280201	-15.2090868508178
Atrx	darkgrey	252.421017079277	164.056489557225	88.3645275220513	75.6919620351739
Atxn1	greenyellow	363.708225115452	138.26820257588	225.440022539572	-87.1718199636924
Atxn10	firebrick3	49.9647494323976	16.4633593023668	33.5013901300308	-17.0380308276639
Atxn1l	sienna3	120.376023204509	45.3220126510914	75.0540105534172	-29.7319979023259
Atxn2	darkturquoise	34.8292151935193	9.72564468520297	25.1035705083164	-15.3779258231134
Atxn2l	darkmagenta	208.731446334478	75.5944611284376	133.13698520604	-57.5425240776028
Atxn3	green	517.888874181653	252.489056001477	265.399818180176	-12.9107621786995
Atxn7	sienna3	74.8685058211052	30.8078394405675	44.0606663805376	-13.2528269399701
Atxn7l1	coral1	257.17786025907	124.586121745684	132.591738513385	-8.00561676770057
Atxn7l2	darkgrey	20.9578808702507	10.876844575695	10.0810362945557	0.795808281139355
Atxn7l3	mediumpurple4	95.496588000615	21.9040855273667	73.5925024732483	-51.6884169458816
Atxn7l3b	lavenderblush3	21.1201239995387	2.79365729156969	18.326466707969	-15.5328094163993
AU019823	lightslateblue	83.5977999281305	8.64740029284403	74.9503996352865	-66.3029993424424
AU020206	darkgrey	364.187235746867	158.849059233772	205.338176513096	-46.4891172793239
AU022252	maroon	173.440343260943	67.6130436213598	105.827299639583	-38.214256018223
AU040320	salmon4	98.2639376965323	19.3873071245772	78.8766305719551	-59.4893234473779
AU041133	grey	2.02650851174433	0.341103045233456	1.68540546651087	-1.34430242127741
Auh	saddlebrown	66.2882144050457	18.1866606678344	48.1015537372113	-29.9148930693769
Aup1	darkseagreen4	41.5325139153631	15.3687786467528	26.1637352686103	-10.7949566218575
Aurka	grey60	82.4864111478066	38.2766798218074	44.2097313259992	-5.93305150419187
Aurkaip1	lavenderblush2	213.07164669275	140.08381869298	72.98782799977	67.0959906932103
Aurkb	greenyellow	238.200056671965	91.9886040054558	146.211452666509	-54.2228486610536
AV356131	orangered4	54.6423358876866	16.9349393140823	37.7073965736043	-20.7724572595219
Aven	pink4	91.9957453579095	30.9265784136482	61.0691669442613	-30.1425885306131
Avl9	mediumpurple4	141.424422715528	41.0018473928974	100.42257532263	-59.4207279297331
Avpi1	orangered4	137.740916518797	68.7008502994097	69.0400662193873	-0.33921591997759
AW011738	bisque4	471.229531878621	338.496599447062	132.732932431559	205.763667015503
AW112010	bisque4	808.574980859846	537.991643448423	270.583337411424	267.408306036999
AW146154	orangered4	337.27112602197	62.126516087248	275.144609934722	-213.018093847474
AW209491	green	468.275975212598	242.567219421591	225.708755791007	16.8584636305837
AW549877	sienna3	27.8908370292188	7.85747703517814	20.0333599940406	-12.1758829588625
AW554918	darkred	102.165814266186	24.0201128279874	78.1457014381982	-54.1255886102107
Awat2	bisque4	421.872570903049	332.731964086136	89.1406068169137	243.591357269222
Axdnd1	grey	1.42564617761883	0.0478684781807956	1.37777769943803	-1.32990922125724
Axin1	brown4	118.384130634139	27.9730956416818	90.4110349924574	-62.4379393507757
Axl	coral1	477.881990037613	258.570789832736	219.311200204877	39.2595896278597
Azi2	bisque4	795.480785286812	540.928956669925	254.551828616887	286.377128053038
Azin1	mediumorchid	135.437891209884	49.2204268639663	86.2174643459174	-36.9970374819511
Azin2	coral3	120.845685620304	65.860464225752	54.9852213945518	10.8752428312003
B130055M24Rik	blue2	45.0756519553532	18.3702245679144	26.7054273874388	-8.33520281952445
B230118H07Rik	grey60	106.291579102748	37.3061216651613	68.9854574375869	-31.6793357724255
B230216N24Rik	grey	0.0343714991382848	0.0313097695408616	0.00306172959742315	0.0282480399434385
B230217C12Rik	darkgrey	145.940853151858	61.5890034699176	84.35184968194	-22.7628462120223
B230219D22Rik	green	430.524472263978	269.029589471509	161.494882792469	107.53470667904
B230303A05Rik	coral1	135.676887136258	74.9500844627986	60.7268026734598	14.2232817893388
B230303O12Rik	grey	0.238474539926261	0.110972755597161	0.1275017843291	-0.0165290287319392
B230307C23Rik	coral3	429.791796080889	111.743935358899	318.04786072199	-206.303925363091
B230354K17Rik	green	444.598622104059	305.817170071152	138.781452032907	167.035718038245
B230377A18Rik	maroon	13.1056499416566	5.01446322746003	8.09118671419661	-3.07672348673658
B230398E01Rik	coral3	282.282965613134	138.116646631279	144.166318981855	-6.04967235057603
B2m	coral3	453.34599230506	148.868941851771	304.477050453288	-155.608108601517
B330016D10Rik	grey60	6.33125703345891	3.39916178031296	2.93209525314594	0.46706652716702
B3galnt1	antiquewhite4	6.29841621136174	3.17867312360475	3.119743087757	0.0589300358477525
B3galnt2	blue2	409.6837757757	141.554108210982	268.129667564718	-126.575559353736
B3galt4	blue2	70.9759860019815	38.9089079152516	32.0670780867299	6.84182982852171
B3galt5	green	238.998962715996	159.329109416247	79.6698532997492	79.6592561164978
B3galt6	blue2	85.5992124635657	59.9995390711473	25.5996733924184	34.399865678729
B3gat3	lavenderblush2	112.052723542427	59.2097546209206	52.8429689215068	6.36678569941385
B3glct	green	453.394006492264	310.594019044338	142.799987447925	167.794031596413
B3gnt3	plum	13.8537676340561	3.49070040083996	10.3630672332161	-6.87236683237618
B3gnt5	lavenderblush3	62.7683562779835	21.5097841162429	41.2585721617406	-19.7487880454978
B3gnt7	green	170.95594814306	75.8731796707162	95.0827684723433	-19.2095888016271
B3gnt8	orangered4	214.054319341289	85.9657682345167	128.088551106772	-42.1227828722552
B3gnt9	blue2	85.3756500350732	43.580745917987	41.7949041170861	1.78584180090087
B3gntl1	orangered4	413.548858632683	96.1681933075125	317.38066532517	-221.212472017658
B430305J03Rik	darkgrey	380.88046601319	139.152533342652	241.727932670538	-102.575399327886
B430306N03Rik	bisque4	636.158240049338	472.549270368506	163.608969680832	308.940300687674
B430319F04Rik	indianred4	240.109791494679	72.5107665243831	167.599024970296	-95.0882584459124
B4galnt1	greenyellow	371.818734607472	72.9518075936044	298.866927013867	-225.915119420263
B4galnt2	brown4	67.6085948941087	19.2502059619407	48.358388932168	-29.1081829702273
B4galt1	greenyellow	204.447111341706	57.3889198611574	147.058191480548	-89.6692716193908
B4galt2	grey	2.37377526155826	0.0649433880451231	2.30883187351314	-2.24388848546802
B4galt3	darkseagreen4	29.8669982950164	12.6919862373848	17.1750120576316	-4.48302582024682
B4galt4	coral3	184.98472834954	112.253780483219	72.7309478663213	39.5228326168977
B4galt5	bisque4	716.153529788081	428.370186633374	287.783343154707	140.586843478667
B4galt6	green	344.640783281996	206.886271607074	137.754511674922	69.1317599321521
B4galt7	blue2	207.901746543436	128.823892412422	79.077854131014	49.7460382814082
B4gat1	maroon	227.862631397203	46.0648197490239	181.797811648179	-135.732991899155
B630019K06Rik	grey60	51.1472600425023	12.7609332464749	38.3863267960273	-25.6253935495524
B930082K07Rik	antiquewhite2	19.1879872814779	2.45031605136588	16.7376712301121	-14.2873551787462
B9d2	lavenderblush2	111.679303415921	70.6187863736863	41.0605170422344	29.5582693314519
Babam1	lavenderblush2	115.635497633222	72.0609225032316	43.5745751299908	28.4863473732409
Babam2	lavenderblush2	108.587472538595	43.0565093806209	65.5309631579738	-22.4744537773529
Bace1	green	289.009648980154	154.295244113075	134.714404867079	19.5808392459957
Bach1	brown4	70.5481923490874	18.5840795723206	51.9641127767668	-33.3800332044462
Bach2	green	201.202322941094	124.057928936435	77.1443940046595	46.9135349317751
Bach2os	green	72.3977859995433	40.9700292413423	31.427756758201	9.54227248314132
Bad	lavenderblush2	127.021299117414	70.0021808551507	57.0191182622637	12.983062592887
Bag1	coral3	407.490488244343	151.307084410287	256.183403834057	-104.87631942377
Bag2	darkgrey	151.891294956129	56.1258717875552	95.7654231685733	-39.6395513810182
Bag3	bisque4	124.41813577684	76.8125828173927	47.6055529594475	29.2070298579452
Bag4	green	547.454955553632	298.452799752364	249.002155801268	49.4506439510964
Bag5	firebrick3	132.651244573115	24.8901652112455	107.761079361869	-82.8709141506239
Bag6	navajowhite1	5.88797304486384	0.938921095335151	4.94905194952869	-4.01013085419354
Bahcc1	darkorange2	78.9716370888417	20.2836163562688	58.6880207325729	-38.404404376304
Bahd1	bisque4	622.958336785319	325.532902836547	297.425433948772	28.1074688877746
Baiap2	mediumorchid	8.32049067622291	2.81272857790294	5.50776209831997	-2.69503352041703
Bak1	bisque4	581.418012129122	374.951385107202	206.46662702192	168.484758085281
Bambi	coral3	443.900027126865	179.459356737338	264.440670389526	-84.9813136521881
Bambi-ps1	bisque4	769.382461363541	565.030706387248	204.351754976293	360.678951410956
Banf1	lightcyan1	71.7036819037423	24.6053868867832	47.0982950169591	-22.4929081301759
Bank1	plum	37.4927988120155	12.9073596551489	24.5854391568667	-11.6780795017178
Banp	blue2	300.43037334173	124.739222877056	175.691150464675	-50.9519275876193
Bap1	brown4	62.8152278010121	11.8263559290064	50.9888718720056	-39.1625159429992
Bard1	lavenderblush3	182.461862074606	30.592185995799	151.869676078807	-121.277490083008
Basp1	bisque4	391.762695111068	282.518236669056	109.244458442012	173.273778227043
Batf	bisque4	328.035523927845	205.068848161965	122.966675765881	82.1021723960843
Batf2	bisque4	831.921975565347	542.464922498168	289.457053067179	253.007869430988
Batf3	lavenderblush2	124.488168236363	67.2486378150073	57.2395304213553	10.009107393652
Bax	blueviolet	57.6376869873338	21.051513011223	36.5861739761108	-15.5346609648878
Baz1a	mediumpurple4	175.862455172453	61.0708621271883	114.791593045265	-53.7207309180765
Baz1b	darkturquoise	150.082369250184	52.0441210112259	98.0382482389584	-45.9941272277326
Baz2a	sienna3	119.577477528774	42.5399093719254	77.0375681568482	-34.4976587849228
Baz2b	darkturquoise	149.477335955146	67.086579496511	82.3907564586354	-15.3041769621244
Bbc3	orangered4	27.5339413229471	12.336697260692	15.1972440622551	-2.86054680156311
Bbip1	darkseagreen4	196.053134356714	69.2846170453804	126.768517311334	-57.4839002659533
Bbs1	saddlebrown	4.76077709600096	1.57305816595542	3.18771893004554	-1.61466076409012
Bbs10	darkgrey	27.7212752908362	12.6148277473309	15.1064475435053	-2.4916197961744
Bbs12	greenyellow	266.033704626913	107.950182002709	158.083522624204	-50.1333406214943
Bbs2	greenyellow	141.23440477838	62.4861418624266	78.7482629159538	-16.2621210535272
Bbs4	saddlebrown	15.6411548877409	3.84882500301336	11.7923298847276	-7.94350488171421
Bbs5	grey60	8.68371751286948	3.05916925931911	5.62454825355036	-2.56537899423125
Bbs7	green	420.439927504403	277.467458016741	142.972469487663	134.494988529078
Bbs9	greenyellow	214.054213758703	61.9165478853006	152.137665873402	-90.2211179881016
Bbx	navajowhite1	186.193516640023	40.0321671126982	146.161349527324	-106.129182414626
BC002059	green	82.0405517986645	38.1148856317204	43.9256661669441	-5.81078053522376
BC003331	darkgreen	18.1855779914611	0.818234756280838	17.3673432351802	-16.5491084788994
BC003965	lightyellow	88.9769148917889	28.6671935177525	60.3097213740364	-31.6425278562839
BC004004	lavenderblush2	155.141317622925	81.4274729136754	73.7138447092497	7.71362820442568
BC005537	grey	2.4939112349093	0.0927608748728432	2.40115036003646	-2.30838948516361
BC005561	blue2	183.35870546965	82.257371343811	101.101334125839	-18.8439627820279
BC005624	lightcyan	43.2507041199692	12.4470396934824	30.8036644264868	-18.3566247330044
BC017158	green	438.042902328563	299.639944100758	138.402958227805	161.236985872953
BC017643	darkseagreen4	64.905760910374	24.7753663955741	40.1303945147999	-15.3550281192258
BC022687	lightsteelblue1	9.18972718219869	5.70046664007836	3.48926054212033	2.21120609795803
BC023105	bisque4	797.30991632131	498.697346634466	298.612569686844	200.084776947622
BC024978	blue2	14.0310566986555	8.02062527929494	6.01043141936053	2.0101938599344
BC025920	grey	2.24828214326037	0.100155411150192	2.14812673211018	-2.04797132095999
BC028528	darkseagreen4	114.944535869017	40.9167221502468	74.0278137187704	-33.1110915685236
BC029722	maroon	173.84587059421	48.5577380154206	125.288132578789	-76.7303945633689
BC030336	coral1	528.641902157332	236.781906779177	291.859995378155	-55.0780885989785
BC030867	darkgrey	73.0069888487369	26.0804167117831	46.9265721369539	-20.8461554251708
BC031181	darkseagreen4	233.154943830763	106.260535653244	126.89440817752	-20.6338725242759
BC035044	darkgreen	5.4325375430368	1.89804350455113	3.53449403848567	-1.63645053393454
BC037032	skyblue2	11.5437112507158	2.60594810309538	8.93776314762038	-6.331815044525
BC037034	brown2	178.46890588072	20.5856960812549	157.883209799465	-137.29751371821
BC043934	darkgrey	166.771569709105	78.675868115322	88.0957015937827	-9.41983347846076
BC048403	darkgrey	155.652155588445	85.5890668997449	70.0630886886997	15.5259782110452
BC049352	lightcyan	36.4167765034684	16.3053336572917	20.1114428461767	-3.80610918888497
BC049715	greenyellow	53.3615772320587	19.8258957557621	33.5356814762966	-13.7097857205345
BC051226	darkseagreen4	117.703373188933	47.7224567377752	69.9809164511576	-22.2584597133824
BC052040	greenyellow	288.05831528059	74.5724063936807	213.485908886909	-138.913502493228
BC055324	darkred	37.6875954493876	6.10395475652698	31.5836406928606	-25.4796859363336
BC064078	plum3	51.1361213825251	6.38920668837044	44.7469146941547	-38.3577080057842
BC106179	green	366.254560133392	212.841308013209	153.413252120183	59.4280558930256
BC147527	bisque4	723.460002802761	491.654699313707	231.805303489054	259.849395824653
Bcam	bisque4	101.490782950312	75.7523490089195	25.7384339413922	50.0139150675273
Bcap29	firebrick3	23.5689872376679	5.36008620471234	18.2089010329555	-12.8488148282432
Bcap31	darkseagreen4	213.558792491781	96.8110065751747	116.747785916606	-19.9367793414313
Bcar1	bisque4	121.893368431867	79.8519428841292	42.0414255477374	37.8105173363918
Bcar3	lightslateblue	192.446316625477	12.8028083440055	179.643508281471	-166.840699937466
Bcas2	lightyellow	108.376908363176	40.9848117515327	67.3920966116436	-26.407284860111
Bcas3	green	414.02299770372	219.330211669609	194.692786034111	24.6374256354985
Bcat2	lightyellow	48.928975614519	18.4259786731361	30.5029969413829	-12.0770182682468
Bccip	firebrick3	66.8469042734026	21.1620109133412	45.6848933600614	-24.5228824467202
Bcdin3d	lightcyan	66.7627712873958	26.1398250905037	40.6229461968921	-14.4831211063885
Bckdha	greenyellow	486.312643032323	137.473969147783	348.838673884541	-211.364704736758
Bckdhb	coral3	271.478157497727	161.174310910259	110.303846587467	50.8704643227916
Bckdk	maroon	145.281083481747	30.5886199325506	114.692463549196	-84.1038436166456
Bcl10	coral3	327.90036478895	150.24808166625	177.652283122699	-27.404201456449
Bcl2	grey	1.18040221107178	0.139252222009414	1.04114998906237	-0.901897767052957
Bcl2a1a	bisque4	659.627488623935	504.421967094353	155.205521529582	349.216445564771
Bcl2a1b	coral3	435.727855362415	86.2650081605002	349.462847201915	-263.197839041415
Bcl2a1d	bisque4	665.377847169968	512.027050151162	153.350797018806	358.676253132357
Bcl2l1	bisque4	226.551055891907	157.145570466261	69.4054854256458	87.7400850406153
Bcl2l11	green	138.154604193858	83.7840808042944	54.3705233895637	29.4135574147307
Bcl2l12	orangered4	222.087524468187	86.7211611894499	135.366363278737	-48.6452020892869
Bcl2l13	darkgrey	296.631076056444	211.343930769442	85.2871452870014	126.056785482441
Bcl2l2	darkorange2	73.1975506280649	11.6638499013868	61.5337007266781	-49.8698508252913
Bcl3	bisque4	631.195023501146	442.922176595972	188.272846905174	254.649329690798
Bcl6	lavenderblush3	215.332693491756	27.4726672839368	187.860026207819	-160.387358923882
Bcl7a	blue2	211.451822783576	95.1765886674194	116.275234116157	-21.0986454487374
Bcl7b	coral3	237.393179220171	97.3166754194787	140.076503800693	-42.7598283812138
Bcl7c	magenta4	52.8644170744815	2.35349751389541	50.5109195605861	-48.1574220466907
Bcl9	coral1	497.830105098157	292.320421647832	205.509683450325	86.8107381975066
Bcl9l	darkgreen	22.5316592860568	2.84449316765017	19.6871661184066	-16.8426729507564
Bclaf1	brown4	108.216679276701	31.4432485453482	76.7734307313525	-45.3301821860043
Bclaf3	navajowhite1	155.704624718763	20.1437626768716	135.560862041891	-115.41709936502
Bco2	coral3	113.902114302854	72.6002343739411	41.3018799289125	31.2983544450286
Bcor	darkturquoise	87.9759520487711	40.7681227224936	47.2078293262775	-6.4397066037839
Bcorl1	darkgrey	249.27343449139	136.478232103446	112.795202387944	23.6830297155013
Bcr	blue2	179.604416249484	43.9632597988801	135.641156450604	-91.6778966517241
Bcs1l	blue2	256.624215445723	76.5742318342259	180.049983611497	-103.475751777271
Bdh1	orangered4	85.2472951090257	33.6424374991749	51.6048576098509	-17.962420110676
Bdh2	blueviolet	54.6808593619314	24.6550764306313	30.0257829313001	-5.37070650066882
Bdp1	darkturquoise	156.346068013644	65.9582113930708	90.3878566205728	-24.4296452275019
Becn1	darkseagreen4	257.350612924696	99.5073823697731	157.843230554922	-58.3358481851493
Bend3	darkgrey	484.468701431471	183.142688525153	301.326012906318	-118.183324381164
Bend4	green	615.598661530499	416.936667943807	198.661993586692	218.274674357114
Bend6	coral3	61.5031699554342	30.4170760770479	31.0860938783863	-0.669017801338363
Bend7	coral1	593.095164464953	245.398174438039	347.696990026914	-102.298815588875
Best1	darkgrey	14.2226471203158	9.34118242921136	4.88146469110441	4.45971773810695
Bet1	lightyellow	56.1830779727639	18.0580699099234	38.1250080628405	-20.0669381529171
Bet1l	blueviolet	43.5789690996979	15.6912172270256	27.8877518726723	-12.1965346456468
Bex3	honeydew	4.27868360410909	0.542455241385424	3.73622836272367	-3.19377312133824
Bex6	brown2	102.334596247804	15.5536211935703	86.7809750542335	-71.2273538606633
Bfar	bisque4	760.081458534866	442.495069000958	317.586389533907	124.908679467051
Bgn	darkorange2	3.82853293369338	0.877025326041767	2.95150760765162	-2.07448228160985
Bhlhb9	plum	10.5189874789952	3.06917917391011	7.4498083050851	-4.38062913117499
Bhlhe40	lightsteelblue1	80.490350214227	50.6517674511295	29.8385827630975	20.813184688032
Bhlhe41	lightsteelblue1	116.933187577141	78.2044421798725	38.728745397269	39.4756967826035
Bicd2	blue2	476.435073571635	188.874808278455	287.56026529318	-98.685457014725
Bicdl1	green	154.906134712231	103.032162734212	51.8739719780188	51.1581907561929
Bicra	antiquewhite4	27.293292827618	7.92142817381216	19.3718646538059	-11.4504364799937
Bicral	darkorange2	53.9594376672392	19.6413604610218	34.3180772062175	-14.6767167451957
Bid	bisque4	458.413851694178	338.113232752758	120.300618941419	217.812613811339
Bin1	orangered4	219.535428664692	91.5384575512571	127.996971113434	-36.4585135621772
Bin2	green	543.878459327144	332.953874464836	210.924584862309	122.029289602527
Bin3	lightcyan	87.5162006322393	37.3596809266233	50.156519705616	-12.7968387789928
Birc2	coral1	466.007812781002	134.401815574757	331.605997206244	-197.204181631487
Birc3	coral1	505.974690049367	155.11914067745	350.855549371917	-195.736408694467
Birc5	maroon	31.0536302406644	7.0762188028062	23.9774114378582	-16.901192635052
Birc6	coral1	319.367043299416	194.35487333737	125.012169962046	69.3427033753247
Bivm	green	515.336589125402	338.465694773025	176.870894352377	161.594800420648
Blcap	bisque4	130.172974491582	87.0219784417735	43.1509960498086	43.8709823919649
Blm	darkgreen	17.5198510324244	5.40710852618535	12.1127425062391	-6.70563398005371
Blmh	coral3	334.307570356336	141.291389423513	193.016180932823	-51.7247915093109
Blnk	honeydew	17.1128304498801	4.361714335948	12.7511161139321	-8.38940177798409
Bloc1s1	lavenderblush2	13.5358281252793	5.97222011031063	7.56360801496866	-1.59138790465802
Bloc1s2	lightcyan1	32.0558229506162	11.6088345580674	20.4469883925487	-8.83815383448129
Bloc1s3	saddlebrown	40.7048842535633	13.8144280371703	26.890456216393	-13.0760281792227
Bloc1s4	darkseagreen4	139.499792507766	46.2092768403703	93.2905156673953	-47.0812388270249
Bloc1s5	orangered4	174.60643731286	74.4503741080595	100.156063204801	-25.705689096741
Bloc1s6	coral3	567.646191895626	228.740667557119	338.905524338507	-110.164856781388
Blvra	orangered4	129.363011794147	57.7841037288454	71.5789080653018	-13.7948043364564
Blvrb	orangered3	31.5660163252319	11.3238935607432	20.2421227644888	-8.91822920374561
Blzf1	coral1	193.273758389773	124.224012180788	69.0497462089843	55.1742659718041
Bmf	green	437.758857353945	261.739939246991	176.018918106954	85.7210211400365
Bmi1	coral1	348.694936556731	123.589919370019	225.105017186711	-101.515097816692
Bmp1	mediumorchid	139.965985905767	51.55191520138	88.4140707043865	-36.8621555030065
Bmp10	coral1	628.771126843163	182.699589855999	446.071536987164	-263.371947131165
Bmp2	salmon4	25.7644429785483	7.21940193403021	18.5450410445181	-11.3256391104879
Bmp2k	plum	42.9244665706655	15.5413089290277	27.3831576416378	-11.8418487126102
Bmp8a	mediumpurple4	144.282155177887	45.5385639338723	98.743591244015	-53.2050273101427
Bmper	coral3	232.268373769448	52.0412487029642	180.227125066484	-128.18587636352
Bmpr1a	orangered1	26.1359565161101	1.1303957456989	25.0055607704112	-23.8751650247123
Bmpr2	sienna3	90.735675137754	38.1158444182258	52.6198307195282	-14.5039863013024
Bms1	indianred4	298.032585396655	66.1432098847232	231.889375511932	-165.746165627209
Bmt2	plum	3.05237967003526	0.337108013261509	2.71527165677375	-2.37816364351224
Bmx	maroon	117.234947211684	22.582503499158	94.6524437125259	-72.0699402133679
Bmyc	greenyellow	208.412746729017	78.6634895358367	129.749257193181	-51.0857676573438
Bnip1	indianred3	59.9061308649072	7.08321452957566	52.8229163353316	-45.7397018057559
Bnip2	coral3	301.349381660369	157.427704433272	143.921677227096	13.506027206176
Bnip3	bisque4	367.057214844863	243.280643499951	123.776571344912	119.504072155039
Bnip3l	green	594.340183013375	309.124530446455	285.21565256692	23.9088778795349
Boc	bisque4	243.625911312234	161.915030667437	81.7108806447964	80.2041500226409
Bod1	pink4	256.686062282158	37.3506886423316	219.335373639826	-181.984684997495
Bod1l	darkmagenta	182.605341921208	64.2124935261377	118.39284839507	-54.1803548689326
Bola1	orangered4	114.86680226555	57.500228783415	57.3665734821345	0.133655301280541
Bola2	lightyellow	95.7848536279591	27.2999546756404	68.4848989523187	-41.1849442766783
Bola3	lightyellow	40.6296830977724	10.8264537115015	29.803229386271	-18.9767756747695
Bop1	blue2	72.9991008722292	41.9255502714119	31.0735506008173	10.8519996705946
Bora	darkgrey	188.463169795164	68.3740918880877	120.089077907076	-51.7149860189884
Borcs5	lightcyan	55.4965695358914	22.7937705395577	32.7027989963337	-9.90902845677609
Borcs6	grey60	101.416466246271	41.2388915729652	60.1775746733058	-18.9386831003406
Borcs7	grey60	38.5521234575861	11.8183373397748	26.7337861178113	-14.9154487780365
Borcs8	grey60	91.8994536882592	42.2707274082077	49.6287262800515	-7.35799887184379
Bpgm	grey60	54.8683685812263	16.0969692666207	38.7713993146056	-22.6744300479849
Bphl	grey60	68.1652616090873	28.4778748980515	39.6873867110358	-11.2095118129844
Bpifc	mediumorchid	93.1449637617379	25.9428331078507	67.2021306538872	-41.2592975460365
Bpnt1	blue2	209.942680370603	90.9986623199609	118.944018050642	-27.9453557306811
Bptf	darkmagenta	213.583090061474	89.3162708775527	124.266819183921	-34.9505483063686
Braf	darkorange2	137.87158986801	25.5085838793212	112.363005988689	-86.854422109368
Brap	darkgrey	354.517586647254	223.779510707271	130.738075939983	93.0414347672883
Brat1	green	525.798701791051	279.227393045605	246.571308745446	32.6560843001595
Brca1	greenyellow	43.5712823832137	14.1918990006293	29.3793833825844	-15.1874843819551
Brca2	green	338.599437612283	223.169337389498	115.430100222785	107.739237166713
Brcc3	bisque4	301.418952660765	230.55272359555	70.8662290652154	159.686494530334
Brd1	darkgrey	408.276282339506	187.387826087796	220.88845625171	-33.5006301639145
Brd2	coral1	487.804484712264	238.416908034842	249.387576677422	-10.9706686425804
Brd3	green	448.517822634439	285.9285470466	162.589275587839	123.339271458761
Brd3os	darkred	38.4548341560953	11.5873822918697	26.8674518642256	-15.2800695723559
Brd4	mediumpurple4	83.5631462685147	30.9768930873186	52.5862531811962	-21.6093600938776
Brd7	pink4	51.2395049837503	7.38578468317197	43.8537203005783	-36.4679356174063
Brd8	darkgrey	248.757949511944	161.174116115595	87.5838333963488	73.5902827192461
Brd9	lavenderblush3	13.4694643413357	5.11475343325115	8.35471090808457	-3.23995747483342
Brdt	coral3	303.532038210378	147.747853970073	155.784184240305	-8.0363302702325
Brf1	orangered4	37.2395887287241	13.933758317344	23.3058304113802	-9.37207209403618
Brf2	grey	1.38155549013235	0.1290270357648	1.25252845436755	-1.12350141860275
Bri3	darkseagreen4	268.718397851213	97.2350113541032	171.48338649711	-74.2483751430068
Bri3bp	blue2	159.167319060897	80.9363227690638	78.2309962918335	2.70532647723024
Brip1	coral1	388.262208007792	208.708118736883	179.554089270908	29.1540294659752
Brip1os	coral1	414.702927561991	128.220091484735	286.482836077256	-158.262744592521
Brix1	orangered3	36.589955170336	12.4505657857244	24.1393893846116	-11.6888235988873
Brk1	lavenderblush2	207.72032761801	138.839467070157	68.8808605478533	69.9586065223032
Brms1	lavenderblush2	157.140324921598	93.2414222033631	63.898902718235	29.3425194851281
Brms1l	sienna3	14.878721393536	5.62468689406875	9.25403449946722	-3.62934760539847
Brox	coral1	497.532593158034	223.212772272983	274.31982088505	-51.1070486120673
Brpf1	darkmagenta	175.172960709439	59.2706243804893	115.902336328949	-56.6317119484602
Brpf3	sienna3	55.1948537802842	22.275182679001	32.9196711012832	-10.6444884222821
Brwd1	darkgrey	287.193547312726	178.28176987048	108.911777442246	69.3699924282332
Brwd3	navajowhite1	166.107497256113	29.0175662773495	137.089930978764	-108.072364701414
Bscl2	lightcyan	96.4361450012295	42.976874027933	53.4592709732965	-10.4823969453635
Bsdc1	sienna3	74.7266564360847	12.8343610957212	61.8922953403635	-49.0579342446423
Bsg	darkseagreen4	116.881358651085	36.5315732263432	80.349785424742	-43.8182121983988
Bsn	blue2	240.553658325729	95.9434333181608	144.610225007569	-48.6667916894078
Bst1	bisque4	747.756622965682	498.598426452155	249.158196513527	249.440229938628
Bst2	pink4	307.923475741367	43.7367663037886	264.186709437579	-220.44994313379
Btaf1	darkturquoise	141.518972907584	64.2613002094077	77.2576726981768	-12.9963724887691
Btbd1	green	341.590621675054	206.567325269887	135.023296405167	71.5440288647202
Btbd10	coral1	163.174470301126	90.2872967794615	72.8871735216643	17.4001232577972
Btbd11	greenyellow	259.827042493626	68.9292489114145	190.897793582212	-121.968544670797
Btbd19	blue2	437.975811952059	140.747632262128	297.228179689931	-156.480547427802
Btbd2	green	397.564801326553	235.178948267485	162.385853059068	72.7930952084171
Btbd3	antiquewhite4	19.4047753105858	10.6965916541389	8.7081836564469	1.988407997692
Btbd6	greenyellow	392.891360371421	98.8489504067262	294.042409964695	-195.193459557969
Btbd7	sienna3	153.923907387137	40.8355426332934	113.088364753844	-72.2528221205505
Btbd8	darkseagreen3	24.5629090894593	2.60010503260585	21.9628040568534	-19.3626990242476
Btbd9	salmon4	17.7491756972147	4.00828878778535	13.7408869094293	-9.73259812164399
Btd	green	457.605725943338	295.226112813961	162.379613129377	132.846499684584
Btf3	darkseagreen4	216.410986160306	71.7111133636618	144.699872796644	-72.988759432982
Btf3l4	greenyellow	253.741566046092	50.7095957749303	203.031970271162	-152.322374496231
Btg1	darkseagreen4	164.341599482027	48.8809311066173	115.460668375409	-66.5797372687922
Btg2	darkred	78.1988622860062	21.0787544581694	57.1201078278368	-36.0413533696674
Btk	darkgrey	192.209108296587	98.6359064313422	93.5732018652451	5.06270456609707
Btla	grey	0.495303924521373	0.137577472304704	0.357726452216669	-0.220148979911965
Btnl6	navajowhite1	4.84887939505578	1.0773025820717	3.77157681298409	-2.69427423091239
Btrc	coral3	247.554662724194	143.534732030473	104.019930693722	39.5148013367512
Bub1	green	496.043247837533	310.833265933903	185.20998190363	125.623284030273
Bub1b	brown2	145.102467344208	31.6158244632307	113.486642880978	-81.8708184177472
Bub3	lavenderblush2	73.3095090346964	47.4015024408945	25.9080065938019	21.4934958470926
Bud13	lavenderblush3	2.40291270101762	0.651039551581275	1.75187314943634	-1.10083359785507
Bud23	lightcyan1	78.7267691262738	25.8660127281113	52.8607563981625	-26.9947436700512
Bud31	pink4	176.479553479908	57.8550762073652	118.624477272542	-60.7694010651772
Bvht	lightyellow	86.7111756860189	31.9257256541777	54.7854500318412	-22.8597243776635
Bysl	blue2	241.997763297256	80.5964127879382	161.401350509318	-80.8049377213796
Bzw1	mediumorchid	112.851892572677	51.2223632562913	61.6295293163853	-10.407166060094
Bzw2	coral3	132.662250151393	77.9342099008939	54.7280402504987	23.2061696503952
C030005K06Rik	darkred	27.0422092520841	3.79118110563172	23.2510281464524	-19.4598470408207
C030006K11Rik	maroon	212.043155661946	46.7394811116008	165.303674550345	-118.564193438744
C030015A19Rik	blue2	48.8515304421996	17.10844152498	31.7430889172196	-14.6346473922396
C030034I22Rik	maroon	25.0673810324828	5.8611574716002	19.2062235608826	-13.3450660892824
C030037D09Rik	lightslateblue	27.2552893762189	3.41826411803515	23.8370252581837	-20.4187611401486
C130013H08Rik	green	184.50792384819	99.187144828643	85.3207790195467	13.8663658090963
C130026I21Rik	coral1	666.544740458221	236.832853646487	429.711886811734	-192.879033165247
C130050O18Rik	blue2	400.875303656551	114.281422874759	286.593880781792	-172.312457907033
C1d	lavenderblush2	133.341270433088	76.5020592971593	56.8392111359284	19.6628481612309
C1galt1	green	440.705042950287	283.957159250381	156.747883699906	127.209275550475
C1galt1c1	pink4	214.814962928919	24.1015890099843	190.713373918935	-166.61178490895
C1qa	lavenderblush2	92.1024326534297	34.6792485212045	57.4231841322252	-22.7439356110207
C1qb	darkseagreen4	128.168242789689	43.8115898828723	84.356652906817	-40.5450630239447
C1qbp	firebrick3	123.828743665337	34.10902820008	89.7197154652565	-55.6106872651765
C1qc	darkseagreen4	154.534402382404	60.3236499785107	94.2107524038933	-33.8871024253825
C1ql1	green	129.887449557061	86.3899809643256	43.4974685927356	42.89251237159
C1qtnf1	skyblue2	1.67893593099891	0.526756348838535	1.15217958216037	-0.625423233321837
C1qtnf12	orangered4	93.032181120723	46.6003122112561	46.4318689094669	0.16844330178921
C1qtnf6	maroon	42.4532131653079	10.43203684973	32.0211763155779	-21.5891394658479
C1ra	coral1	644.437403560619	176.422654325363	468.014749235255	-291.592094909892
C1rl	coral3	52.0976371284251	24.058712135911	28.0389249925141	-3.98021285660315
C1s1	coral3	106.575198944761	28.7053869475904	77.8698119971704	-49.16442504958
C2	darkseagreen4	102.581072707981	35.8995278346466	66.6815448733345	-30.782017038688
C230037L18Rik	grey	1.79813324512341	0.04492099145224	1.75321225367117	-1.70829126221893
C2cd2	blue2	71.2130741823033	35.3147840543668	35.8982901279365	-0.583506073569737
C2cd2l	blue2	403.434278130811	148.92936251545	254.504915615362	-105.575553099912
C2cd3	antiquewhite4	34.0180764757398	10.1852401677016	23.8328363080381	-13.6475961403365
C2cd5	darkred	97.1777269635717	33.2821307364213	63.8955962271504	-30.6134654907291
C3	coral1	602.978971626669	297.721373981006	305.257597645663	-7.53622366465743
C330007P06Rik	darkmagenta	112.628979509052	43.4653074521212	69.1636720569306	-25.6983646048094
C330011M18Rik	lightcyan	34.4753175405925	17.4646757406232	17.0106417999694	0.454033940653794
C330013E15Rik	green	355.254746135261	227.552608287765	127.702137847496	99.8504704402684
C330018D20Rik	lightcyan	55.4283000519019	20.1900716242701	35.2382284276317	-15.0481568033616
C330027C09Rik	green	49.6674176836382	30.658971885825	19.0084457978132	11.6505260880118
C3ar1	coral1	348.120460961012	216.559099463239	131.561361497773	84.9977379654657
C430049B03Rik	coral3	12.999048441561	6.36387955506697	6.63516888649404	-0.271289331427072
C4b	lavenderblush3	31.2827500259659	6.06241730194845	25.2203327240175	-19.157915422069
C5ar1	darkred	49.2868989383963	13.7995026843472	35.4873962540491	-21.687893569702
C5ar2	greenyellow	180.342240331008	62.6260492370498	117.716191093959	-55.0901418569088
C630043F03Rik	darkseagreen3	66.0522366107934	5.46831249888615	60.5839241119072	-55.1156116130211
C77080	lightsteelblue1	106.159149911603	69.5796943737178	36.5794555378855	33.0002388358323
C87436	green	462.664273312709	254.978587208856	207.685686103853	47.2929011050027
C920006O11Rik	green	219.28475530686	128.507836736122	90.7769185707387	37.7309181653829
C920009B18Rik	navajowhite1	3.64590702695632	0.480548688194475	3.16535833876184	-2.68480965056737
Caap1	darkseagreen4	98.9843274857162	33.2934327003469	65.6908947853693	-32.3974620850225
Cab39	darkgrey	362.338792512243	197.914115724516	164.424676787727	33.4894389367884
Cab39l	bisque4	797.034318691747	563.40615899429	233.628159697457	329.777999296834
Cabin1	antiquewhite2	31.1629084262487	6.0051936677052	25.1577147585435	-19.1525210908383
Cables1	green	304.91886606693	174.772693280341	130.14617278659	44.6265204937509
Cables2	mediumorchid	127.463206912969	43.7682910006753	83.6949159122938	-39.9266249116185
Cabyr	darkgrey	130.572168055528	92.3428329890318	38.2293350664964	54.1134979225354
Cacfd1	blue2	300.215173429972	70.6262770062488	229.588896423723	-158.962619417474
Cacna1a	green	270.271068993223	110.801812664195	159.469256329028	-48.6674436648325
Cacna1b	darkturquoise	123.219048234794	32.6443347107223	90.5747135240713	-57.930378813349
Cacna1d	plum	52.4612442543181	15.9728415049888	36.4884027493293	-20.5155612443405
Cacna1f	grey60	18.844163648858	3.74794057551598	15.096223073342	-11.348282497826
Cacnb1	green	251.818791045103	148.783458604455	103.035332440648	45.7481261638075
Cacnb2	coral1	599.12854195605	184.360950125865	414.767591830185	-230.40664170432
Cacnb3	bisque4	423.798143641951	258.992387640606	164.805756001345	94.1866316392609
Cacnb4	lavenderblush3	275.533635611893	36.3310577877403	239.202577824152	-202.871520036412
Cacng8	bisque4	157.522139967595	103.474479055209	54.0476609123857	49.4268181428235
Cactin	darkolivegreen2	29.0559993832142	2.75089558398012	26.305103799234	-23.5542082152539
Cacul1	coral1	442.430728738803	232.182537014606	210.248191724198	21.9343452904083
Cacybp	bisque4	509.332489686986	379.676884266777	129.655605420209	250.021278846568
Cad	green	582.095127788536	328.774895793734	253.320231994803	75.4546637989313
Cadm1	green	248.556726185579	152.701306870445	95.8554193151339	56.8458875553109
Cadps	bisque4	534.064427267156	365.699262373966	168.36516489319	197.334097480776
Cage1	blue2	47.6984989169158	13.9116627331331	33.7868361837827	-19.8751734506496
Calcoco1	green	496.886066794661	334.570978150313	162.315088644347	172.255889505966
Calcr	navajowhite1	2.98248077269984	0.418391515715144	2.5640892569847	-2.14569774126955
Calcrl	mediumorchid	115.887189274614	32.9738416775877	82.9133475970266	-49.939505919439
Cald1	darkgreen	19.4105668851539	2.28641899087894	17.1241478942749	-14.837728903396
Calhm2	greenyellow	290.861874811355	120.776281085277	170.085593726077	-49.3093126407996
Calm1	bisque4	605.71162279948	341.3512906688	264.360332130681	76.990958538119
Calm2	orangered4	291.602905776402	113.843443167775	177.759462608627	-63.9160194408526
Calm3	lavenderblush2	151.105590836122	87.2518296768384	63.8537611592839	23.3980685175545
Calr	mediumorchid	64.2821094404007	23.3576408668469	40.9244685735539	-17.566827706707
Calr3	firebrick3	14.3760610412548	6.27170939239276	8.10435164886205	-1.83264225646929
Calu	darkmagenta	113.713493415546	40.8357166091357	72.8777768064102	-32.0420601972745
Camk1	greenyellow	243.05244614188	42.4336025912795	200.6188435506	-158.185240959321
Camk1d	darkgrey	412.487210977313	194.416779017833	218.07043195948	-23.6536529416474
Camk2a	indianred4	14.0808242767894	3.14532991689975	10.9354943598896	-7.79016444298987
Camk2b	skyblue2	10.653717946885	1.90216901796783	8.75154892891717	-6.84937991094934
Camk2d	bisque4	683.756121700939	454.82498448291	228.931137218029	225.893847264881
Camk2g	green	567.866462199709	295.75020365796	272.116258541749	23.633945116211
Camk2n2	greenyellow	48.0077637738337	15.0115135600952	32.9962502137384	-17.9847366536432
Camkk1	darkgreen	5.35809332409602	0.572013255776081	4.78608006831994	-4.21406681254386
Camkk2	darkmagenta	42.3680864231508	10.6373364737574	31.7307499493934	-21.093413475636
Camkmt	darkgrey	281.965852027022	168.728969781505	113.236882245518	55.4920875359872
Caml	coral3	342.279673631125	92.736187512747	249.543486118377	-156.80729860563
Camp	darkseagreen4	106.893659450895	45.3384343060534	61.5552251448419	-16.2167908387885
Camsap1	coral1	287.505183590815	158.69809745909	128.807086131725	29.8910113273644
Camsap2	darkgrey	466.677713619222	284.087899590861	182.589814028361	101.4980855625
Camsap3	green	109.946510711303	71.0361624851477	38.9103482261557	32.1258142589919
Camta1	saddlebrown	18.4506850409661	7.28693535333469	11.1637496876314	-3.87681433429675
Camta2	sienna3	5.71579494667495	0.657674044642298	5.05812090203265	-4.40044685739035
Cand1	coral1	431.098660547186	205.550547216255	225.548113330931	-19.9975661146755
Cand2	darkgrey	29.0703981937263	18.6559904591052	10.4144077346211	8.24158272448417
Cant1	darkseagreen4	131.365722101885	47.8808682660488	83.4848538358357	-35.6039855697869
Canx	lightsteelblue1	99.5591031176802	32.299312767986	67.2597903496942	-34.9604775817082
Cap1	sienna3	96.193796369729	28.3828947190894	67.8109016506396	-39.4280069315502
Capg	pink4	268.835999600925	56.3081233466917	212.527876254233	-156.219752907541
Capn1	coral3	122.634418061179	74.458730573069	48.1756874881096	26.2830430849594
Capn10	bisque4	241.127023419082	127.154244926052	113.97277849303	13.1814664330225
Capn11	grey	0.227437311309477	0.175356528048125	0.0520807832613526	0.123275744786772
Capn15	blue2	369.497219519214	103.353301919746	266.143917599468	-162.790615679722
Capn2	brown4	55.5250801884974	13.5679935118556	41.9570866766419	-28.3890931647863
Capn5	lavenderblush3	185.875570955677	39.885812480008	145.989758475669	-106.103945995661
Capn7	darkgrey	454.323310617048	251.918967363338	202.40434325371	49.5146241096283
Capns1	darkseagreen4	65.5064810782052	24.0206172322531	41.485863845952	-17.4652466136989
Caprin1	mediumpurple4	218.683809983136	64.5809569425959	154.102853040541	-89.5218960979448
Caprin2	darkseagreen3	75.3281125886511	8.30395648078645	67.0241561078647	-58.7201996270782
Capza1	mediumpurple4	137.565719132911	35.5052956589643	102.060423473947	-66.5551278149825
Capza2	bisque4	667.674537182674	460.219303641009	207.455233541665	252.764070099345
Capzb	lavenderblush2	105.062331187356	40.8553809327454	64.2069502546106	-23.3515693218652
Car11	grey	0.364513984713508	0.080628387954188	0.28388559675932	-0.203257208805132
Car13	bisque4	834.098813659207	579.243176601614	254.855637057593	324.387539544022
Car2	bisque4	671.754111199256	422.05056851026	249.703542688995	172.347025821265
Car5b	greenyellow	20.2149776376834	6.39663657674094	13.8183410609424	-7.4217044842015
Car7	darkmagenta	136.830311430714	22.4749886697777	114.355322760936	-91.8803340911584
Car9	green	71.6419762356812	42.3506277503	29.2913484853813	13.0592792649187
Card11	skyblue2	8.78284440560409	5.4113540983505	3.37149030725359	2.03986379109691
Card19	bisque4	345.387709119045	213.702978526412	131.684730592633	82.0182479337782
Card6	salmon4	42.2021872497378	17.0544497352302	25.1477375145076	-8.09328777927737
Card9	orangered4	276.723268599367	108.857016701337	167.86625189803	-59.0092351966935
Carf	green	206.152086398517	91.8798384771163	114.272247921401	-22.3924094442843
Carhsp1	coral3	634.382220810887	235.854363695591	398.527857115296	-162.673493419705
Carlr	coral3	413.143719051428	152.468766785228	260.6749522662	-108.206185480972
Carm1	mediumpurple4	125.715593632374	35.193051983928	90.5225416484458	-55.3294896645178
Carmil1	navajowhite1	119.46806896569	33.6318937579076	85.8361752077826	-52.2042814498751
Carnmt1	blue2	262.297889060998	83.9672622231614	178.330626837837	-94.3633646146752
Carns1	indianred4	125.758332290017	47.1561981396961	78.6021341503204	-31.4459360106243
Cars	bisque4	665.120175160775	479.64882832452	185.471346836255	294.177481488265
Cars2	orangered4	227.802951854807	104.30476759073	123.498184264077	-19.1934166733466
Casc3	green	585.700182103984	338.709642827889	246.990539276094	91.7191035517953
Casd1	green	486.986178557081	324.50566059058	162.480517966501	162.025142624079
Cask	coral1	492.840249435057	262.100325726221	230.739923708836	31.3604020173851
Caskin2	darkturquoise	128.672519769149	47.2180374695477	81.4544822996014	-34.2364448300536
Casp1	bisque4	721.816466797569	542.725099554833	179.091367242736	363.633732312097
Casp12	coral3	661.30524609144	181.296933042449	480.008313048991	-298.711380006542
Casp2	lavenderblush3	96.9028129065165	37.6629159294554	59.2398969770612	-21.5769810476058
Casp3	coral3	595.451503061709	201.658160481984	393.793342579725	-192.13518209774
Casp4	bisque4	784.625581273675	578.730922803963	205.894658469711	372.836264334252
Casp6	grey60	48.3576520932375	17.4946300299524	30.8630220632851	-13.3683920333327
Casp7	bisque4	836.29648143087	509.418755613153	326.877725817718	182.541029795435
Casp8	coral1	659.725520085098	296.936447024111	362.789073060987	-65.8526260368768
Casp8ap2	darkturquoise	87.770157831792	29.6891690968492	58.0809887349427	-28.3918196380935
Casp9	greenyellow	42.4618103065297	12.8902164975365	29.5715938089932	-16.6813773114568
Cass4	plum	44.3002914039403	11.7265193057913	32.573772098149	-20.8472527923577
Cast	antiquewhite4	52.3531441987931	10.028103591972	42.3250406068211	-32.2969370148491
Casz1	coral1	442.191318218801	221.142130657694	221.049187561107	0.0929430965862821
Cat	indianred4	232.511905416014	89.3426856337872	143.169219782227	-53.8265341484394
Catsper2	grey	0.503722104009681	0.053303522695043	0.450418581314638	-0.397115058619595
Catsperg1	green	47.6241661143122	30.4478653697311	17.1763007445811	13.27156462515
Cav1	mediumorchid	76.3934466377472	29.4268197302112	46.966626907536	-17.5398071773248
Cav2	blue2	262.003161931157	93.3273617244676	168.67580020669	-75.3484384822223
Cavin1	lightslateblue	62.9319163669952	5.60520954950477	57.3267068174904	-51.7214972679857
Cbarp	blue2	52.8718097539025	17.8810840619429	34.9907256919595	-17.1096416300166
Cbfa2t2	darkgrey	233.70891607615	154.242254717865	79.4666613582856	74.7755933595792
Cbfa2t3	darkgrey	22.0269931073397	10.7678244917802	11.2591686155595	-0.491344123779349
Cbfb	lavenderblush3	195.469435297856	37.3900911668716	158.079344130984	-120.689252964113
Cbl	darkgrey	167.405392570092	101.111773094712	66.2936194753793	34.818153619333
Cblb	coral1	595.159150784646	284.132581658852	311.026569125794	-26.8939874669414
Cbll1	mediumorchid	98.6878689136788	26.6268720819906	72.0609968316882	-45.4341247496975
Cbr1	orangered4	143.5240291665	47.0366645125098	96.4873646539905	-49.4507001414807
Cbr2	darkseagreen4	106.713529740382	46.3023785676624	60.4111511727194	-14.108772605057
Cbr3	blue2	98.6671492297687	44.5717379543496	54.095411275419	-9.52367332106942
Cbr4	lightcyan	69.3975031631873	17.4474539895954	51.9500491735919	-34.5025951839965
Cbwd1	lightslateblue	175.440388720762	8.98558920079885	166.454799519963	-157.469210319164
Cbx1	orangered1	4.03990615352622	1.21801644149615	2.82188971203007	-1.60387327053393
Cbx2	blue2	285.73808713466	125.191605653357	160.546481481302	-35.354875827945
Cbx3	green	407.578741471628	246.775524424531	160.803217047097	85.9723073774334
Cbx4	coral3	413.089434522198	174.022054769575	239.067379752624	-65.0453249830492
Cbx5	darkred	102.803788787031	37.3610818577019	65.442706929329	-28.0816250716272
Cbx6	orangered4	289.639920903325	76.1671226171859	213.472798286139	-137.305675668953
Cbx7	greenyellow	421.464533298485	98.5010610226909	322.963472275794	-224.462411253103
Cbx8	greenyellow	257.085020546632	73.7377146037318	183.3473059429	-109.609591339168
Cby1	grey60	62.3393591592466	20.7254356209454	41.6139235383012	-20.8884879173557
Cc2d1a	grey	3.65228821055367	0.988594712056753	2.66369349849692	-1.67509878644016
Cc2d1b	blue2	106.550569427733	68.2851614983959	38.2654079293372	30.0197535690587
Cc2d2a	green	50.4072394124659	28.1212342840174	22.2860051284485	5.83522915556888
Ccar1	brown4	105.062892174109	19.471876824546	85.5910153495625	-66.1191385250165
Ccar2	darkorange2	66.3782807108275	27.3724557370372	39.0058249737902	-11.633369236753
Ccbe1	indianred4	130.5961702867	59.8475031643526	70.7486671223469	-10.9011639579943
Ccdc106	grey	2.03015355238452	0.117471242819651	1.91268230956486	-1.79521106674521
Ccdc107	lightyellow	70.826923583422	20.8260618251281	50.0008617582938	-29.1747999331657
Ccdc112	blue2	69.3128416695527	48.2790322427549	21.0338094267977	27.2452228159572
Ccdc114	darkred	9.87137912157889	1.87903371845411	7.99234540312478	-6.11331168467067
Ccdc115	orangered4	193.986498339438	95.014042367936	98.9724559715023	-3.9584136035663
Ccdc117	blue2	240.539122200951	94.1996098172057	146.339512383745	-52.1399025665391
Ccdc12	lightcyan	136.759247971981	46.017136986626	90.7421109853547	-44.7249739987287
Ccdc120	grey	1.51605463700904	0.205927503805094	1.31012713320395	-1.10419962939885
Ccdc122	skyblue2	18.1219793957933	3.37933656435413	14.7426428314392	-11.3633062670851
Ccdc124	lavenderblush2	148.137791032315	94.7384204520115	53.3993705803031	41.3390498717084
Ccdc125	green	579.485397449683	383.643507983604	195.841889466079	187.801618517525
Ccdc126	orangered1	2.19369069953523	1.20838184956868	0.985308849966543	0.22307299960214
Ccdc127	darkgrey	120.595916726419	47.5771006510289	73.0188160753899	-25.4417154243609
Ccdc130	bisque4	49.4316831264396	25.253522746812	24.1781603796276	1.07536236718431
Ccdc134	blue2	343.02270824505	117.137021921068	225.885686323982	-108.748664402914
Ccdc137	blue2	255.755713759504	104.78332747409	150.972386285414	-46.1890588113238
Ccdc138	grey	0.913702406422808	0.209115802438381	0.704586603984427	-0.495470801546046
Ccdc14	plum3	19.5417522707672	3.79095532324968	15.7507969475175	-11.9598416242679
Ccdc146	coral3	440.397771133331	165.086550730347	275.311220402984	-110.224669672638
Ccdc148	plum3	10.1889747995228	1.85028867314875	8.33868612637409	-6.48839745322534
Ccdc15	darkmagenta	146.999721527979	29.2292405767586	117.770480951221	-88.541240374462
Ccdc157	greenyellow	166.43753847382	57.4750864760796	108.962451997741	-51.4873655216611
Ccdc159	grey60	15.5578722067732	2.91440444700553	12.6434677597677	-9.72906331276215
Ccdc163	greenyellow	77.5166153617108	28.4418989038382	49.0747164578726	-20.6328175540344
Ccdc166	blue2	248.816898457425	87.3375945790329	161.479303878392	-74.1417092993592
Ccdc167	orangered4	227.591090227898	66.6008102441011	160.990279983797	-94.3894697396956
Ccdc17	lightcyan	7.89389588629636	2.75042979820895	5.14346608808741	-2.39303628987846
Ccdc171	darkorange2	82.8368909294581	28.7135841896914	54.1233067397667	-25.4097225500754
Ccdc173	coral3	371.757860495676	197.467494467877	174.290366027799	23.1771284400775
Ccdc174	bisque4	254.131617414448	142.344973635222	111.786643779226	30.5583298559965
Ccdc180	saddlebrown	2.93416190667617	1.01126078085477	1.9229011258214	-0.911640344966621
Ccdc181	grey60	122.410188572709	27.4586750584249	94.9515135142836	-67.4928384558586
Ccdc186	darkturquoise	94.2274520038697	38.0880107484544	56.1394412554153	-18.0514305069609
Ccdc189	grey60	46.1634300623642	18.9453598146212	27.2180702477429	-8.27271043312175
Ccdc191	greenyellow	107.192472530284	34.683921878434	72.5085506518503	-37.8246287734163
Ccdc22	lightcyan1	45.2817106119242	13.8184636538745	31.4632469580497	-17.6447833041753
Ccdc25	bisque4	814.090399767329	571.594137165561	242.496262601768	329.097874563793
Ccdc28a	grey60	102.030571281007	43.5801799739659	58.4503913070414	-14.8702113330755
Ccdc28b	maroon	100.328115349689	41.9216122962801	58.4065030534087	-16.4848907571286
Ccdc32	lavenderblush2	30.5964275776968	17.7999112948529	12.7965162828439	5.00339501200902
Ccdc34	grey60	33.5662344100697	17.2489529962323	16.3172814138374	0.931671582394848
Ccdc39	bisque4	520.17290204629	292.76651546269	227.4063865836	65.3601288790909
Ccdc40	brown2	25.8380298249964	5.85772125773096	19.9803085672655	-14.1225873095345
Ccdc43	indianred4	34.1331685534761	14.385010459961	19.7481580935152	-5.36314763355421
Ccdc47	green	600.464785593156	408.410059427832	192.054726165324	216.355333262508
Ccdc50	coral1	223.908768556409	139.040673493794	84.8680950626145	54.1725784311798
Ccdc51	honeydew	15.804771857977	3.75150602858839	12.0532658293886	-8.30175980080018
Ccdc57	green	251.058234214019	136.212300715046	114.845933498973	21.3663672160725
Ccdc58	honeydew	8.63292986628498	1.89244313965141	6.74048672663357	-4.84804358698215
Ccdc59	pink4	264.963224330927	38.7269656911432	226.236258639784	-187.509292948641
Ccdc6	coral1	520.27711006434	291.044263075193	229.232846989148	61.8114160860452
Ccdc61	maroon	127.387371697752	45.3785406884337	82.008831009318	-36.6302903208843
Ccdc62	plum3	6.39282022736926	1.07658492050786	5.3162353068614	-4.23965038635354
Ccdc63	lavenderblush3	14.4199381604752	6.24634651422761	8.17359164624763	-1.92724513202002
Ccdc66	darkgrey	285.045829742057	146.278762244471	138.767067497586	7.51169474688533
Ccdc69	grey	1.59834067067263	0.158240071762962	1.44010059890967	-1.2818605271467
Ccdc71	coral3	78.8635585788639	40.779399478506	38.0841591003579	2.6952403781481
Ccdc71l	coral3	350.561079685822	195.746274515607	154.814805170214	40.9314693453927
Ccdc73	lavenderblush2	29.6518268285918	14.7042330175308	14.947593811061	-0.24336079353025
Ccdc77	darkgrey	132.506846769296	58.483677615862	74.023169153434	-15.539491537572
Ccdc82	darkseagreen3	164.308512938887	10.3392372888304	153.969275650057	-143.630038361227
Ccdc84	blue2	38.6925832664415	22.2179901659808	16.4745931004607	5.74339706552004
Ccdc85b	orangered4	307.910810388094	117.942631324404	189.96817906369	-72.0255477392863
Ccdc86	bisque4	514.742844490516	408.121305437621	106.621539052895	301.499766384726
Ccdc88a	antiquewhite2	130.426737427086	20.7502170282163	109.67652039887	-88.9263033706539
Ccdc88b	bisque4	115.226463636531	85.9419843509208	29.2844792856098	56.657505065311
Ccdc9	lavenderblush2	40.9826854346394	18.9953467447656	21.9873386898738	-2.99199194510825
Ccdc90b	lightcyan	60.5396746364949	32.0189801186827	28.5206945178121	3.49828560087062
Ccdc91	greenyellow	262.415766543194	104.287268934398	158.128497608796	-53.8412286743985
Ccdc93	blue2	287.621818333568	103.709317483592	183.912500849976	-80.2031833663842
Ccdc94	coral1	388.447605083245	158.660536386011	229.787068697234	-71.1265323112224
Ccdc96	grey	2.25899899697667	0.229609964173	2.02938903280367	-1.79977906863067
Ccdc97	skyblue2	3.96082833859841	0.667266193461435	3.29356214513697	-2.62629595167554
Cchcr1	darkseagreen4	113.23406789572	34.9882086769313	78.245859218789	-43.2576505418577
Cck	greenyellow	43.8185345924982	12.7874219373762	31.0311126551219	-18.2436907177457
Ccl12	bisque4	744.35836891386	514.22284710633	230.13552180753	284.0873252988
Ccl2	bisque4	768.867771025642	516.727163870057	252.140607155585	264.586556714473
Ccl22	bisque4	421.143403184696	325.311343170889	95.8320600138074	229.479283157081
Ccl24	indianred3	29.2623514229053	2.46765703258708	26.7946943903182	-24.3270373577311
Ccl25	lightcyan1	6.02004152808244	1.76898184833684	4.2510596797456	-2.48207783140876
Ccl27a	grey60	11.4188541724893	4.31991196723342	7.09894220525583	-2.7790302380224
Ccl28	grey	0.106934669581969	0.0758264922946458	0.0311081772873237	0.0447183150073221
Ccl3	bisque4	779.007007597459	464.846949410651	314.160058186808	150.686891223843
Ccl4	bisque4	752.830415116634	456.166912585435	296.6635025312	159.503410054235
Ccl5	bisque4	793.457190830716	554.300534641354	239.156656189362	315.143878451991
Ccl6	grey60	31.0535256167217	14.5799962167855	16.4735293999361	-1.89353318315063
Ccl7	bisque4	770.673033549094	517.819976137624	252.85305741147	264.966918726155
Ccl8	coral3	478.345563212561	194.300085028708	284.045478183853	-89.7453931551448
Ccl9	bisque4	689.8215455439	485.617165908949	204.204379634951	281.412786273998
Ccm2	maroon	85.9843036983474	24.2909783580271	61.6933253403203	-37.4023469822932
Ccna2	green	310.270008264727	210.882740973119	99.387267291608	111.495473681511
Ccnb1	orangered4	87.4138908936303	38.7633170636273	48.6505738300031	-9.88725676637577
Ccnb2	orangered4	101.656273054005	35.2128276693484	66.4434453846567	-31.2306177153083
Ccnc	bisque4	288.907822891858	172.787401977947	116.120420913911	56.6669810640355
Ccnd1	bisque4	583.200367359292	328.88074406807	254.319623291222	74.5611207768478
Ccnd2	bisque4	583.615170546285	310.379597977048	273.235572569237	37.1440254078108
Ccnd3	skyblue2	51.5059132248053	12.6496985247733	38.856214700032	-26.2065161752586
Ccndbp1	lightcyan	105.974545325299	49.9737436666982	56.0008016586006	-6.02705799190234
Ccne1	bisque4	725.697232586656	469.115692705426	256.58153988123	212.534152824197
Ccne2	coral1	204.770601773046	99.9103652662491	104.860236506797	-4.94987124054757
Ccnf	lightsteelblue1	86.5818674949945	52.8139508563997	33.7679166385948	19.0460342178049
Ccng1	blue2	104.966607154083	42.3827082021891	62.5838989518939	-20.2011907497048
Ccng2	lavenderblush3	100.84233589848	34.6201396327171	66.2221962657626	-31.6020566330455
Ccnh	maroon	106.250613108657	32.2052749965511	74.0453381121063	-41.8400631155552
Ccni	plum3	63.2322257235685	9.79166842067406	53.4405573028944	-43.6488888822204
Ccnj	coral1	610.938907698885	299.982345122468	310.956562576416	-10.974217453948
Ccnk	coral1	88.3086570568526	48.9271001740664	39.3815568827862	9.54554329128025
Ccnl1	coral1	340.127633950366	105.850101111568	234.277532838799	-128.427431727231
Ccnl2	bisque4	54.7613908044504	33.5495712902985	21.2118195141519	12.3377517761467
Ccno	orangered1	5.05261645820808	0.574034099482436	4.47858235872564	-3.90454825924321
Ccnt1	darkmagenta	169.920631638386	53.6174517754594	116.303179862927	-62.6857280874672
Ccnt2	darkturquoise	109.933977437088	52.9029458608292	57.0310315762589	-4.12808571542971
Ccny	green	567.876270475324	309.418159400079	258.458111075245	50.9600483248339
Ccnyl1	orangered1	82.0315608514441	6.65487198235804	75.3766888690861	-68.7218168867281
Ccp110	darkgrey	255.846000001829	174.959640393271	80.8863596085579	94.0732807847129
Ccpg1	grey60	91.3737544110103	38.9653615916882	52.4083928193221	-13.4430312276339
Ccpg1os	darkred	73.7563452942987	18.9103208071622	54.8460244871366	-35.9357036799744
Ccr1	bisque4	87.8039866771876	59.0784118030216	28.725574874166	30.3528369288556
Ccr1l1	green	58.0338511146612	35.0274180470867	23.0064330675745	12.0209849795122
Ccr2	plum3	47.3292225245598	8.98141832425556	38.3478042003043	-29.3663858760487
Ccr3	grey	2.5526002534356	0.27043227498549	2.28216797845011	-2.01173570346462
Ccr5	lavenderblush3	123.865458470611	44.3131600141331	79.5522984564775	-35.2391384423443
Ccr7	bisque4	484.483589757189	353.158440736016	131.325149021173	221.833291714843
Ccr9	coral1	158.805955656024	71.5415473874775	87.264408268547	-15.7228608810695
Ccrl2	bisque4	852.856670131638	587.011877955924	265.844792175713	321.167085780211
Ccs	lightyellow	85.7201613844085	24.6850435650717	61.0351178193368	-36.3500742542652
Ccsap	blue2	361.140805423055	97.3394367988842	263.801368624171	-166.461931825287
Ccser2	sienna3	93.9853801404215	39.7674569291825	54.2179232112391	-14.4504662820566
Cct2	orangered3	41.177729855273	13.596448544856	27.581281310417	-13.984832765561
Cct3	floralwhite	153.149106194321	37.5993158302102	115.549790364111	-77.9504745339008
Cct4	blueviolet	32.2695078800927	16.0024067000935	16.2671011799992	-0.264694479905742
Cct5	indianred3	84.7650623888319	7.05289443082481	77.7121679580071	-70.6592735271823
Cct6a	orangered3	41.1340289711611	14.9210738905639	26.2129550805972	-11.2918811900333
Cct7	pink4	112.595165388475	37.6214309289162	74.9737344595586	-37.3523035306424
Cct8	floralwhite	70.7487079547388	25.6413221601389	45.1073857945999	-19.466063634461
Ccz1	bisque4	624.938792318621	396.473890162546	228.464902156075	168.008988006472
Cd101	greenyellow	163.88623053727	64.6147018329878	99.2715287042817	-34.6568268712939
Cd109	lightsteelblue1	108.959677529927	45.4980610230301	63.4616165068969	-17.9635554838668
Cd14	saddlebrown	61.2182391603114	19.5737776265404	41.644461533771	-22.0706839072306
Cd151	blue2	292.151237844704	103.214141179891	188.937096664813	-85.7229554849224
Cd163	salmon4	72.8191721688182	13.4776606556367	59.3415115131815	-45.8638508575447
Cd164	coral3	610.440449211105	163.871828776951	446.568620434154	-282.696791657203
Cd177	skyblue2	29.5362310812887	11.4884276943871	18.0478033869016	-6.55937569251452
Cd180	coral1	355.711389433107	220.07262790154	135.638761531567	84.4338663699735
Cd1d1	floralwhite	43.7332095089806	15.050457215184	28.6827522937966	-13.6322950786125
Cd200	bisque4	590.013008922218	430.313372963053	159.699635959165	270.613737003888
Cd200r1	bisque4	478.825149967897	303.975697557175	174.849452410722	129.126245146452
Cd200r4	bisque4	785.621586532934	581.632249114238	203.989337418696	377.642911695542
Cd207	greenyellow	112.751985601033	46.2754050268666	66.4765805741664	-20.2011755472998
Cd209f	grey	0.529431559367297	0.0353403121307903	0.494091247236507	-0.458750935105716
Cd209g	grey	0.200749733714523	0.137930468820257	0.0628192648942661	0.0751112039259904
Cd22	darkmagenta	14.7225932507879	3.39050883492508	11.3320844158628	-7.9415755809377
Cd244	bisque4	169.774344853311	100.946516779591	68.82782807372	32.1186887058708
Cd247	bisque4	562.447734600331	300.724118515632	261.7236160847	39.0005024309319
Cd24a	lightsteelblue1	56.7362856089087	31.9249758242829	24.8113097846259	7.11366603965702
Cd274	bisque4	640.823702748445	413.35013735158	227.473565396865	185.876571954714
Cd276	darkgrey	81.0581737534	37.5497459657763	43.5084277876236	-5.95868182184728
Cd28	green	393.677663597572	222.695272736151	170.982390861421	51.7128818747296
Cd2ap	coral1	462.996316224778	209.572492169846	253.423824054932	-43.851331885087
Cd2bp2	lavenderblush2	57.6104801851492	37.067340864387	20.5431393207622	16.5242015436249
Cd300a	green	243.425865850654	138.632090177736	104.793775672918	33.8383145048179
Cd300c	grey	2.93193315936517	0.049025526723419	2.88290763264175	-2.83388210591833
Cd300c2	firebrick3	37.5171170949032	10.2386227471688	27.2784943477345	-17.0398716005657
Cd300e	darkmagenta	122.829726208384	37.9446436452352	84.8850825631489	-46.9404389179136
Cd300lb	blue2	452.559480523611	169.297342576399	283.262137947212	-113.964795370814
Cd300ld	green	399.742348496447	250.387002408363	149.355346088084	101.031656320279
Cd300ld3	darkgrey	129.816721005846	82.6370861001543	47.1796349056918	35.4574511944625
Cd300lf	lavenderblush3	167.890271840444	29.5965051237561	138.293766716688	-108.697261592931
Cd300lg	grey	0.265797884440999	0.0925571884480344	0.173240695992964	-0.0806835075449301
Cd302	lavenderblush2	69.3949220976576	45.322837013416	24.0720850842416	21.2507519291744
Cd320	firebrick3	32.9230098020043	12.9460083960634	19.9770014059409	-7.03099300987755
Cd33	lavenderblush3	88.6870037927736	37.4679960994095	51.2190076933641	-13.7510115939545
Cd34	greenyellow	224.289069020931	94.9418806865224	129.347188334409	-34.4053076478867
Cd36	indianred4	249.186874080142	77.5439670841621	171.64290699598	-94.0989399118176
Cd37	grey60	34.6495284744177	8.80528451460777	25.8442439598099	-17.0389594452022
Cd38	bisque4	720.324690689	477.461104521513	242.863586167487	234.597518354026
Cd3eap	blue2	459.840379902529	200.612708060863	259.227671841666	-58.6149637808028
Cd4	darkmagenta	119.790277555513	33.5106861467346	86.2795914087785	-52.7689052620439
Cd40	bisque4	839.901155812683	603.642009157921	236.259146654762	367.382862503159
Cd44	lavenderblush3	10.8261046952839	4.10312949897361	6.72297519631031	-2.6198456973367
Cd46	orangered4	20.0632466740887	7.88069798560032	12.1825486884884	-4.30185070288809
Cd47	coral3	570.852023411467	216.474228310168	354.377795101299	-137.90356679113
Cd48	coral1	50.2355422476513	13.3642631142489	36.8712791334024	-23.5070160191534
Cd52	darkseagreen4	259.266817254696	100.813730218684	158.453087036011	-57.6393568173269
Cd53	bisque4	619.399071650819	379.568144284359	239.83092736646	139.737216917899
Cd55	green	44.708764752648	23.8386627590656	20.8701019935824	2.96856076548324
Cd59a	greenyellow	32.9642718312507	12.7141776393462	20.2500941919046	-7.53591655255837
Cd5l	lightsteelblue1	37.2013905214453	24.423962526222	12.7774279952234	11.6465345309986
Cd63	pink4	123.619495914714	47.5170337417231	76.1024621729911	-28.5854284312681
Cd63-ps	pink4	130.044646818476	33.8591848611378	96.1854619573381	-62.3262770962003
Cd68	mediumorchid	92.7557134056676	41.7676412505239	50.9880721551436	-9.22043090461972
Cd69	bisque4	866.194549149816	560.813572316956	305.380976832859	255.432595484097
Cd72	darkseagreen4	199.301644301447	87.6574540165221	111.644190284925	-23.9867362684031
Cd74	darkseagreen4	206.144047804748	68.2552241935403	137.888823611207	-69.6335994176668
[truncated: 10,652 more rows]
