# Supplementary material for: Dissection of the macrophage response towards infection by the Leishmania-viral endosymbiont duo and dynamics of the type I interferon response
Source: Front Cell Infect Microbiol. 2022 Aug 4;12:941888. doi: 10.3389/fcimb.2022.941888 (PMC9386148; doi:10.3389/fcimb.2022.941888)
Supplement: Supplementary file 1 [file DataSheet_1.zip › Data Sheet 1/Supplementary Material/Table S1/WT_IFNAR_genesModules_connectivity24h.csv]

myGenes	moduleColors	kTotal	kWithin	kOut	kDiff
Etf1	bisque4	32.28418143	10.32084425	21.96333717	-11.64249292
Srp19	bisque4	27.69857439	7.862266641	19.83630775	-11.97404111
Cpeb4	bisque4	22.99635154	7.316781854	15.67956969	-8.362787833
Ugp2	bisque4	14.03819852	7.152013215	6.886185303	0.265827913
Mgea5	bisque4	19.76869481	6.758833166	13.00986165	-6.251028479
Zfp91	bisque4	11.37664289	6.440267805	4.936375089	1.503892717
Ufm1	bisque4	16.62343113	6.161666627	10.4617645	-4.300097875
Optn	bisque4	20.99741126	6.149127284	14.84828397	-8.699156691
Akirin1	bisque4	19.07158502	6.076585803	12.99499921	-6.918413411
Atg12	bisque4	23.93041333	5.851143453	18.07926988	-12.22812643
Zfp655	bisque4	12.94532037	5.440857846	7.504462523	-2.063604677
Dcun1d3	bisque4	16.35583518	5.233557509	11.12227767	-5.888720166
Eif5	bisque4	20.01675632	5.112345957	14.90441036	-9.792064405
Morf4l2	bisque4	12.62140832	4.837430935	7.783977383	-2.946546448
Dld	bisque4	27.20880251	4.641745496	22.56705702	-17.92531152
Fbxw7	bisque4	11.90615095	4.601745016	7.30440593	-2.702660914
Ak6	bisque4	25.70302247	4.585514637	21.11750783	-16.5319932
Dcun1d5	bisque4	17.46610257	4.580279459	12.88582311	-8.305543652
Rnh1	bisque4	18.83642142	4.563620375	14.27280104	-9.709180667
Zc3h15	bisque4	14.22336167	4.524446395	9.698915276	-5.17446888
Golt1b	bisque4	18.49531477	4.224523836	14.27079093	-10.0462671
Eif4g2	bisque4	26.0020008	4.183829248	21.81817155	-17.6343423
Mfsd12	bisque4	14.94954565	4.1592491	10.79029655	-6.631047445
Snx12	bisque4	15.99377899	4.037004488	11.9567745	-7.919770017
Zcrb1	bisque4	12.84512616	3.812049404	9.033076758	-5.221027354
4930402H24Rik	bisque4	15.96604614	3.782158629	12.18388752	-8.401728888
Chmp3	bisque4	9.947638174	3.692159069	6.255479105	-2.563320036
Tmem251	bisque4	18.5870176	3.59309841	14.99391919	-11.40082078
Hmgn2	bisque4	8.931634726	3.44244178	5.489192946	-2.046751165
Yrdc	bisque4	16.84015167	3.429690077	13.4104616	-9.980771519
Cd84	bisque4	18.057545	3.414324831	14.64322017	-11.22889534
Zfand2a	bisque4	10.8966724	3.357027143	7.539645258	-4.182618115
Rad23b	bisque4	22.59620732	3.311182273	19.28502504	-15.97384277
Psmd14	bisque4	6.672952759	3.252859349	3.42009341	-0.167234061
Ube2d3	bisque4	17.89274585	3.248802567	14.64394328	-11.39514072
Csde1	bisque4	18.73246445	3.175070982	15.55739347	-12.38232249
Rbm18	bisque4	7.44342718	3.145660279	4.297766901	-1.152106622
Mydgf	bisque4	21.79846623	3.049772825	18.7486934	-15.69892058
Akr1c13	bisque4	11.29986117	2.988158454	8.311702713	-5.323544259
Impa1	bisque4	6.165140435	2.975595742	3.189544693	-0.213948951
Gm6325	bisque4	12.3619506	2.869817687	9.492132917	-6.62231523
Zfand5	bisque4	14.32062154	2.710913796	11.60970774	-8.898793945
Ssbp1	bisque4	20.00780449	2.658642852	17.34916164	-14.69051879
Ppib	bisque4	12.18891501	2.583467576	9.605447436	-7.02197986
Sbds	bisque4	23.69050636	2.564731077	21.12577529	-18.56104421
Speg	bisque4	11.88603935	2.533373532	9.352665821	-6.819292289
Rnf6	bisque4	11.65766524	2.506368829	9.151296413	-6.644927584
Bet1	bisque4	4.666297759	2.505774113	2.160523647	0.345250466
Papola	bisque4	5.279990029	2.367073854	2.912916176	-0.545842322
Psap	bisque4	11.97515844	2.360272705	9.614885738	-7.254613033
Hspa13	bisque4	10.17221036	2.325254227	7.846956134	-5.521701907
Sirt1	bisque4	5.019245893	2.18623674	2.833009153	-0.646772414
Rab24	bisque4	8.688315446	2.061100226	6.627215219	-4.566114993
Gm14636	bisque4	5.412827229	1.925716155	3.487111075	-1.56139492
Pdcd6ip	bisque4	4.37492483	1.907533071	2.467391758	-0.559858687
Rabep1	bisque4	5.764018722	1.821344983	3.942673738	-2.121328755
Bloc1s2	bisque4	13.02089291	1.791970067	11.22892284	-9.436952775
Rwdd1	bisque4	6.447666056	1.785345252	4.662320804	-2.876975553
Ap1s1	bisque4	20.14220435	1.695130527	18.44707382	-16.75194329
Cd68	bisque4	4.868669349	1.691729273	3.176940076	-1.485210802
Ddost	bisque4	5.087340788	1.594737783	3.492603005	-1.897865222
Sgk1	bisque4	6.654577125	1.526643527	5.127933598	-3.601290071
Slc30a1	bisque4	5.703368678	1.520126962	4.183241716	-2.663114754
Chchd3	bisque4	5.309570284	1.403880383	3.905689901	-2.501809518
Dazap1	bisque4	8.956911357	1.23759492	7.719316436	-6.481721516
Zfp639	bisque4	2.898558784	1.208443475	1.690115309	-0.481671834
Ccl25	bisque4	5.112275328	1.203798957	3.908476372	-2.704677415
Dmtf1	bisque4	2.216377198	1.119280314	1.097096884	0.022183431
Ndufv2	bisque4	3.196637609	1.117267956	2.079369653	-0.962101697
Sec11a	bisque4	3.158425596	1.092327143	2.066098453	-0.97377131
Cry1	bisque4	3.789379836	1.087076413	2.702303423	-1.61522701
Chchd1	bisque4	4.330928339	1.083577933	3.247350406	-2.163772473
Senp5	bisque4	2.97517442	1.07675386	1.89842056	-0.821666701
Dennd2a	bisque4	2.896352531	1.061307799	1.835044731	-0.773736932
Gm11427	bisque4	18.47466904	1.058450924	17.41621812	-16.3577672
Rab2a	bisque4	2.324586436	1.053479044	1.271107392	-0.217628349
Cul3	bisque4	3.150412337	1.033535817	2.11687652	-1.083340703
Ssr3	bisque4	1.81404008	1.016139417	0.797900664	0.218238753
Azin1	bisque4	2.307821515	0.969674565	1.338146951	-0.368472386
Abhd10	bisque4	1.886038026	0.855179666	1.030858361	-0.175678695
Slc35b1	bisque4	2.097713787	0.796353932	1.301359855	-0.505005923
Mtfr1	bisque4	4.457478753	0.757455678	3.700023075	-2.942567397
Vill	bisque4	2.664296773	0.740451924	1.923844849	-1.183392925
Pfdn1	bisque4	2.66565622	0.66126885	2.00438737	-1.343118519
Dnajc21	bisque4	1.288182143	0.645402732	0.642779411	0.00262332
Dnm1l	bisque4	1.939577724	0.611918915	1.327658809	-0.715739894
Zfp112	bisque4	3.335809493	0.605493385	2.730316108	-2.124822723
Pcf11	bisque4	1.196954505	0.601912689	0.595041816	0.006870873
Htr2b	bisque4	1.630419667	0.583828301	1.046591367	-0.462763066
Cops2	bisque4	0.976867728	0.532285743	0.444581984	0.087703759
Gm17484	bisque4	2.148662887	0.468347957	1.68031493	-1.211966973
Mtf2	bisque4	0.827897067	0.428996154	0.398900913	0.030095242
Thap1	bisque4	1.440233313	0.332911694	1.107321618	-0.774409924
Mak16	bisque4	1.132867514	0.32160553	0.811261984	-0.489656454
Mar.08	bisque4	0.62214727	0.317683786	0.304463484	0.013220303
Ceacam19	bisque4	1.014139201	0.297875217	0.716263985	-0.418388768
Gm7204	bisque4	0.847096577	0.221836593	0.625259984	-0.403423391
Ube2b	bisque4	1.264919645	0.212252306	1.052667339	-0.840415033
Lrrc75a	brown4	54.13104764	16.38273673	37.74831091	-21.36557418
Pim3	brown4	53.20717691	15.77204037	37.43513654	-21.66309617
Dcbld2	brown4	56.07529695	15.7045535	40.37074345	-24.66618996
Htr2a	brown4	59.94203299	14.35952825	45.58250475	-31.2229765
Flnb	brown4	34.33636547	13.61782079	20.71854468	-7.100723886
Pcnx	brown4	62.89949118	13.43242289	49.4670683	-36.03464541
Ninj1	brown4	49.6092423	13.3541873	36.25505501	-22.90086771
Sema3c	brown4	43.21464093	12.74179082	30.47285011	-17.73105929
G6pdx	brown4	73.91441302	12.48471242	61.42970059	-48.94498817
Focad	brown4	44.70963875	12.06517682	32.64446193	-20.57928511
Camsap1	brown4	38.14660022	11.26362977	26.88297045	-15.61934068
Ankrd24	brown4	48.33357444	11.11622351	37.21735092	-26.10112741
Wdtc1	brown4	49.40163533	10.8634994	38.53813593	-27.67463653
Smurf1	brown4	51.83747398	10.6397171	41.19775688	-30.55803979
Malt1	brown4	30.96205635	10.32446814	20.6375882	-10.31312006
Fxr2	brown4	72.60137264	10.28957772	62.31179492	-52.02221721
Sh2b2	brown4	54.47503469	10.11801116	44.35702354	-34.23901238
Fhod3	brown4	26.78236728	9.876374524	16.90599276	-7.029618231
Bambi	brown4	24.66049583	9.646241723	15.01425411	-5.368012382
Tcp11l1	brown4	38.9185853	8.948448843	29.97013645	-21.02168761
Fmnl2	brown4	23.85714128	8.833451499	15.02368978	-6.190238283
Larp1b	brown4	34.64307951	8.705689591	25.93738992	-17.23170033
Fzd1	brown4	20.96883332	8.681379163	12.28745416	-3.606074999
Znrf1	brown4	26.71133754	8.564187066	18.14715047	-9.582963406
Plxna2	brown4	54.86373248	8.317205309	46.54652717	-38.22932186
Mtfr2	brown4	33.79777912	8.287516685	25.51026243	-17.22274575
Ick	brown4	30.50374304	8.083682871	22.42006017	-14.3363773
Arid3a	brown4	19.97160905	7.582021186	12.38958786	-4.807566673
Jak1	brown4	37.65075027	7.476616644	30.17413363	-22.69751698
Nudt3	brown4	42.8866198	7.351251739	35.53536806	-28.18411632
Arhgap31	brown4	21.62479047	7.208895939	14.41589453	-7.20699859
H3f3a	brown4	38.20974526	6.912967765	31.2967775	-24.38380973
Akap6	brown4	29.11165375	6.836379169	22.27527458	-15.43889541
Sdhaf1	brown4	20.10246965	6.497113843	13.60535581	-7.108241966
Eci2	brown4	41.76127142	6.481737742	35.27953368	-28.79779593
Serf1	brown4	15.4190031	6.463217594	8.955785509	-2.492567916
Gdpd1	brown4	26.86459374	6.40782427	20.45676947	-14.0489452
Arhgap28	brown4	22.76258232	5.983291022	16.7792913	-10.79600028
Runx2	brown4	15.31181844	5.93390897	9.377909468	-3.444000498
Htatip2	brown4	38.91591152	5.37555056	33.54036096	-28.1648104
Glyr1	brown4	44.46613564	5.252669109	39.21346653	-33.96079742
Kpna6	brown4	41.24273708	5.133365803	36.10937128	-30.97600548
Slc16a3	brown4	15.63943077	5.032170176	10.6072606	-5.57509042
Odf2	brown4	38.58500099	4.771389415	33.81361158	-29.04222216
Treml4	brown4	15.82297792	4.666392868	11.15658505	-6.490192179
Cd302	brown4	12.5800389	4.497173104	8.082865793	-3.585692689
Gmcl1	brown4	13.68907042	4.481349724	9.207720693	-4.72637097
Mrpl38	brown4	32.70054119	4.301416712	28.39912448	-24.09770776
Ahrr	brown4	11.28106468	4.14056187	7.140502815	-2.999940945
Lims2	brown4	17.45267514	4.096967771	13.35570737	-9.258739601
Tfec	brown4	11.88605521	4.002562161	7.883493048	-3.880930887
Pacs2	brown4	38.51844154	3.939740437	34.5787011	-30.63896067
Alg9	brown4	12.51521347	3.874840012	8.640373457	-4.765533445
Ptpn12	brown4	17.30143138	3.761151488	13.5402799	-9.779128409
Atrnl1	brown4	6.930588391	3.117970557	3.812617834	-0.694647276
Mapk1ip1l	brown4	19.32429078	3.048565763	16.27572502	-13.22715926
Slc38a6	brown4	18.70886212	3.025459377	15.68340274	-12.65794337
Mark3	brown4	21.60716056	2.894562726	18.71259783	-15.81803511
Cxcl3	brown4	7.464179611	2.805206831	4.65897278	-1.85376595
Spen	brown4	8.928236657	2.786778923	6.141457734	-3.354678811
Zfp407	brown4	7.434486834	2.611539523	4.822947311	-2.211407788
Lmtk2	brown4	9.477206865	2.505026719	6.972180146	-4.467153427
Pcdh7	brown4	7.416990355	2.185156038	5.231834317	-3.046678279
Tars	brown4	13.21012972	2.177428062	11.03270166	-8.855273593
Csnk2a2	brown4	9.372685158	2.098588262	7.274096896	-5.175508634
Spidr	brown4	10.22003958	2.068399058	8.151640518	-6.08324146
Txnl1	brown4	11.60618993	2.047305329	9.558884601	-7.511579272
Micall2	brown4	12.98330582	1.928448335	11.05485748	-9.126409146
Cpt1a	brown4	8.768218876	1.82724507	6.940973807	-5.113728737
Gm10425	brown4	5.726780482	1.816126625	3.910653857	-2.094527231
Col19a1	brown4	5.452780394	1.738337483	3.714442911	-1.976105427
Stau2	brown4	4.508886109	1.735366891	2.773519218	-1.038152327
Wdr66	brown4	11.67017293	1.711649936	9.958522998	-8.246873063
Atxn2	brown4	8.377942786	1.711586669	6.666356117	-4.954769448
Cdc42bpg	brown4	5.918525214	1.635831196	4.282694018	-2.646862823
Naa35	brown4	4.487041641	1.596419589	2.890622052	-1.294202464
Mob3b	brown4	5.851265886	1.488548218	4.362717668	-2.87416945
Polm	brown4	5.665112304	1.43466206	4.230450244	-2.795788184
Zfp341	brown4	7.091044867	1.310327906	5.780716961	-4.470389054
Mki67	brown4	6.812663111	1.276634241	5.53602887	-4.25939463
Sec23a	brown4	3.800139846	1.211005032	2.589134814	-1.378129782
AI314180	brown4	6.107749017	1.11333424	4.994414777	-3.881080537
Ppp2r3a	brown4	6.432500204	1.069381371	5.363118833	-4.293737463
Vegfc	brown4	2.996634602	1.047414685	1.949219917	-0.901805231
St7	brown4	2.554339743	0.981749894	1.572589849	-0.590839955
D330045A20Rik	brown4	3.346682245	0.880161495	2.46652075	-1.586359254
Mars	brown4	6.667568011	0.828568613	5.838999398	-5.010430784
Ltbp2	brown4	5.368417586	0.827837486	4.540580101	-3.712742615
Poc5	brown4	4.757856975	0.811028879	3.946828096	-3.135799217
Gstt2	brown4	2.171054661	0.80588824	1.365166421	-0.559278181
Ccl22	brown4	4.118807959	0.776626178	3.342181781	-2.565555603
Mylip	brown4	2.255518859	0.743948824	1.511570035	-0.767621212
Hectd2	brown4	1.587618257	0.633617228	0.954001029	-0.320383801
Slc7a1	brown4	3.645621484	0.505885034	3.13973645	-2.633851416
Pdpk1	brown4	1.940268682	0.493972723	1.44629596	-0.952323237
Tmem30a	brown4	2.808139748	0.460401266	2.347738482	-1.887337216
Dusp8	brown4	1.825970186	0.386173968	1.439796217	-1.053622249
Sema4a	brown4	1.636197352	0.349185206	1.287012146	-0.93782694
Galnt6	cyan	60.86147608	27.33566137	33.52581471	-6.190153339
Atp6v0d1	cyan	53.0935782	23.09500324	29.99857496	-6.903571713
Atp6v1h	cyan	57.89721458	22.96762931	34.92958528	-11.96195597
Tmem189	cyan	73.99318292	22.18420224	51.80898068	-29.62477844
Ddx39b	cyan	54.87323291	21.34067336	33.53255955	-12.19188619
Fbxo22	cyan	65.99879825	20.68762155	45.31117669	-24.62355514
Soat1	cyan	39.59804179	20.46112846	19.13691334	1.324215117
Pbdc1	cyan	40.05249773	20.12275434	19.92974339	0.193010954
Ugdh	cyan	39.61509196	19.92051072	19.69458124	0.225929477
Edem2	cyan	96.89226667	19.7639355	77.12833117	-57.36439567
Ubl4a	cyan	40.15578782	19.31892744	20.83686038	-1.517932943
Atp6v1g1	cyan	51.19439114	18.56412992	32.63026123	-14.06613131
Snx7	cyan	62.57780694	18.45328554	44.1245214	-25.67123586
Eif4a1	cyan	37.59561684	18.28096463	19.31465222	-1.033687589
Tatdn2	cyan	36.92973552	17.87127801	19.05845751	-1.1871795
Smdt1	cyan	50.36854132	17.75185714	32.61668419	-14.86482705
Stoml2	cyan	61.69068029	17.23348861	44.45719167	-27.22370306
Nhlrc3	cyan	58.60471379	16.87017865	41.73453515	-24.8643565
Tnfrsf26	cyan	34.62899556	16.8221836	17.80681196	-0.984628358
Gtf2h1	cyan	27.43493617	16.70369546	10.73124071	5.972454746
Lat2	cyan	36.79446233	16.69049262	20.10396971	-3.413477085
Atp5c1	cyan	41.74346107	16.67239836	25.07106272	-8.39866436
Naa20	cyan	43.20097943	16.60984771	26.59113172	-9.981284007
Ctsk	cyan	41.73792703	16.51656133	25.2213657	-8.704804379
Ap3s1	cyan	58.79981534	16.48337255	42.31644279	-25.83307023
Prdx1	cyan	76.61148791	16.13362642	60.47786149	-44.34423507
Nip7	cyan	77.70182163	15.76289133	61.9389303	-46.17603897
Lamtor3	cyan	54.0071235	15.49956877	38.50755473	-23.00798595
Vim	cyan	51.10863872	15.33629501	35.77234372	-20.43604871
Tmem5	cyan	44.42183226	15.25366896	29.16816331	-13.91449435
Ykt6	cyan	55.98175684	15.10804749	40.87370935	-25.76566186
Mapkap1	cyan	57.66969034	15.05919469	42.61049565	-27.55130096
Uso1	cyan	38.30268691	15.03615023	23.26653668	-8.230386449
Tmem199	cyan	48.90378233	14.98899847	33.91478386	-18.92578539
Dusp13	cyan	53.47844045	14.94516183	38.53327861	-23.58811678
Uqcrb	cyan	28.14609824	14.91784136	13.22825688	1.68958448
Lhfpl2	cyan	57.70856701	14.91349445	42.79507257	-27.88157812
Jtb	cyan	36.68452555	14.78402983	21.90049572	-7.116465888
Plcxd2	cyan	29.11323321	14.73013117	14.38310204	0.347029133
Cog3	cyan	29.1133297	14.62800342	14.48532628	0.142677139
Jmjd4	cyan	51.07526981	14.01872391	37.05654589	-23.03782198
Txndc17	cyan	33.21720297	13.88813422	19.32906875	-5.440934523
Lrrc59	cyan	43.12894039	13.67875125	29.45018914	-15.77143789
Pdhb	cyan	71.32257159	13.62819917	57.69437242	-44.06617325
Fubp1	cyan	23.82049846	13.39483059	10.42566787	2.969162725
Rabggtb	cyan	44.82461161	12.99777747	31.82683414	-18.82905666
Atf1	cyan	22.52422909	12.97250208	9.551727005	3.420775076
Timm8b	cyan	57.464322	12.95827829	44.50604371	-31.54776542
Iah1	cyan	52.74628138	12.73723481	40.00904657	-27.27181176
Fam114a2	cyan	41.29422371	12.67943267	28.61479103	-15.93535836
Cdkn1c	cyan	29.67976907	12.49813329	17.18163579	-4.683502501
Cdc26	cyan	65.28896919	12.48205494	52.80691426	-40.32485932
Trappc1	cyan	29.18749178	12.4715359	16.71595588	-4.244419981
Mtch2	cyan	29.06832558	12.44785587	16.62046971	-4.172613847
Sec61a1	cyan	35.52337321	12.32165954	23.20171367	-10.88005412
Cipc	cyan	21.77595721	12.29033728	9.485619939	2.804717337
Cep19	cyan	33.10870856	12.23165872	20.87704984	-8.645391127
Tnfrsf23	cyan	28.08937668	12.03672267	16.05265401	-4.015931337
Fuca2	cyan	21.89845578	11.9859866	9.912469183	2.073517418
Mrpl20	cyan	49.21223884	11.83528011	37.37695873	-25.54167862
Odc1	cyan	19.54440372	11.67311477	7.87128895	3.801825821
Klhdc4	cyan	33.53254733	11.40672746	22.12581988	-10.71909242
Katnbl1	cyan	31.13249531	11.25060979	19.88188552	-8.631275734
Hmg20b	cyan	30.01000818	11.18589959	18.82410859	-7.638208999
Lipn	cyan	40.66354764	11.16260458	29.50094306	-18.33833848
Uqcrh	cyan	40.40348331	11.0941042	29.30937911	-18.21527492
Minos1	cyan	23.24276492	10.92660638	12.31615854	-1.38955216
Tmem202	cyan	28.20668558	10.67434942	17.53233616	-6.857986734
Etfa	cyan	32.47163758	10.4505306	22.02110698	-11.57057638
Knop1	cyan	44.44984656	10.28136605	34.16848051	-23.88711446
Copb2	cyan	49.84730405	10.26316672	39.58413732	-29.3209706
Hmgb2	cyan	16.25543314	9.915753995	6.339679147	3.576074848
Ptpmt1	cyan	20.79710799	9.876227591	10.9208804	-1.044652811
Tmem9b	cyan	26.22892028	9.866547028	16.36237326	-6.495826227
Atp5k	cyan	21.21443425	9.798165761	11.41626849	-1.618102726
Tmem268	cyan	28.4098205	9.759704205	18.65011629	-8.890412089
Rilpl2	cyan	23.17135819	9.708246746	13.46311145	-3.7548647
Acadl	cyan	33.07013036	9.372740423	23.69738994	-14.32464952
Cox6b1	cyan	29.86095497	9.279235189	20.58171978	-11.30248459
Pno1	cyan	17.85718733	9.205587098	8.651600228	0.55398687
Col4a3bp	cyan	24.93801733	8.968581857	15.96943548	-7.000853619
Tmed9	cyan	24.86858485	8.825032403	16.04355244	-7.218520042
Uap1l1	cyan	26.76373365	8.763395305	18.00033835	-9.236943041
Vcpkmt	cyan	19.39872683	8.505528684	10.89319814	-2.38766946
Cisd1	cyan	43.86034551	8.485347373	35.37499814	-26.88965077
Pcmt1	cyan	18.49435895	8.434265521	10.06009343	-1.625827906
Tmem35b	cyan	23.61734314	8.367941525	15.24940161	-6.881460086
Jun	cyan	14.1704534	8.29756662	5.872886777	2.424679843
Dnmt3a	cyan	16.46982673	8.233097492	8.236729242	-0.00363175
Eif1b	cyan	27.38835967	8.109340221	19.27901945	-11.16967923
Fbxo30	cyan	19.67223205	8.073912631	11.59831942	-3.52440679
Ric8b	cyan	19.48331458	8.043667091	11.43964749	-3.395980402
Slc37a3	cyan	46.66852234	7.949667827	38.71885451	-30.76918668
Ifi30	cyan	35.53934689	7.856653214	27.68269368	-19.82604046
Ndufb8	cyan	22.69214717	7.743291063	14.94885611	-7.205565045
Gtf2h5	cyan	16.08756881	7.700801	8.386767812	-0.685966812
Anxa7	cyan	37.09660944	7.698674931	29.39793451	-21.69925958
Ostc	cyan	25.03040834	7.6152618	17.41514654	-9.799884742
Tprkb	cyan	13.12162171	7.540021175	5.581600538	1.958420637
Arl8b	cyan	21.86025659	7.415132348	14.44512424	-7.029991894
Bcap31	cyan	11.53127654	7.211210453	4.320066086	2.891144367
Exoc5	cyan	17.89072795	7.150214115	10.74051384	-3.590299721
Acss2	cyan	15.61242054	7.126952279	8.48546826	-1.358515981
Hspa9	cyan	35.5140882	7.013147059	28.50094115	-21.48779409
Pi4k2b	cyan	38.02573775	6.76729981	31.25843794	-24.49113813
Eno2	cyan	21.89612026	6.659151721	15.23696854	-8.577816819
Ednrb	cyan	10.42860924	6.408096084	4.020513161	2.387582924
Gnai3	cyan	10.45776904	6.404410024	4.053359019	2.351051005
Ostm1	cyan	13.80997685	6.351825851	7.458150997	-1.106325146
Gm21399	cyan	26.80271159	6.333417536	20.46929406	-14.13587652
Cct8	cyan	39.14024139	6.306414717	32.83382667	-26.52741196
Bod1	cyan	22.84711621	6.183099692	16.66401652	-10.48091682
Ptgir	cyan	15.973545	5.979482324	9.99406268	-4.014580356
Cox6c	cyan	21.79615481	5.94709379	15.84906102	-9.90196723
Atp5h	cyan	26.83297731	5.842884751	20.99009256	-15.1472078
Cdc123	cyan	27.44435318	5.766191504	21.67816168	-15.91197018
Srsf3	cyan	9.855416028	5.665460197	4.189955831	1.475504366
Dhx15	cyan	19.27071995	5.157738725	14.11298122	-8.955242496
Casz1	cyan	11.13335535	5.10367298	6.029682369	-0.926009389
Dnajc8	cyan	13.66003006	4.979172222	8.680857833	-3.701685611
Polr2h	cyan	18.85956122	4.965121283	13.89443994	-8.92931866
Tnpo1	cyan	17.19738725	4.934199365	12.26318788	-7.328988517
Vps26a	cyan	8.030368996	4.839439745	3.19092925	1.648510495
Slc20a1	cyan	9.453838235	4.812008291	4.641829944	0.170178348
Ulbp1	cyan	13.65185643	4.575299141	9.076557292	-4.50125815
Acp1	cyan	11.68797345	4.507574432	7.180399019	-2.672824588
Ldah	cyan	29.29582148	4.457991422	24.83783006	-20.37983864
Ddx19b	cyan	9.772024643	4.42925097	5.342773674	-0.913522704
Chchd10	cyan	8.971865997	4.395197265	4.576668732	-0.181471467
Mrpl11	cyan	12.32023254	4.230760499	8.089472043	-3.858711544
Pomk	cyan	9.328486066	4.227775458	5.100710608	-0.87293515
Tubgcp4	cyan	8.738210693	4.205583526	4.532627166	-0.32704364
Fbxl3	cyan	13.16489707	4.151147875	9.013749193	-4.862601318
Hyal1	cyan	8.899997142	4.091473647	4.808523495	-0.717049848
Bax	cyan	9.91315175	4.009927306	5.903224445	-1.893297139
Hccs	cyan	10.70765617	3.971461478	6.736194692	-2.764733214
Lcmt1	cyan	21.08298293	3.959731173	17.12325176	-13.16352058
Gzf1	cyan	9.100010405	3.903549074	5.196461332	-1.292912258
Acp5	cyan	24.19362366	3.738002728	20.45562094	-16.71761821
Adk	cyan	8.262183017	3.568518812	4.693664205	-1.125145393
Mtpn	cyan	20.14939599	3.539782132	16.60961385	-13.06983172
Eef1e1	cyan	18.80945773	3.497608555	15.31184917	-11.81424062
Nr2c2ap	cyan	11.62732777	3.418416127	8.208911639	-4.790495512
Bcl2l2	cyan	9.964169178	3.396381597	6.567787581	-3.171405985
Fbxo8	cyan	15.0484961	3.231286418	11.81720968	-8.58592326
Ift20	cyan	6.546905104	3.145905383	3.400999721	-0.255094337
Gm16576	cyan	9.43824748	3.130450492	6.307796988	-3.177346496
Pop1	cyan	19.06549557	3.078142815	15.98735276	-12.90920994
Fkbp2	cyan	5.675030565	3.075526925	2.59950364	0.476023285
Vezt	cyan	5.684624167	3.056919365	2.627704802	0.429214563
Krr1	cyan	12.15067416	3.011100044	9.139574117	-6.128474073
Commd6	cyan	14.50199719	2.951841306	11.55015588	-8.598314578
Ndufb5	cyan	10.2154688	2.843139875	7.372328922	-4.529189046
Slc25a5	cyan	6.799641649	2.819459294	3.980182355	-1.160723061
Ndufs5	cyan	6.48725632	2.699651191	3.787605129	-1.087953938
Rnaseh1	cyan	14.23429842	2.615990081	11.61830834	-9.00231826
Pias2	cyan	8.770185686	2.571746564	6.198439122	-3.626692557
Cdkn2aip	cyan	5.526917001	2.570522991	2.95639401	-0.385871018
Tuba1a	cyan	4.979327979	2.508072876	2.471255103	0.036817772
Ebp	cyan	10.18731482	2.431488	7.75582682	-5.32433882
Ccar1	cyan	22.16447176	2.316451476	19.84802029	-17.53156881
Aga	cyan	3.740150397	2.269675794	1.470474603	0.79920119
Ndufb6	cyan	3.700084514	2.240434898	1.459649616	0.780785282
Gm38335	cyan	29.03769018	2.081175068	26.95651511	-24.87534004
Kif5b	cyan	4.490724749	2.039374098	2.451350651	-0.411976553
Dnmt3aos	cyan	3.855547743	1.921193841	1.934353902	-0.013160061
Fblim1	cyan	3.910618097	1.916934741	1.993683357	-0.076748616
Wasl	cyan	5.736789373	1.911503402	3.825285972	-1.91378257
Gpatch11	cyan	3.497768904	1.84425231	1.653516593	0.190735717
Dnajc15	cyan	3.149947567	1.833660017	1.31628755	0.517372467
Psmd6	cyan	3.217412987	1.810441967	1.406971021	0.403470946
Tmem256	cyan	6.437890589	1.777359836	4.660530753	-2.883170917
Tvp23b	cyan	14.65424426	1.740355102	12.91388916	-11.17353406
Hmgcr	cyan	4.566867456	1.72828762	2.838579836	-1.110292216
Ndufb3	cyan	2.970885371	1.694444863	1.276440508	0.418004355
Mcoln3	cyan	4.434190425	1.646988423	2.787202002	-1.140213579
Creb3l1	cyan	2.667762006	1.630396209	1.037365797	0.593030412
Tnfrsf10b	cyan	22.38591141	1.613741445	20.77216996	-19.15842852
Best1	cyan	4.028619125	1.58403791	2.444581216	-0.860543306
Ndufa1	cyan	2.231166333	1.447534726	0.783631606	0.66390312
Impad1	cyan	3.25723808	1.441958038	1.815280042	-0.373322004
Tmem82	cyan	3.790550468	1.377884022	2.412666446	-1.034782424
Hsd17b12	cyan	4.640184249	1.371353121	3.268831128	-1.897478007
Memo1	cyan	3.234836246	1.34498598	1.889850266	-0.544864285
Snhg1	cyan	2.688591712	1.146469325	1.542122386	-0.395653061
Fastkd5	cyan	2.883571893	1.112900446	1.770671447	-0.657771001
Snrpa1	cyan	1.961680898	1.098607356	0.863073543	0.235533813
Wbp4	cyan	3.766448242	0.983106341	2.783341901	-1.80023556
Ormdl1	cyan	1.820615145	0.982710661	0.837904484	0.144806177
Tmtc3	cyan	2.378150657	0.974378642	1.403772015	-0.429393373
Prr13	cyan	1.861899583	0.920105788	0.941793794	-0.021688006
Vps50	cyan	3.105036419	0.872309701	2.232726718	-1.360417018
Zcchc17	cyan	2.719757878	0.844490024	1.875267854	-1.030777831
Stam	cyan	2.690394253	0.841466377	1.848927876	-1.007461499
Spcs1	cyan	1.533106096	0.834394021	0.698712075	0.135681945
Ndufab1	cyan	1.067056568	0.644114985	0.422941583	0.221173402
Hgsnat	cyan	1.779835344	0.628839998	1.150995346	-0.522155347
Snrpa	cyan	1.805613629	0.509593671	1.296019959	-0.786426288
Dnajb9	cyan	1.289948501	0.4135792	0.876369301	-0.462790101
Nrg1	cyan	1.271248693	0.399480148	0.871768546	-0.472288398
Gm26782	cyan	1.758041922	0.372514709	1.385527213	-1.013012503
Ubb	darkgreen	121.6461214	40.50689874	81.13922265	-40.63232392
Rrp7a	darkgreen	111.7671657	37.21801102	74.5491547	-37.33114368
Reep4	darkgreen	118.577882	36.71710847	81.86077358	-45.14366511
Necap2	darkgreen	119.1024217	36.67608779	82.42633392	-45.75024612
Eif6	darkgreen	133.0478224	36.27736518	96.77045717	-60.49309199
Actr1a	darkgreen	123.0266199	36.22135734	86.80526255	-50.58390521
Dapk3	darkgreen	100.82893	34.94754092	65.88138912	-30.93384821
Csnk2b	darkgreen	107.5671291	33.97255639	73.59457271	-39.62201632
Spryd3	darkgreen	113.5834092	33.59158392	79.99182527	-46.40024135
Slc39a1	darkgreen	102.5630578	33.4669613	69.09609653	-35.62913523
Gsk3a	darkgreen	95.38462127	33.37366856	62.01095271	-28.63728415
Ncf4	darkgreen	144.956123	32.62612966	112.3299933	-79.70386368
Stx18	darkgreen	132.4961108	32.46140734	100.0347035	-67.57329613
Tsta3	darkgreen	123.6641177	32.13417741	91.52994028	-59.39576287
Tcf25	darkgreen	87.5283058	31.98588112	55.54242468	-23.55654357
Lemd2	darkgreen	98.46202179	31.30264484	67.15937695	-35.85673211
Aip	darkgreen	90.48801217	31.07546466	59.41254751	-28.33708285
Aup1	darkgreen	125.061977	31.03733116	94.02464587	-62.98731471
Rnf10	darkgreen	116.4835598	30.66712867	85.81643112	-55.14930245
Ltbr	darkgreen	82.6510684	30.61823643	52.03283197	-21.41459554
Cd2bp2	darkgreen	144.1040947	30.58084297	113.5232518	-82.94240881
Dhx38	darkgreen	101.9004377	29.53925917	72.36117852	-42.82191934
Tgif1	darkgreen	150.8249934	29.38370332	121.4412901	-92.05758682
Eif2b2	darkgreen	158.346717	29.31770872	129.0290083	-99.71129958
Flii	darkgreen	77.29611276	29.29470521	48.00140755	-18.70670234
Cc2d1a	darkgreen	82.96160367	27.25977197	55.70183169	-28.44205972
Tor1a	darkgreen	140.215692	27.12271367	113.0929783	-85.97026466
Gnb2	darkgreen	81.29531331	26.66435416	54.63095914	-27.96660498
Pi4k2a	darkgreen	125.1651763	26.65716853	98.50800779	-71.85083926
Samd4b	darkgreen	92.5474064	26.43461917	66.11278723	-39.67816807
1810037I17Rik	darkgreen	121.622272	26.25887689	95.36339512	-69.10451823
Vps72	darkgreen	85.31630883	26.02270923	59.2935996	-33.27089036
Ubap1	darkgreen	144.4105067	26.00042083	118.4100859	-92.40966507
Sqstm1	darkgreen	94.9346183	25.46018738	69.47443092	-44.01424353
Atp6v1f	darkgreen	88.10421679	25.06355605	63.04066074	-37.97710469
Pde6d	darkgreen	92.35961226	24.93291563	67.42669663	-42.493781
Tpst2	darkgreen	88.81474293	24.8532711	63.96147183	-39.10820073
AI413582	darkgreen	100.8844645	24.78742625	76.09703822	-51.30961198
Rnf40	darkgreen	96.34383365	24.73378332	71.61005034	-46.87626702
Brms1	darkgreen	96.42398506	24.73184684	71.69213822	-46.96029137
Rps6ka4	darkgreen	91.58628329	24.33059586	67.25568743	-42.92509157
Tldc1	darkgreen	60.16079027	24.30164059	35.85914968	-11.55750909
Csf2rb2	darkgreen	85.75250125	24.00216294	61.75033831	-37.74817538
4833439L19Rik	darkgreen	85.13987478	23.95614166	61.18373312	-37.22759146
Tfip11	darkgreen	59.28272748	23.9174959	35.36523159	-11.44773569
Chchd5	darkgreen	73.34313865	23.84783984	49.49529881	-25.64745898
Asb6	darkgreen	70.04630802	23.82768909	46.21861893	-22.39092985
Bcl7b	darkgreen	111.3860229	23.78623681	87.59978607	-63.81354926
Chmp1a	darkgreen	60.97034412	23.64655641	37.32378771	-13.6772313
2310011J03Rik	darkgreen	116.6687058	23.62706907	93.04163668	-69.41456761
Mrpl14	darkgreen	83.53887632	23.40896086	60.12991546	-36.7209546
Tjap1	darkgreen	89.94003598	23.28935942	66.65067656	-43.36131715
Tmem11	darkgreen	73.56195192	23.22498423	50.33696769	-27.11198345
Trappc5	darkgreen	70.73923514	23.10735324	47.6318819	-24.52452866
Htra2	darkgreen	79.91198305	22.99411811	56.91786493	-33.92374682
Arf5	darkgreen	121.3187443	22.6304073	98.68833699	-76.05792969
Dxo	darkgreen	93.0281134	22.49032291	70.53779049	-48.04746757
Dlgap4	darkgreen	86.5917783	22.47021357	64.12156474	-41.65135117
Pcbp1	darkgreen	74.13038622	22.30459205	51.82579417	-29.52120211
Fam214b	darkgreen	87.34920822	22.14213137	65.20707685	-43.06494547
Aar2	darkgreen	105.0271599	21.87981095	83.14734893	-61.26753798
Spata2	darkgreen	129.2698238	21.83371058	107.4361132	-85.60240264
Dnajc16	darkgreen	106.9465545	21.60589148	85.340663	-63.73477152
Mgrn1	darkgreen	57.53945328	21.30778082	36.23167246	-14.92389164
Hdac1	darkgreen	63.40666778	21.10470049	42.30196729	-21.1972668
Strip1	darkgreen	102.8527954	21.03880542	81.81399002	-60.7751846
Zdhhc18	darkgreen	94.05826904	21.0254608	73.03280824	-52.00734744
Tnfrsf1b	darkgreen	84.18730651	20.66372652	63.52357999	-42.85985348
Slc38a7	darkgreen	61.93663245	20.51886283	41.41776963	-20.8989068
Inhba	darkgreen	96.48739902	20.44454717	76.04285185	-55.59830468
Dda1	darkgreen	72.43448719	20.2986546	52.13583259	-31.83717798
Sharpin	darkgreen	103.5319379	20.22738677	83.30455111	-63.07716435
Smarca4	darkgreen	68.30228712	20.09191449	48.21037263	-28.11845814
Trak1	darkgreen	67.23459161	20.04287159	47.19172002	-27.14884843
Fam207a	darkgreen	53.2463261	19.76753495	33.47879115	-13.7112562
Suds3	darkgreen	83.68520756	19.74371078	63.94149678	-44.19778601
Ptpn23	darkgreen	72.86810287	19.7116427	53.15646017	-33.44481747
Mkrn1	darkgreen	57.39545087	19.63517386	37.76027701	-18.12510315
Syngr2	darkgreen	79.29799352	19.62299909	59.67499444	-40.05199535
Zfp384	darkgreen	68.29151785	19.52690006	48.76461779	-29.23771773
Gpank1	darkgreen	51.50067731	19.21822012	32.2824572	-13.06423708
Arhgap10	darkgreen	89.34500726	19.19215524	70.15285202	-50.96069678
Kat7	darkgreen	75.38895703	19.11040481	56.27855222	-37.1681474
Elp5	darkgreen	61.69613478	18.86802223	42.82811256	-23.96009033
Apba3	darkgreen	56.46756026	18.596586	37.87097426	-19.27438825
Map4	darkgreen	83.49686394	18.34216565	65.15469829	-46.81253264
Wwp2	darkgreen	51.34355246	18.32838784	33.01516462	-14.68677679
Arfgap2	darkgreen	57.26347376	18.29724286	38.96623091	-20.66898805
Hmga1	darkgreen	73.64040086	17.97272417	55.66767669	-37.69495252
Galt	darkgreen	51.10992828	17.91933243	33.19059585	-15.27126341
Gm5345	darkgreen	77.15784354	17.80146447	59.35637907	-41.55491461
Gosr2	darkgreen	56.60135626	17.72015803	38.88119824	-21.16104021
Abhd16a	darkgreen	41.96522954	16.92842101	25.03680853	-8.108387522
Tnip2	darkgreen	68.43639476	16.88081712	51.55557765	-34.67476053
2310009B15Rik	darkgreen	49.30347196	16.87666982	32.42680214	-15.55013233
Slc52a2	darkgreen	49.02774642	16.77812546	32.24962096	-15.47149551
Cptp	darkgreen	65.41697398	16.70971716	48.70725682	-31.99753967
Slc8b1	darkgreen	55.64699883	16.68022814	38.96677069	-22.28654255
Wdr24	darkgreen	49.11261797	16.64354105	32.46907692	-15.82553587
Bcl2l13	darkgreen	73.91021615	16.23980538	57.67041077	-41.43060539
Arl8a	darkgreen	72.6175399	16.02568018	56.59185971	-40.56617953
Cdyl2	darkgreen	79.3693812	15.99672581	63.37265539	-47.37592958
Uqcrc2	darkgreen	76.04737943	15.69927622	60.34810321	-44.64882699
Syk	darkgreen	75.2035315	15.65973211	59.54379939	-43.88406727
Zcchc4	darkgreen	55.37054144	15.53117904	39.8393624	-24.30818336
Mon1a	darkgreen	37.88017852	15.24465359	22.63552493	-7.39087134
Ercc3	darkgreen	42.00784343	15.02060027	26.98724316	-11.96664289
Dnm2	darkgreen	48.3535007	14.77310333	33.58039737	-18.80729403
Slc30a6	darkgreen	80.83208396	14.75646407	66.07561989	-51.31915582
Dynlt1f	darkgreen	81.42121998	14.10630479	67.31491519	-53.2086104
Amz2	darkgreen	60.35257564	14.02803338	46.32454226	-32.29650888
Drap1	darkgreen	64.80248452	13.95437246	50.84811206	-36.89373959
Arl16	darkgreen	38.53507451	13.87820366	24.65687085	-10.77866719
Pgf	darkgreen	55.02101778	13.87023964	41.15077814	-27.28053849
Cpne2	darkgreen	55.32454612	13.86536464	41.45918148	-27.59381684
Gtpbp6	darkgreen	58.04051095	13.44483496	44.595676	-31.15084104
Rfxank	darkgreen	34.07831357	13.18571508	20.89259849	-7.706883409
Tarbp2	darkgreen	42.25964728	12.73400495	29.52564233	-16.79163738
Cib1	darkgreen	46.02713735	12.35122449	33.67591287	-21.32468838
Fbxw5	darkgreen	35.7463513	12.33481312	23.41153819	-11.07672507
Cog1	darkgreen	32.56249475	12.2321297	20.33036505	-8.09823535
Mrpl46	darkgreen	45.52840042	12.22100412	33.3073963	-21.08639218
Pgm2	darkgreen	36.92867233	11.58312444	25.3455479	-13.76242346
Zfyve27	darkgreen	30.36162992	11.16623562	19.1953943	-8.029158676
Txnl4b	darkgreen	77.34731048	11.08957379	66.25773669	-55.1681629
Ptdss2	darkgreen	43.61843587	10.96902944	32.64940643	-21.68037699
Phkg2	darkgreen	29.00203845	10.68601925	18.31601921	-7.629999963
Uspl1	darkgreen	68.86732802	10.32984515	58.53748287	-48.20763773
Sec23b	darkgreen	82.06632142	10.14952994	71.91679148	-61.76726154
Mtmr7	darkgreen	49.24148846	10.13156931	39.10991915	-28.97834985
Mief1	darkgreen	51.77899935	10.07283989	41.70615946	-31.63331957
Pwp1	darkgreen	64.3841755	9.871251541	54.51292396	-44.64167242
Nfyc	darkgreen	43.14860636	9.847062234	33.30154413	-23.45448189
Gtf2h2	darkgreen	47.66332826	9.553778329	38.10954993	-28.5557716
Mrpl52	darkgreen	71.7732663	9.405518306	62.367748	-52.96222969
Gak	darkgreen	33.70257736	9.362600802	24.33997656	-14.97737575
9030624J02Rik	darkgreen	34.14575319	9.308790319	24.83696287	-15.52817255
Gins4	darkgreen	30.78891595	9.236156462	21.55275948	-12.31660302
Spsb2	darkgreen	24.91371214	8.816048717	16.09766342	-7.281614703
Adra1a	darkgreen	36.3043487	8.637178026	27.66717068	-19.02999265
Klhl22	darkgreen	23.51141569	8.20058628	15.31082941	-7.110243133
Ubtd1	darkgreen	34.62819777	8.114161743	26.51403603	-18.39987429
Ap5z1	darkgreen	30.34407505	7.617763348	22.7263117	-15.10854835
Arpc1a	darkgreen	27.01496928	6.468745896	20.54622338	-14.07747748
Stat6	darkgreen	20.40028612	6.011180703	14.38910541	-8.377924709
Sf3a2	darkgreen	23.83245973	5.937802174	17.89465756	-11.95685539
Hdgf	darkgreen	42.22722694	5.807147295	36.42007964	-30.61293235
Plrg1	darkgreen	14.12365605	4.327769723	9.795886329	-5.468116606
Parp6	darkgreen	16.26358456	4.323172657	11.94041191	-7.61723925
Mrps16	darkgreen	13.2418055	4.062897123	9.178908375	-5.116011253
Otud7b	darkgreen	14.50095997	3.976007184	10.52495279	-6.548945607
Znhit2	darkgreen	11.2357897	3.900153457	7.335636243	-3.435482787
Tsr3	darkgreen	11.88013486	3.689590039	8.190544823	-4.500954784
Noc4l	darkgreen	14.04465763	3.599011831	10.4456458	-6.84663397
Tmem138	darkgreen	14.16499026	3.315989633	10.84900062	-7.533010989
Dopey2	darkgreen	14.68696275	2.962201438	11.72476131	-8.762559873
Tada3	darkgreen	7.17861551	2.816931471	4.361684039	-1.544752569
Cyb561d2	darkgreen	7.18647775	2.647978436	4.538499314	-1.890520879
Ccndbp1	darkgreen	11.24042943	2.586712634	8.653716796	-6.067004162
Tradd	darkgreen	7.205010159	2.565490911	4.639519248	-2.074028337
Mrps2	darkgreen	8.464775035	2.300646878	6.164128156	-3.863481278
Mrpl17	darkgreen	9.45999325	2.194985482	7.265007768	-5.070022286
Trmt5	darkgreen	7.460296351	1.823000658	5.637295693	-3.814295035
Slc27a1	darkgreen	4.321767312	1.356367269	2.965400043	-1.609032774
6230400D17Rik	darkgreen	5.024130223	0.96868159	4.055448633	-3.086767044
Uros	darkgreen	2.591442996	0.871227173	1.720215823	-0.848988651
Ppp1r35	darkgreen	4.193887257	0.848619928	3.345267329	-2.496647401
Hemk1	darkgreen	2.920856412	0.809003396	2.111853016	-1.30284962
Vhl	darkgreen	2.135456139	0.58810089	1.54735525	-0.95925436
Ccdc39	darkgreen	3.180806044	0.469905118	2.710900926	-2.240995808
Krt16	darkmagenta	152.4170017	88.77651569	63.64048605	25.13602964
B3gnt4	darkmagenta	160.8017239	87.67351424	73.12820964	14.5453046
Rab12	darkmagenta	174.2645338	86.14041133	88.12412251	-1.983711178
Sec24b	darkmagenta	134.680832	85.07096558	49.60986639	35.46109919
Ppp4r2	darkmagenta	174.3235516	85.04968337	89.27386824	-4.224184868
Klf8	darkmagenta	170.0726431	83.35364507	86.71899802	-3.365352955
BC048403	darkmagenta	139.5882017	82.69833982	56.88986186	25.80847796
Dnajc1	darkmagenta	130.8620187	82.66356817	48.19845057	34.4651176
Ppp6r1	darkmagenta	218.6945357	81.07027028	137.6242654	-56.55399512
Ccne1	darkmagenta	186.9720448	80.89049628	106.0815485	-25.19105223
Wdr20rt	darkmagenta	162.9489884	80.34106009	82.60792834	-2.266868251
Ptgs2	darkmagenta	143.1437291	79.29905218	63.84467691	15.45437527
Mocs1	darkmagenta	212.8079409	78.93316127	133.8747796	-54.94161832
Slx4ip	darkmagenta	212.4707432	78.60886191	133.8618813	-55.2530194
Tspan15	darkmagenta	131.8157534	78.56797155	53.24778188	25.32018968
Intu	darkmagenta	135.4361007	77.77552591	57.66057483	20.11495109
Ric1	darkmagenta	234.406891	77.73571356	156.6711774	-78.93546387
Mllt6	darkmagenta	140.5304122	77.60917204	62.92124011	14.68793193
Armc8	darkmagenta	239.2619782	77.50049093	161.7614873	-84.2609964
Zfp324	darkmagenta	228.2383408	77.34700088	150.8913399	-73.54433904
Rab10	darkmagenta	180.2151615	75.20422352	105.0109379	-29.80671442
Stx2	darkmagenta	169.8566445	75.11487027	94.74177423	-19.62690397
Zswim4	darkmagenta	145.4242249	75.08535825	70.33886662	4.746491626
Ppp2r5a	darkmagenta	123.0039336	74.611106	48.39282764	26.21827836
Tma16	darkmagenta	164.8908448	73.68707808	91.20376673	-17.51668866
Metap1	darkmagenta	160.6291715	73.66795615	86.96121532	-13.29325917
Ttc39c	darkmagenta	144.0418563	73.60981559	70.43204067	3.177774923
Ptges	darkmagenta	169.7753218	73.60030896	96.17501281	-22.57470385
Fam20b	darkmagenta	180.282758	73.59283279	106.6899252	-33.09709238
Clvs1	darkmagenta	178.9513018	73.03604579	105.915256	-32.87921023
Slc7a2	darkmagenta	115.0544389	72.6730358	42.38140312	30.29163268
Hbp1	darkmagenta	121.8500087	72.18712303	49.66288568	22.52423735
Plpp1	darkmagenta	172.8379091	71.95927754	100.8786315	-28.91935396
Car2	darkmagenta	125.7217942	71.8353292	53.886465	17.94886419
Ift57	darkmagenta	138.6456011	70.73554842	67.91005269	2.825495737
Cep85l	darkmagenta	187.9574749	70.67225899	117.2852159	-46.61295695
St3gal1	darkmagenta	116.810683	69.37659233	47.43409072	21.94250161
Zswim5	darkmagenta	181.5948267	68.9169779	112.6778488	-43.76087093
Camta2	darkmagenta	179.8321945	68.74404746	111.088147	-42.34409956
Grap	darkmagenta	148.9466421	68.62418072	80.32246136	-11.69828064
Mark2	darkmagenta	194.7191654	68.58387219	126.1352932	-57.551421
Serpinb9	darkmagenta	218.6578803	67.8353766	150.8225037	-82.98712706
Nrp2	darkmagenta	163.8911285	67.10533715	96.78579134	-29.68045419
Agfg1	darkmagenta	162.3627765	66.18216077	96.18061577	-29.998455
Tmem2	darkmagenta	150.0116143	65.49669697	84.51491734	-19.01822037
Slc9a1	darkmagenta	126.770348	64.18190695	62.58844106	1.593465888
Ets2	darkmagenta	91.8615302	63.72838687	28.13314332	35.59524355
Fas	darkmagenta	160.082239	63.5167343	96.56550466	-33.04877036
Sod2	darkmagenta	196.42483	63.20674084	133.2180892	-70.01134832
Zc3h12c	darkmagenta	144.7737555	63.07920396	81.69455157	-18.61534761
Ppp2ca	darkmagenta	165.8940956	62.85984376	103.0342519	-40.17440812
Ggh	darkmagenta	117.7943893	62.66979478	55.12459455	7.54520023
Ube2z	darkmagenta	209.2326731	62.39931387	146.8333592	-84.43404536
Vps37c	darkmagenta	214.725991	62.03781282	152.6881782	-90.6503654
Akap7	darkmagenta	99.2269946	62.03165707	37.19533753	24.83631955
9130011E15Rik	darkmagenta	167.189239	61.78034881	105.4088902	-43.62854137
Dclre1b	darkmagenta	88.13616301	61.77403323	26.36212978	35.41190345
Hspa1b	darkmagenta	112.4017991	61.51062265	50.89117648	10.61944617
Plekhm3	darkmagenta	161.6664747	60.95411591	100.7123588	-39.75824286
Gm20186	darkmagenta	156.7449878	60.75336406	95.99162373	-35.23825968
Foxp4	darkmagenta	94.72312107	60.75070121	33.97241986	26.77828135
Seh1l	darkmagenta	109.4991915	60.74456214	48.75462934	11.9899328
Rela	darkmagenta	145.5021735	60.36884113	85.1333324	-24.76449126
Sde2	darkmagenta	136.1688145	60.16150464	76.00730985	-15.84580521
Plekhg1	darkmagenta	164.5550372	59.87812765	104.6769096	-44.79878193
1110038F14Rik	darkmagenta	167.7651077	59.60509105	108.1600166	-48.55492556
Cnih4	darkmagenta	181.1302196	59.41208635	121.7181333	-62.30604694
Adora2a	darkmagenta	174.2197263	59.24601624	114.97371	-55.72769379
Usp4	darkmagenta	195.1954044	59.21465257	135.9807518	-76.76609926
Psip1	darkmagenta	94.86499286	58.96433427	35.90065859	23.06367568
Gstt4	darkmagenta	104.8183444	57.9383561	46.87998833	11.05836777
Abracl	darkmagenta	114.9341648	57.83828594	57.09587884	0.742407093
Smap1	darkmagenta	113.0249545	57.42723929	55.59771525	1.829524046
Srgn	darkmagenta	176.6873732	57.29294124	119.394432	-62.10149072
Ptgs2os2	darkmagenta	146.2551771	57.09107472	89.16410241	-32.07302769
Pla2g4a	darkmagenta	139.8660559	56.88662271	82.97943317	-26.09281045
Gypc	darkmagenta	136.7351397	55.9881566	80.74698313	-24.75882653
Dram1	darkmagenta	178.5359419	55.652905	122.8830369	-67.23013193
Gucd1	darkmagenta	188.7671244	55.29743658	133.4696878	-78.17225121
Pdk3	darkmagenta	189.000175	55.2937501	133.7064249	-78.41267485
Gtf3c5	darkmagenta	179.9549854	55.19462898	124.7603564	-69.56572744
Ier3	darkmagenta	110.0949711	55.1465599	54.94841118	0.198148718
Hk1	darkmagenta	155.8511479	54.97576279	100.8753852	-45.89962238
Rnaseh2b	darkmagenta	126.3091702	54.4521662	71.85700404	-17.40483783
Igsf6	darkmagenta	190.039719	54.43110647	135.6086125	-81.17750606
Adprh	darkmagenta	162.8843681	54.42357735	108.4607908	-54.03721344
Klf4	darkmagenta	86.05533588	54.33293083	31.72240505	22.61052578
Fam196a	darkmagenta	95.88108357	53.93614698	41.9449366	11.99121038
Rnf24	darkmagenta	83.28155071	53.82277739	29.45877332	24.36400407
Rcbtb1	darkmagenta	117.1551331	53.72411406	63.43101906	-9.706905002
Src	darkmagenta	125.0234649	53.60643588	71.41702898	-17.81059309
Adap1	darkmagenta	200.067861	53.5923129	146.4755481	-92.88323516
Mycl	darkmagenta	112.9391514	53.33393664	59.60521477	-6.271278127
Slc17a8	darkmagenta	101.3644587	52.89969867	48.46476	4.434938671
Itpk1	darkmagenta	179.3322057	52.6919869	126.6402188	-73.94823189
Nfe2l1	darkmagenta	116.2154307	52.64466042	63.57077028	-10.92610986
Rab3ip	darkmagenta	116.2333648	52.23152209	64.00184272	-11.77032062
Osbpl3	darkmagenta	76.66266389	52.15811441	24.50454947	27.65356494
Hspa1a	darkmagenta	120.1449785	52.14399985	68.00097865	-15.85697881
Mon1b	darkmagenta	97.10204807	51.94925578	45.15279229	6.796463493
Plagl1	darkmagenta	100.6915638	51.82306943	48.86849434	2.954575091
Birc6	darkmagenta	196.0031219	51.78152788	144.2215941	-92.44006618
Nploc4	darkmagenta	126.1110112	51.43721287	74.67379837	-23.2365855
Rab11fip1	darkmagenta	75.2274616	51.3493414	23.8781202	27.4712212
Orai2	darkmagenta	179.731201	50.57974396	129.1514571	-78.57171313
Apba1	darkmagenta	85.72307031	50.20751865	35.51555166	14.69196699
Faf2	darkmagenta	186.8306879	49.61330466	137.2173833	-87.60407863
Psma5	darkmagenta	177.4061375	49.58263807	127.8234994	-78.24086136
Rnf225	darkmagenta	143.5550079	49.50727051	94.04773742	-44.54046691
Prkcd	darkmagenta	158.6033486	49.24271134	109.3606373	-60.11792591
Mtf1	darkmagenta	170.7087688	49.23023804	121.4785308	-72.24829273
Hivep2	darkmagenta	168.2748847	49.20937101	119.0655137	-69.85614268
Tnfrsf8	darkmagenta	106.3242501	49.15849025	57.16575981	-8.007269553
Tarm1	darkmagenta	129.9979793	48.87145477	81.12652451	-32.25506975
Elk3	darkmagenta	124.7456815	48.71141071	76.03427083	-27.32286012
Sf1	darkmagenta	161.6940088	48.48555943	113.2084493	-64.72288991
Map2k4	darkmagenta	132.4214598	48.02694646	84.39451339	-36.36756693
Wscd2	darkmagenta	75.4246791	47.94653399	27.47814511	20.46838889
Tmem178	darkmagenta	139.925725	47.55722407	92.36850088	-44.81127682
Adhfe1	darkmagenta	168.4500178	47.22073164	121.2292861	-74.0085545
Crtc2	darkmagenta	119.8854784	47.03307841	72.85239997	-25.81932156
Tspan13	darkmagenta	99.22579968	46.92842885	52.29737082	-5.368941972
Hipk1	darkmagenta	64.04049531	46.83192755	17.20856776	29.62335979
Syt7	darkmagenta	83.89938856	46.74287394	37.15651462	9.586359326
Lta	darkmagenta	101.1378952	46.68293968	54.45495554	-7.772015861
App	darkmagenta	126.4423657	46.20254574	80.23981996	-34.03727422
Pcbp2	darkmagenta	128.8039868	46.09923817	82.70474864	-36.60551047
Mtdh	darkmagenta	66.45435941	45.94493839	20.50942102	25.43551737
Ido1	darkmagenta	96.2562865	45.79002135	50.46626515	-4.676243795
Ppp1r12b	darkmagenta	76.83555852	45.69820989	31.13734863	14.56086127
Ubr4	darkmagenta	135.6495027	45.67685171	89.97265101	-44.2957993
2210406H18Rik	darkmagenta	87.44182526	44.91142806	42.5303972	2.381030863
Pkp4	darkmagenta	121.9004559	44.81242333	77.08803262	-32.27560929
Ghr	darkmagenta	75.80164185	44.74675448	31.05488737	13.69186712
Flrt3	darkmagenta	171.9756532	44.32643371	127.6492195	-83.32278583
Gp6	darkmagenta	107.8489836	44.14913002	63.6998536	-19.55072358
Smg8	darkmagenta	146.1804715	44.0813651	102.0991064	-58.0177413
St3gal5	darkmagenta	99.2095239	43.98566042	55.22386347	-11.23820305
Def8	darkmagenta	83.99889537	43.82496021	40.17393516	3.651025048
Asf1a	darkmagenta	130.3582309	43.7299119	86.62831902	-42.89840712
Il1a	darkmagenta	97.94713068	43.60879421	54.33833647	-10.72954226
Atg4a	darkmagenta	145.2926334	43.32902895	101.9636044	-58.63457547
Zmiz2	darkmagenta	123.0433983	42.99577787	80.04762046	-37.0518426
Tmem110	darkmagenta	68.96516522	42.78387373	26.18129149	16.60258224
Jdp2	darkmagenta	71.95326287	42.57902164	29.37424123	13.20478042
Nfe2l2	darkmagenta	86.77689331	42.34116202	44.43573128	-2.09456926
Med13l	darkmagenta	139.9506813	42.32413633	97.62654501	-55.30240868
1700011B04Rik	darkmagenta	73.43157912	41.87907067	31.55250845	10.32656221
Larp4b	darkmagenta	71.10894481	41.77128294	29.33766187	12.43362107
Kdm4a	darkmagenta	151.4325666	41.15821391	110.2743527	-69.11613882
Rexo1	darkmagenta	147.8988394	41.1280575	106.7707819	-65.64272436
Diaph2	darkmagenta	155.2737624	40.98855303	114.2852094	-73.29665637
Tcf20	darkmagenta	140.4674032	40.95931539	99.50808786	-58.54877247
Phf21a	darkmagenta	94.49761945	40.71628564	53.78133381	-13.06504817
Serpinb2	darkmagenta	56.32519655	40.5736369	15.75155965	24.82207725
Snx18	darkmagenta	56.48658992	40.28010659	16.20648333	24.07362326
Brd4	darkmagenta	82.6851368	40.14464121	42.54049559	-2.395854384
Slc6a19	darkmagenta	83.4536158	39.7852102	43.6684056	-3.883195406
Ube2r2	darkmagenta	139.2165872	39.74520367	99.47138355	-59.72617988
Agpat4	darkmagenta	104.2375084	39.70908807	64.5284203	-24.81933223
Psd4	darkmagenta	146.7794888	39.30806295	107.4714259	-68.16336291
F830208F22Rik	darkmagenta	85.36491455	39.26175509	46.10315946	-6.841404375
Coq8a	darkmagenta	61.68585807	39.10053089	22.58532718	16.51520371
Lsm12	darkmagenta	114.1875219	38.02651859	76.16100331	-38.13448472
Ccdc94	darkmagenta	152.8740484	37.86220901	115.0118394	-77.14963036
Tm9sf4	darkmagenta	169.8801717	36.93116661	132.9490051	-96.01783852
Gm16685	darkmagenta	141.9872101	36.43419362	105.5530165	-69.11882284
Pstpip2	darkmagenta	71.6364304	36.42584085	35.21058955	1.215251301
Cacnb1	darkmagenta	68.02606953	36.27121059	31.75485894	4.516351653
Pex11a	darkmagenta	85.12700221	36.16623676	48.96076545	-12.79452869
Inhbb	darkmagenta	65.30056853	36.07505586	29.22551267	6.849543182
Sfmbt2	darkmagenta	68.87728386	36.04506348	32.83222038	3.212843106
Il13ra1	darkmagenta	108.4550923	35.98208315	72.47300916	-36.49092601
Sbno2	darkmagenta	164.5617231	35.85552847	128.7061947	-92.8506662
Ido2	darkmagenta	111.0730919	35.70092278	75.37216912	-39.67124634
Pde4dip	darkmagenta	63.07659354	35.59209926	27.48449428	8.107604983
Nck1	darkmagenta	59.72188045	35.22474303	24.49713741	10.72760562
Gabpb1	darkmagenta	113.1509017	35.10009733	78.05080436	-42.95070704
Ehmt2	darkmagenta	150.6301155	35.09852286	115.5315926	-80.43306977
Ppp1r26	darkmagenta	68.46928562	34.73735384	33.73193178	1.005422058
Arg2	darkmagenta	54.44404785	34.68333383	19.76071402	14.9226198
Msl1	darkmagenta	65.83618877	34.60871917	31.2274696	3.381249574
Dnajb1	darkmagenta	121.4035222	34.54259894	86.8609233	-52.31832435
Pik3r6	darkmagenta	89.48327206	34.34639482	55.13687724	-20.79048242
Ppp2r2d	darkmagenta	117.8502532	33.68914246	84.16111072	-50.47196826
Adora2b	darkmagenta	82.57699953	33.51460224	49.06239729	-15.54779505
Mlxip	darkmagenta	90.16456418	33.37600708	56.7885571	-23.41255002
Lemd3	darkmagenta	55.04027902	33.35203806	21.68824096	11.6637971
Med13	darkmagenta	98.47033373	32.62360799	65.84672574	-33.22311776
Zbtb2	darkmagenta	89.61919379	32.59719559	57.02199821	-24.42480262
Arid5b	darkmagenta	67.54583609	32.19982246	35.34601364	-3.14619118
Frs2	darkmagenta	94.14048308	31.9157461	62.22473697	-30.30899087
Wipf2	darkmagenta	80.31988024	31.88256919	48.43731105	-16.55474187
Cldn23	darkmagenta	125.3004117	31.70456507	93.59584662	-61.89128155
Nlrc4	darkmagenta	55.07524462	31.69951876	23.37572586	8.323792901
Mroh8	darkmagenta	48.08176531	31.43457086	16.64719445	14.78737641
Zfp446	darkmagenta	57.72980237	31.05816749	26.67163488	4.386532607
Lox	darkmagenta	70.58775719	30.91713529	39.6706219	-8.753486607
Trip13	darkmagenta	54.51812284	30.87566815	23.64245468	7.233213467
Agtrap	darkmagenta	106.8651715	30.583098	76.28207347	-45.69897548
Nfil3	darkmagenta	43.97948696	30.55323099	13.42625597	17.12697502
Ppargc1b	darkmagenta	115.9325482	29.93353958	85.9990086	-56.06546901
Gspt1	darkmagenta	47.98007045	29.83832078	18.14174967	11.6965711
Msi2	darkmagenta	39.66025321	29.59619153	10.06406168	19.53212985
Faah	darkmagenta	57.1036651	29.29993546	27.80372964	1.496205826
Smad2	darkmagenta	58.69273783	28.98788151	29.70485632	-0.716974807
Dcaf12	darkmagenta	69.54547858	28.94994645	40.59553214	-11.64558569
Adck1	darkmagenta	126.7831614	28.85177631	97.93138505	-69.07960874
Hivep1	darkmagenta	104.0366633	28.44038833	75.59627499	-47.15588667
Mitf	darkmagenta	48.71592633	28.29841145	20.41751488	7.880896564
Sntb2	darkmagenta	39.6299848	28.18005343	11.44993137	16.73012206
Upp1	darkmagenta	78.2399755	27.62728736	50.61268813	-22.98540077
Dock4	darkmagenta	36.31657242	27.42155344	8.895018973	18.52653447
Supt6	darkmagenta	53.58806199	27.36711244	26.22094956	1.146162883
Myo10	darkmagenta	52.93068323	27.33599749	25.59468575	1.74131174
Gm16181	darkmagenta	87.70690123	27.26175318	60.44514805	-33.18339487
Wnk2	darkmagenta	77.81814059	27.23834409	50.5797965	-23.34145241
Cd247	darkmagenta	40.60543456	26.93609751	13.66933705	13.26676046
H2-K2	darkmagenta	96.99035421	26.89355233	70.09680188	-43.20324955
Wac	darkmagenta	51.79090608	26.62033796	25.17056812	1.449769847
Srfbp1	darkmagenta	56.72695174	26.41698896	30.30996279	-3.89297383
Ube2j1	darkmagenta	48.68357911	26.30573417	22.37784494	3.927889227
Foxn2	darkmagenta	37.13228804	26.17464242	10.95764562	15.2169968
Fam114a1	darkmagenta	71.818733	26.13258256	45.68615044	-19.55356788
Cpsf7	darkmagenta	65.10152157	26.00986231	39.09165927	-13.08179696
Plcd1	darkmagenta	35.63793496	25.98917687	9.648758088	16.34041878
Il17ra	darkmagenta	60.94970809	25.64392214	35.30578594	-9.661863799
Alkbh5	darkmagenta	60.85998375	25.6068027	35.25318106	-9.646378363
AU019823	darkmagenta	49.37652915	25.3333327	24.04319645	1.290136246
Rab10os	darkmagenta	96.6448431	25.15815655	71.48668655	-46.32853001
Napg	darkmagenta	63.00591203	25.04301217	37.96289986	-12.91988768
Rspry1	darkmagenta	45.87973586	25.0089143	20.87082156	4.138092734
Slc25a33	darkmagenta	64.68832379	24.72274757	39.96557622	-15.24282865
Ikbkb	darkmagenta	48.12116513	24.59217603	23.5289891	1.063186931
Skap2	darkmagenta	73.35448052	24.42128963	48.9331909	-24.51190127
Csnk1g1	darkmagenta	61.10358781	24.22014045	36.88344736	-12.66330692
Acvr1b	darkmagenta	48.60326816	23.68928484	24.91398331	-1.224698473
Rnase10	darkmagenta	41.2119298	23.65119676	17.56073304	6.090463726
Tcp10b	darkmagenta	63.08494107	23.0490797	40.03586136	-16.98678166
Rps5	darkmagenta	55.09848304	22.99598354	32.1024995	-9.106515962
Tm2d1	darkmagenta	69.72061995	22.78095861	46.93966134	-24.15870272
Man2a1	darkmagenta	61.686579	22.72993573	38.95664327	-16.22670754
Ext1	darkmagenta	67.96652287	22.69760262	45.26892025	-22.57131764
Lzts3	darkmagenta	38.70701099	22.29611899	16.41089201	5.88522698
R3hdm2	darkmagenta	43.60054993	22.14884273	21.4517072	0.697135531
Abcc5	darkmagenta	67.96597352	22.14039838	45.82557514	-23.68517675
Ublcp1	darkmagenta	64.36849377	22.00561307	42.36288069	-20.35726762
Fcrlb	darkmagenta	32.29997647	21.89077847	10.40919799	11.48158048
Zfp558	darkmagenta	30.66052615	21.85558785	8.804938308	13.05064954
Gmfg	darkmagenta	30.25192107	21.76922119	8.482699884	13.2865213
Gm11696	darkmagenta	39.78694883	21.62204654	18.16490229	3.457144247
Gpr132	darkmagenta	59.63717147	21.59478175	38.04238972	-16.44760797
Zfp335	darkmagenta	54.86227562	21.48840261	33.37387301	-11.8854704
Ebi3	darkmagenta	73.27823706	21.37034264	51.90789442	-30.53755177
Kalrn	darkmagenta	51.62542108	21.3170753	30.30834579	-8.991270492
Cd82	darkmagenta	51.47034972	21.16932124	30.30102848	-9.131707236
Golph3	darkmagenta	90.08677619	21.10893054	68.97784565	-47.86891512
Fgr	darkmagenta	44.67005909	20.99466988	23.67538921	-2.680719333
Unc93a	darkmagenta	89.37631808	20.90240094	68.47391713	-47.57151619
Zfat	darkmagenta	40.52837623	20.86225581	19.66612042	1.196135393
Mex3c	darkmagenta	36.20293959	20.81524518	15.38769441	5.427550773
Gng12	darkmagenta	49.27737668	20.75468067	28.52269601	-7.768015348
Pde10a	darkmagenta	28.69509928	20.67568438	8.019414903	12.65626948
Reps1	darkmagenta	57.31489037	20.52059247	36.7942979	-16.27370543
Gm27167	darkmagenta	83.79392898	20.26555178	63.5283772	-43.26282543
Vcan	darkmagenta	55.1709429	20.00840793	35.16253497	-15.15412703
Nrg4	darkmagenta	49.51192753	19.08938554	30.42254199	-11.33315645
Suco	darkmagenta	45.44396967	18.93280251	26.51116716	-7.578364649
Dcn	darkmagenta	35.60061868	18.90593038	16.69468829	2.211242091
Gphn	darkmagenta	26.96288427	18.4604865	8.502397765	9.958088738
Usp32	darkmagenta	76.74740193	18.37214573	58.37525621	-40.00311048
Dync1li1	darkmagenta	55.1964181	18.15208186	37.04433623	-18.89225437
Slc18a1	darkmagenta	42.93718781	17.99837794	24.93880988	-6.940431941
Toe1	darkmagenta	70.48404786	17.90356213	52.58048573	-34.67692361
Patl1	darkmagenta	80.22543433	17.67598657	62.54944775	-44.87346118
Leprotl1	darkmagenta	64.7069912	17.56256822	47.14442299	-29.58185477
Ccl9	darkmagenta	95.65551344	17.54098677	78.11452667	-60.5735399
Rcl1	darkmagenta	31.92375375	17.4573442	14.46640955	2.990934652
Phc1	darkmagenta	28.05176378	17.32817034	10.72359343	6.604576911
Mapkbp1	darkmagenta	26.62199238	17.25624103	9.365751353	7.890489674
D330050G23Rik	darkmagenta	70.90908845	17.24453984	53.66454861	-36.42000877
Peg10	darkmagenta	40.22230826	16.96928396	23.2530243	-6.283740342
Rnf144a	darkmagenta	48.32470578	16.84393023	31.48077556	-14.63684533
Txndc12	darkmagenta	48.27171754	16.74243881	31.52927873	-14.78683991
Tmem33	darkmagenta	31.45938694	16.73330835	14.72607859	2.007229754
Dyrk2	darkmagenta	50.42113505	16.62549035	33.79564469	-17.17015434
Gorab	darkmagenta	30.98628052	16.33313255	14.65314797	1.679984584
Rab21	darkmagenta	50.28715525	16.1576731	34.12948215	-17.97180904
Clk3	darkmagenta	47.15315978	16.06139289	31.09176689	-15.03037399
Bdp1	darkmagenta	53.51349795	15.53292919	37.98056876	-22.44763957
Pbxip1	darkmagenta	25.97820214	15.31491446	10.66328768	4.651626784
Atg10	darkmagenta	30.46518886	15.30208226	15.16310661	0.13897565
Hif1a	darkmagenta	20.08915214	15.19231221	4.896839934	10.29547227
Xrcc4	darkmagenta	47.36448482	14.80255031	32.56193451	-17.7593842
Pde5a	darkmagenta	27.28092346	14.79110663	12.48981684	2.301289793
Ppp1r12a	darkmagenta	27.73632148	14.68825876	13.04806273	1.640196031
Trps1	darkmagenta	18.29983881	14.60249642	3.697342384	10.90515404
4932441J04Rik	darkmagenta	37.15607378	14.50215758	22.6539162	-8.15175862
Atp2c1	darkmagenta	19.62286831	14.4335637	5.189304612	9.244259091
Cry2	darkmagenta	27.58900695	14.26758727	13.32141968	0.946167596
Gpbp1l1	darkmagenta	24.3751052	14.09889726	10.27620795	3.82268931
Sema3g	darkmagenta	38.82009377	13.42608742	25.39400635	-11.96791893
Irak3	darkmagenta	25.53767563	13.32274261	12.21493302	1.107809592
Shisa3	darkmagenta	22.7601913	13.23334759	9.526843709	3.706503886
Usp47	darkmagenta	30.24596878	13.07464039	17.17132839	-4.096687996
Tti2	darkmagenta	42.60537986	12.88777322	29.71760663	-16.82983341
Dync1h1	darkmagenta	35.09157142	12.81753548	22.27403594	-9.456500461
Pag1	darkmagenta	20.95695988	12.39604632	8.56091356	3.83513276
Blcap	darkmagenta	27.05986862	12.09514219	14.96472643	-2.869584234
Chd7	darkmagenta	26.63668491	12.08755457	14.54913035	-2.46157578
Cxcl2	darkmagenta	20.7971545	12.08488287	8.712271635	3.372611233
St18	darkmagenta	25.61808803	12.07332767	13.54476036	-1.471432696
4833445I07Rik	darkmagenta	23.41783617	11.99432781	11.42350835	0.570819461
Kctd3	darkmagenta	17.233979	11.56935524	5.664623755	5.904731488
Lin54	darkmagenta	30.89063029	11.53379313	19.35683716	-7.823044035
Kmt2d	darkmagenta	23.08599235	11.49942854	11.58656381	-0.087135273
Acsl4	darkmagenta	55.66689379	11.38436317	44.28253063	-32.89816746
Rhoq	darkmagenta	38.54889867	11.33468107	27.2142176	-15.87953654
Prps1l3	darkmagenta	18.97900173	11.2130255	7.765976234	3.447049261
Ube2d1	darkmagenta	18.31962593	11.18838677	7.131239153	4.057147622
Ldlr	darkmagenta	35.18287697	11.17570723	24.00716975	-12.83146252
Cep85	darkmagenta	17.62076734	11.139041	6.481726331	4.657314673
Ggps1	darkmagenta	35.04200861	10.85971355	24.18229506	-13.3225815
Cdyl	darkmagenta	20.14605746	10.84386009	9.302197367	1.541662723
Gm18445	darkmagenta	42.63544838	10.62894091	32.00650747	-21.37756656
Trappc10	darkmagenta	21.00727294	10.14405992	10.86321301	-0.719153088
Fam98b	darkmagenta	20.97109111	10.06053038	10.91056073	-0.850030348
Nfrkb	darkmagenta	31.22934648	9.998967956	21.23037852	-11.23141057
Zhx2	darkmagenta	14.34197897	9.941312661	4.400666313	5.540646348
Inip	darkmagenta	45.83119471	9.83565244	35.99554227	-26.15988983
Zcchc9	darkmagenta	18.01727892	9.817202812	8.200076109	1.617126703
Znf41-ps	darkmagenta	43.46368873	9.645783996	33.81790473	-24.17212073
Pola2	darkmagenta	27.17439329	9.47788444	17.69650885	-8.21862441
Ppie	darkmagenta	33.33554819	9.352350613	23.98319758	-14.63084696
Timp1	darkmagenta	28.79860616	9.290132589	19.50847357	-10.21834098
Gm26910	darkmagenta	21.71954147	9.139115116	12.58042636	-3.441311243
Nsd1	darkmagenta	16.0031954	8.994548728	7.008646671	1.985902057
Smox	darkmagenta	30.22983447	8.738090429	21.49174405	-12.75365362
Pgpep1	darkmagenta	27.37374743	8.563165015	18.81058241	-10.2474174
Sec14l1	darkmagenta	22.43172013	8.554310255	13.87740988	-5.323099625
Zbtb12	darkmagenta	15.26075733	8.475402389	6.78535494	1.69004745
Chpt1	darkmagenta	16.96016658	8.447195491	8.512971093	-0.065775603
Rgp1	darkmagenta	24.09190932	8.352486031	15.73942329	-7.386937259
Sap130	darkmagenta	20.88797497	8.104225466	12.7837495	-4.679524036
Ccdc130	darkmagenta	24.98997832	7.901117887	17.08886043	-9.187742545
Pef1	darkmagenta	39.35740175	7.537869843	31.81953191	-24.28166207
Usp53	darkmagenta	13.30894158	7.490746846	5.818194732	1.672552114
Mettl3	darkmagenta	18.63486144	7.443272175	11.19158926	-3.748317088
Ccdc6	darkmagenta	15.0247088	7.246859491	7.777849308	-0.530989817
Ubash3b	darkmagenta	22.40705106	7.173489518	15.23356154	-8.060072023
Nrf1	darkmagenta	19.80648948	7.119999197	12.68649028	-5.566491085
Pld2	darkmagenta	20.86114511	7.092977213	13.7681679	-6.675190684
Fopnl	darkmagenta	11.1936883	6.953627548	4.240060751	2.713566797
Hspa8	darkmagenta	30.83098503	6.751300103	24.07968493	-17.32838483
Fam102b	darkmagenta	9.79986921	6.683425459	3.116443751	3.566981708
Zfp719	darkmagenta	8.793174333	6.58614601	2.207028323	4.379117687
Ankdd1a	darkmagenta	21.13576854	6.561945593	14.57382295	-8.011877355
Gas7	darkmagenta	15.62485177	6.432303146	9.192548627	-2.76024548
Samsn1	darkmagenta	15.37036695	6.422401488	8.947965466	-2.525563978
Zfp993	darkmagenta	30.93704819	6.415161253	24.52188693	-18.10672568
Socs2	darkmagenta	33.52911473	6.263134831	27.2659799	-21.00284507
Osbpl5	darkmagenta	21.90814988	6.14962147	15.75852841	-9.608906936
Lyrm2	darkmagenta	21.78704272	6.065359682	15.72168304	-9.656323359
9130230L23Rik	darkmagenta	15.00897971	6.033316392	8.975663315	-2.942346923
Cbwd1	darkmagenta	13.58582397	6.021760658	7.564063317	-1.542302659
Narf	darkmagenta	20.80260133	6.020852915	14.78174841	-8.760895499
Nfat5	darkmagenta	9.332204549	5.930571598	3.401632951	2.528938647
Klhdc10	darkmagenta	11.34332031	5.728317452	5.615002857	0.113314595
Fbxl5	darkmagenta	12.94924158	5.695369276	7.253872307	-1.558503031
Trem3	darkmagenta	10.89898883	5.499155688	5.399833143	0.099322545
Gdi1	darkmagenta	11.03503472	5.462835769	5.572198947	-0.109363178
Bcar1	darkmagenta	12.41286248	5.343309125	7.069553359	-1.726244234
Vamp2	darkmagenta	12.05208628	5.091028312	6.961057963	-1.870029651
Denr	darkmagenta	12.13106541	5.04735433	7.083711081	-2.036356751
Igfbp7	darkmagenta	12.97577287	5.001638924	7.974133948	-2.972495025
Tpr	darkmagenta	9.745891845	4.903036858	4.842854987	0.06018187
Zbtb43	darkmagenta	9.120824658	4.725186189	4.395638468	0.329547721
Zfr	darkmagenta	12.98611015	4.712049321	8.274060833	-3.562011512
Vti1a	darkmagenta	9.052906602	4.68335899	4.369547612	0.313811378
Mfsd4b3	darkmagenta	17.76440177	4.658329057	13.10607272	-8.447743659
Itgb1	darkmagenta	7.534506832	4.658122944	2.876383889	1.781739055
Gfi1	darkmagenta	7.063417033	4.6419185	2.421498533	2.220419966
Sar1a	darkmagenta	22.81502487	4.596745796	18.21827907	-13.62153327
Bcl2a1b	darkmagenta	18.59948122	4.552566126	14.04691509	-9.494348964
Ccdc138	darkmagenta	10.65321377	4.541162746	6.112051024	-1.570888278
Rab6a	darkmagenta	9.009216022	4.375871424	4.633344598	-0.257473174
Tnfsf4	darkmagenta	13.9059372	4.354716751	9.551220444	-5.196503692
Secisbp2	darkmagenta	10.29742101	4.27166109	6.02575992	-1.75409883
Proser1	darkmagenta	8.359707084	3.710141393	4.649565691	-0.939424298
Mylpf	darkmagenta	8.947949988	3.670872252	5.277077736	-1.606205484
Hexim2	darkmagenta	13.73762473	3.664133676	10.07349105	-6.409357376
Spryd7	darkmagenta	10.80745426	3.626555987	7.180898268	-3.55434228
Srr	darkmagenta	10.81660473	3.568514283	7.248090451	-3.679576168
Cep70	darkmagenta	9.622797197	3.556281473	6.066515724	-2.510234251
Hk2	darkmagenta	9.024934311	3.491675681	5.533258631	-2.04158295
Pced1b	darkmagenta	14.08420338	3.484993767	10.59920961	-7.114215843
2500002B13Rik	darkmagenta	11.05929411	3.476568078	7.582726029	-4.106157952
Rad21	darkmagenta	6.349621865	3.333418678	3.016203187	0.317215492
Pik3cb	darkmagenta	10.74457468	3.266283473	7.478291203	-4.21200773
Tubb1	darkmagenta	6.25365364	3.172387153	3.081266487	0.091120666
Ptpn9	darkmagenta	6.893120075	3.169252393	3.723867682	-0.554615289
Ube2e2	darkmagenta	7.914968629	3.156709618	4.75825901	-1.601549392
Klhl11	darkmagenta	5.914569139	3.138276729	2.77629241	0.36198432
Dr1	darkmagenta	7.026510296	2.994255159	4.032255137	-1.037999978
Pdgfrl	darkmagenta	10.99589319	2.984702463	8.011190728	-5.026488266
Atxn1l	darkmagenta	13.29932759	2.784446594	10.514881	-7.730434402
Chd2	darkmagenta	4.613374525	2.724241571	1.889132954	0.835108617
Gm21092	darkmagenta	6.431974762	2.691634727	3.740340034	-1.048705307
Bank1	darkmagenta	4.921518376	2.644934244	2.276584132	0.368350113
Trem1	darkmagenta	4.171056828	2.599744726	1.571312102	1.028432624
Egr1	darkmagenta	3.472604257	2.552019719	0.920584537	1.631435182
E2f5	darkmagenta	10.59175545	2.550471566	8.041283889	-5.490812324
Aebp2	darkmagenta	4.41080235	2.525403504	1.885398845	0.640004659
Susd2	darkmagenta	14.34600698	2.455878563	11.89012841	-9.43424985
Styk1	darkmagenta	5.764272734	2.44605578	3.318216955	-0.872161175
Rbpj	darkmagenta	3.891379914	2.427576279	1.463803636	0.963772643
Fignl2	darkmagenta	5.099521433	2.405792866	2.693728567	-0.287935701
Col4a2	darkmagenta	4.665552595	2.403136848	2.262415747	0.140721102
Zbtb24	darkmagenta	4.890749919	2.297010143	2.593739776	-0.296729633
Vamp5	darkmagenta	9.054695119	2.19231391	6.862381209	-4.670067299
Edc3	darkmagenta	14.89254558	2.121773991	12.77077159	-10.6489976
Zfp335os	darkmagenta	3.80534303	1.920259419	1.885083611	0.035175808
Tmem86b	darkmagenta	7.750070409	1.887687998	5.862382412	-3.974694414
Il4i1	darkmagenta	2.662020002	1.873361599	0.788658403	1.084703196
Zfp408	darkmagenta	9.177428095	1.749447606	7.427980489	-5.678532883
Pop7	darkmagenta	4.818453779	1.739256877	3.079196902	-1.339940025
Creb3l4	darkmagenta	4.295475314	1.599141833	2.696333481	-1.097191649
Smad6	darkmagenta	2.867990526	1.579633984	1.288356542	0.291277442
Ccng2	darkmagenta	2.239169533	1.525604179	0.713565354	0.812038825
Elavl1	darkmagenta	3.0356876	1.507392603	1.528294997	-0.020902394
Api5	darkmagenta	3.625882002	1.441339786	2.184542216	-0.74320243
D930019O06Rik	darkmagenta	9.441665076	1.375681598	8.065983478	-6.69030188
Gm44418	darkmagenta	3.968140731	1.312286601	2.655854131	-1.34356753
Ltb	darkmagenta	3.200246686	1.243975852	1.956270834	-0.712294982
Snhg8	darkmagenta	1.940345675	1.136105441	0.804240234	0.331865207
Arl5a	darkmagenta	1.606083146	1.114296883	0.491786263	0.62251062
Prdm9	darkmagenta	2.120801414	1.058674243	1.062127171	-0.003452927
Heatr5b	darkmagenta	2.423790468	1.044850991	1.378939477	-0.334088486
Galnt7	darkmagenta	4.703858818	0.977884691	3.725974127	-2.748089436
Gm14040	darkmagenta	1.778003764	0.608212277	1.169791487	-0.561579209
Tjp1	darkmagenta	2.206118647	0.507485188	1.698633459	-1.191148272
Actr1b	darkorange	196.837596	101.5589314	95.27866456	6.280266864
Vat1	darkorange	201.7818359	99.11511633	102.6667195	-3.55160322
Srxn1	darkorange	170.6267813	95.80958517	74.81719615	20.99238902
Map6	darkorange	169.8618815	92.73184828	77.13003319	15.60181509
Cdk4	darkorange	217.462197	91.16021788	126.3019791	-35.14176124
Il11ra1	darkorange	155.360827	90.92621174	64.43461523	26.49159651
Itgb2	darkorange	168.0699515	89.65049824	78.41945329	11.23104495
Taldo1	darkorange	247.6588298	89.25171155	158.4071182	-69.15540667
C77080	darkorange	221.4254873	86.01367468	135.4118126	-49.39813792
Ttc7b	darkorange	241.9283793	85.39320551	156.5351737	-71.14196824
Ctsa	darkorange	139.0777594	85.3445211	53.73323834	31.61128276
Hebp1	darkorange	159.484631	83.858098	75.62653302	8.231564975
Nqo1	darkorange	135.721859	83.36064845	52.3612106	30.99943785
Psmd1	darkorange	142.9697933	82.69116796	60.27862535	22.41254261
Ost4	darkorange	200.0361035	81.99707016	118.0390333	-36.04196318
Tmem62	darkorange	126.6322144	81.69142033	44.94079407	36.75062626
Bnip3l	darkorange	240.735462	81.36293445	159.3725276	-78.00959311
Cuedc2	darkorange	148.6089051	81.34281156	67.26609352	14.07671805
Ndufb10	darkorange	163.8503556	81.33099134	82.51936431	-1.188372974
Cyb5r3	darkorange	159.8177851	80.96610561	78.85167945	2.114426163
Homer3	darkorange	278.5036239	80.03554262	198.4680812	-118.4325386
Rai14	darkorange	162.4668966	79.69989608	82.76700056	-3.067104478
Itgb3	darkorange	127.8993707	78.57866227	49.32070847	29.2579538
Hspd1	darkorange	189.3214356	78.43023898	110.8911966	-32.46095762
Nln	darkorange	191.796992	77.37627924	114.4207128	-37.04443352
Serpinb9b	darkorange	135.350532	77.37302607	57.97750593	19.39552014
Gpc1	darkorange	180.0957729	76.91121059	103.1845623	-26.27335168
Gss	darkorange	129.4589019	76.72874146	52.73016042	23.99858104
Fam129b	darkorange	145.5929638	76.21751671	69.37544711	6.842069601
Mrgpre	darkorange	221.7175495	75.94605863	145.7714909	-69.82543227
Hsp90aa1	darkorange	137.6572923	75.08347569	62.57381658	12.50965911
Cdv3	darkorange	195.124169	75.02377334	120.1003956	-45.07662228
Eaf1	darkorange	172.2823234	74.96279944	97.31952397	-22.35672453
Acot13	darkorange	129.0293191	74.34660718	54.68271192	19.66389526
Aktip	darkorange	191.8663507	74.32626787	117.5400829	-43.213815
Rnd2	darkorange	147.7509446	74.13112034	73.61982426	0.511296081
Crat	darkorange	278.530469	73.89855434	204.6319146	-130.7333603
Calu	darkorange	206.9024471	73.82236462	133.0800825	-59.25771787
Myrf	darkorange	132.6899814	73.48343495	59.2065465	14.27688845
Rab7	darkorange	118.196595	73.45591044	44.74068455	28.7152259
Pgam1	darkorange	126.002602	73.36313325	52.63946873	20.72366451
Gpr137b	darkorange	121.0784064	73.26677027	47.8116361	25.45513416
Eif4g1	darkorange	126.0226289	72.67003004	53.35259884	19.3174312
Slc22a4	darkorange	140.0716323	72.42543344	67.64619889	4.779234549
Pgd	darkorange	160.8019421	71.84795566	88.95398648	-17.10603082
Flot2	darkorange	149.2541876	71.60284572	77.65134183	-6.048496105
Actn4	darkorange	114.4904724	71.45045247	43.04001989	28.41043259
Chchd6	darkorange	122.7983623	71.06387832	51.73448399	19.32939433
Mmp12	darkorange	243.3043225	70.22421773	173.0801047	-102.855887
Praf2	darkorange	120.2499432	70.18014009	50.06980314	20.11033695
Gpx4	darkorange	157.0709592	69.87120499	87.19975419	-17.3285492
Fam50a	darkorange	117.392256	69.85855865	47.53369732	22.32486133
Maoa	darkorange	130.002634	69.78620549	60.21642851	9.569776977
Swi5	darkorange	139.9766552	69.11961669	70.85703849	-1.737421799
Pld3	darkorange	132.1127296	68.40174682	63.71098276	4.690764063
Mbd3	darkorange	151.5640784	68.37131973	83.19275872	-14.82143899
Klc1	darkorange	183.6545072	68.23486292	115.4196443	-47.18478134
Ptgr1	darkorange	141.8328943	66.85634457	74.97654974	-8.120205167
Adamtsl5	darkorange	102.5923425	66.82231145	35.77003107	31.05228039
Tusc3	darkorange	173.2399797	66.74190167	106.498078	-39.75617633
Eef1a2	darkorange	127.5454835	66.40287451	61.14260897	5.260265543
Unc119b	darkorange	134.5151274	66.35298595	68.16214146	-1.809155504
Bhlhe40	darkorange	150.6316107	66.04038344	84.59122723	-18.55084379
Rnf128	darkorange	130.8115361	66.00874161	64.80279448	1.205947134
Hvcn1	darkorange	108.3379776	65.78048629	42.55749126	23.22299503
Eif3b	darkorange	168.2730921	65.77521169	102.4978804	-36.72266868
Arl2	darkorange	146.6197743	65.5718059	81.04796836	-15.47616247
Slc48a1	darkorange	189.5831836	65.39849366	124.1846899	-58.78619629
S100a1	darkorange	226.0993298	64.96310482	161.136225	-96.17312019
Slc36a4	darkorange	215.8932335	64.69714537	151.1960881	-86.49894277
Slc24a5	darkorange	231.9079775	64.31720441	167.5907731	-103.2735687
Gstm2	darkorange	101.6139842	64.24759093	37.36639327	26.88119766
Npc1	darkorange	263.5141708	63.60582846	199.9083424	-136.3025139
Ybx1	darkorange	225.7202517	63.52345685	162.1967948	-98.67333799
Gm15500	darkorange	215.8471275	62.5520166	153.2951109	-90.74309426
Arl1	darkorange	109.7221105	62.20107895	47.52103159	14.68004736
Cyb5a	darkorange	120.8587631	61.85965135	58.99911172	2.860539628
Mfge8	darkorange	254.5036934	61.84381162	192.6598818	-130.8160701
Fam120a	darkorange	112.9231866	61.68867636	51.23451022	10.45416613
Alas1	darkorange	116.1513349	61.56217319	54.5891617	6.973011487
Txnrd1	darkorange	163.114093	61.52721174	101.5868813	-40.05966954
Gm20658	darkorange	95.60185596	61.42499547	34.17686049	27.24813498
Vcp	darkorange	161.1572881	61.2011489	99.9561392	-38.7549903
Zc3h14	darkorange	106.0657052	60.91737509	45.14833007	15.76904502
Uba5	darkorange	94.51871438	60.82175525	33.69695913	27.12479612
Wsb2	darkorange	120.8069285	60.54551942	60.2614091	0.284110322
Hnrnpa1	darkorange	169.1981441	60.47009786	108.7280462	-48.25794839
Nans	darkorange	184.3401698	60.2155145	124.1246553	-63.9091408
Gclm	darkorange	205.1245654	60.17506204	144.9495033	-84.77444129
Tspyl2	darkorange	146.0620322	60.16867653	85.89335566	-25.72467913
Bola2	darkorange	131.8326368	60.03065229	71.80198454	-11.77133224
Atg7	darkorange	116.0236103	59.95817476	56.0654355	3.892739265
P2ry2	darkorange	107.3611329	59.95041763	47.41071524	12.53970239
Sord	darkorange	202.8172033	59.83072346	142.9864799	-83.15575639
Mcf2l	darkorange	196.0732672	59.73563888	136.3376283	-76.60198946
Mgat4b	darkorange	118.1631854	58.52600776	59.6371776	-1.111169842
Serinc2	darkorange	154.1376439	58.44786902	95.68977491	-37.24190589
Samd8	darkorange	88.91602362	58.05478537	30.86123825	27.19354713
Itgax	darkorange	256.5276375	57.81832665	198.7093109	-140.8909842
Pla2g6	darkorange	231.377682	57.80249039	173.5751917	-115.7727013
Ttc12	darkorange	97.46686567	57.74808276	39.71878291	18.02929985
Plin3	darkorange	141.2933007	57.6577904	83.63551028	-25.97771988
Ahnak2	darkorange	143.2911845	57.3232793	85.96790522	-28.64462592
Pkn3	darkorange	147.7808747	57.11362795	90.66724674	-33.5536188
Mrpl12	darkorange	135.3030422	56.90960505	78.39343715	-21.4838321
Dap	darkorange	99.9925259	56.76142823	43.23109767	13.53033056
Creg2	darkorange	94.94164438	56.73730745	38.20433693	18.53297052
Unc5b	darkorange	164.2974439	56.29279725	108.0046467	-51.71184943
Pdxdc1	darkorange	149.7615892	56.1469673	93.6146219	-37.4676546
Dtnbp1	darkorange	121.8430793	55.93499617	65.90808314	-9.973086967
Mrps6	darkorange	167.0031269	55.91325633	111.0898706	-55.17661428
Gm26917	darkorange	142.9865056	55.70518021	87.28132538	-31.57614517
Arl3	darkorange	90.54174458	55.19068023	35.35106435	19.83961588
Mrps36	darkorange	116.0923219	55.06666545	61.02565647	-5.958991023
Tmem165	darkorange	105.5234485	55.0022205	50.52122805	4.480992452
Rassf3	darkorange	127.0273723	54.8134564	72.21391595	-17.40045954
Slc6a8	darkorange	107.581072	54.8063999	52.77467214	2.031727762
Mgst1	darkorange	128.7142762	54.70824008	74.00603616	-19.29779608
Mrpl51	darkorange	127.2519133	54.66685636	72.58505697	-17.91820061
Iars2	darkorange	135.6773183	54.65969855	81.0176197	-26.35792115
Lamtor2	darkorange	257.0731752	54.39448406	202.6786911	-148.2842071
Mpv17	darkorange	200.6675097	54.28816534	146.3793443	-92.091179
Ankrd40	darkorange	97.18908319	53.85045076	43.33863242	10.51181834
Echs1	darkorange	96.79088099	53.69215792	43.09872307	10.59343485
Gm20056	darkorange	98.32271499	53.60385576	44.71885923	8.884996529
Rexo2	darkorange	100.8527314	53.54858491	47.30414653	6.244438382
Adh5	darkorange	112.0202777	53.28712167	58.73315604	-5.446034373
Arih2	darkorange	120.7827707	53.07952597	67.70324471	-14.62371874
Ptrh1	darkorange	130.2286252	52.98943321	77.23919203	-24.24975881
Vwf	darkorange	111.4570226	52.90906627	58.54795638	-5.63889011
Colgalt1	darkorange	141.2424016	52.57592626	88.66647534	-36.09054908
Ddx1	darkorange	201.3185833	52.52345581	148.7951275	-96.27167166
Vegfb	darkorange	141.1908328	52.09808858	89.09274421	-36.99465563
Eno1	darkorange	172.4179764	51.85154776	120.5664286	-68.71488088
Vps8	darkorange	161.306267	51.79966678	109.5066002	-57.70693344
Cox4i1	darkorange	104.7778147	51.78725473	52.99055996	-1.203305226
Srp14	darkorange	91.74565874	51.69140822	40.05425052	11.6371577
Ctnnb1	darkorange	85.72105174	51.65544023	34.06561151	17.58982873
Sh3bgrl3	darkorange	97.07876075	51.58618385	45.4925769	6.093606951
Nus1	darkorange	104.712715	51.56283227	53.14988278	-1.587050511
Pkdcc	darkorange	78.11446094	51.19829644	26.9161645	24.28213195
Nucb1	darkorange	208.2550467	51.05908506	157.1959617	-106.1368766
Tollip	darkorange	91.16195787	50.81975207	40.3422058	10.47754627
Ccr1	darkorange	85.81079214	50.76808135	35.04271079	15.72537055
Oit3	darkorange	207.9899301	50.49429959	157.4956305	-107.0013309
Bzw1	darkorange	106.7065041	50.47367858	56.23282549	-5.759146911
Txn2	darkorange	123.6638219	50.24925407	73.41456786	-23.1653138
Nckap1	darkorange	112.8185006	50.21047213	62.60802842	-12.3975563
Aven	darkorange	132.9910664	49.93145258	83.05961378	-33.12816119
Uchl1	darkorange	135.9460975	49.81840774	86.12768973	-36.309282
Spns1	darkorange	99.30761372	49.73045019	49.57716353	0.153286668
Gaa	darkorange	92.0787173	49.65759306	42.42112424	7.236468826
Hnrnpa3	darkorange	100.6545776	49.45261888	51.20195872	-1.749339842
Dusp4	darkorange	101.7464591	49.38957374	52.35688532	-2.967311583
Dctn6	darkorange	84.006036	49.14082738	34.86520862	14.27561877
Spg21	darkorange	85.94903472	48.99921002	36.9498247	12.04938533
Sucla2	darkorange	100.9257429	48.90938032	52.01636256	-3.106982235
Tpp1	darkorange	109.2326195	48.3125849	60.92003458	-12.60744968
Rhno1	darkorange	211.0709587	48.22648757	162.8444711	-114.6179836
Yif1b	darkorange	142.8979048	48.13197957	94.76592523	-46.63394566
Mrps15	darkorange	159.5569225	48.0876791	111.4692434	-63.38156433
Gstm1	darkorange	81.7494247	47.74494431	34.0044804	13.74046391
Tulp4	darkorange	79.89972721	47.61516825	32.28455896	15.33060929
Pea15a	darkorange	83.99516708	47.57402511	36.42114197	11.15288314
Ccdc57	darkorange	126.0671079	47.5739159	78.49319202	-30.91927612
Pi4ka	darkorange	85.29779108	47.40930255	37.88848853	9.520814023
Dcun1d2	darkorange	129.0671364	47.35093605	81.71620039	-34.36526434
Lrrfip2	darkorange	100.8939963	47.3306183	53.56337802	-6.232759718
Plaur	darkorange	128.830345	47.07072614	81.75961883	-34.68889269
Gsta3	darkorange	123.088939	46.92727418	76.16166483	-29.23439065
Gm14461	darkorange	79.15034536	46.78057589	32.36976947	14.41080641
Cast	darkorange	246.0946093	46.7706722	199.3239371	-152.5532649
Tst	darkorange	73.8549592	46.75098445	27.10397475	19.64700971
Mccc1	darkorange	129.0013447	46.742606	82.25873869	-35.51613269
Mcoln1	darkorange	96.62988923	46.53265966	50.09722957	-3.564569908
Tsc1	darkorange	76.26654544	46.41162906	29.85491638	16.55671268
Gpr89	darkorange	84.32309498	46.37339462	37.94970036	8.423694254
Hspe1	darkorange	99.59884635	46.13090745	53.4679389	-7.337031453
Pir	darkorange	120.020795	45.93990977	74.08088526	-28.14097548
U2af2	darkorange	105.5177467	45.91486929	59.60287743	-13.68800814
Atp6v1a	darkorange	72.9937722	45.8886964	27.1050758	18.78362061
Stk11ip	darkorange	125.3928894	45.79367416	79.59921524	-33.80554108
Atp5a1	darkorange	98.16598281	45.63186138	52.53412143	-6.902260049
Armt1	darkorange	179.151342	45.62976242	133.5215796	-87.89181719
Clpp	darkorange	127.854584	45.50753165	82.34705238	-36.83952073
Wfs1	darkorange	153.1526758	45.38447486	107.7682009	-62.38372606
Ppip5k1	darkorange	208.9956877	44.73436788	164.2613198	-119.5269519
Scyl1	darkorange	132.3955835	44.72912895	87.66645459	-42.93732564
Sphk1	darkorange	130.9423879	44.2566746	86.68571327	-42.42903867
Sae1	darkorange	83.43198927	44.24525125	39.18673803	5.058513219
Rgcc	darkorange	95.74525103	44.03326112	51.71198991	-7.678728797
Ccdc124	darkorange	84.39043285	43.98481239	40.40562045	3.579191943
Xpnpep1	darkorange	108.7285154	43.90861638	64.81989903	-20.91128265
Coq7	darkorange	101.9029223	43.87656478	58.02635755	-14.14979277
Prkaca	darkorange	216.5720338	43.77988891	172.7921448	-129.0122559
Cd63	darkorange	96.17527233	43.6801131	52.49515923	-8.815046132
Mpc1	darkorange	91.20304218	43.54148632	47.66155585	-4.120069529
Mar.09	darkorange	111.598806	43.40300171	68.19580426	-24.79280254
Ctsl	darkorange	102.1979489	43.33491142	58.86303749	-15.52812606
Rragd	darkorange	94.86688826	43.30218345	51.56470481	-8.262521355
Nrd1	darkorange	107.1656607	43.07373372	64.09192702	-21.01819329
Cdk18	darkorange	114.9680246	43.05524453	71.91278012	-28.85753559
Tmem181a	darkorange	88.81414637	42.93278533	45.88136104	-2.948575706
Cdadc1	darkorange	241.6018207	42.83394327	198.7678774	-155.9339341
Cyb5d1	darkorange	223.8289074	42.43423087	181.3946766	-138.9604457
Adi1	darkorange	120.5538429	41.94155785	78.61228501	-36.67072716
Lrpap1	darkorange	94.59096226	41.74972944	52.84123282	-11.09150338
Prdx6	darkorange	65.88842583	41.73588712	24.1525387	17.58334842
Bag3	darkorange	142.8013448	41.64047034	101.1608745	-59.52040415
Pfdn2	darkorange	76.56094765	41.50375923	35.05718842	6.446570802
Lonrf3	darkorange	115.6077398	41.34885849	74.25888136	-32.91002286
Dmxl2	darkorange	135.8669134	41.3466378	94.5202756	-53.1736378
Ftl1	darkorange	80.33578515	41.24044291	39.09534224	2.145100667
Tm4sf19	darkorange	92.23299228	41.11027268	51.12271959	-10.01244691
Pogk	darkorange	79.20969756	41.11018039	38.09951717	3.010663218
Ago2	darkorange	63.22323169	40.92459256	22.29863913	18.62595343
Otud3	darkorange	68.07463583	40.91260111	27.16203472	13.75056639
Idh3b	darkorange	83.12481133	40.90050768	42.22430366	-1.32379598
Psmd5	darkorange	100.6409217	40.68440587	59.95651579	-19.27210992
Spint1	darkorange	89.48855951	40.67396912	48.8145904	-8.140621279
Mrto4	darkorange	105.846469	40.67212674	65.17434223	-24.5022155
Spsb4	darkorange	100.108662	40.62544575	59.48321625	-18.85777051
Gpnmb	darkorange	73.22477032	40.2398184	32.98495192	7.254866479
5830432E09Rik	darkorange	123.7531389	40.16283483	83.5903041	-43.42746927
Ift43	darkorange	94.04036828	40.07679095	53.96357732	-13.88678637
Gripap1	darkorange	62.90802914	40.06662918	22.84139996	17.22522922
Alcam	darkorange	113.859025	39.92148134	73.93754368	-34.01606234
Cd320	darkorange	126.1367531	39.87272264	86.26403045	-46.3913078
Ankrd13a	darkorange	98.25212014	39.74785958	58.50426056	-18.75640098
Cul4a	darkorange	88.45352474	39.67986051	48.77366422	-9.09380371
Tnfrsf22	darkorange	98.77724784	39.59730555	59.17994229	-19.58263673
Rnf7	darkorange	94.14638653	39.59358881	54.55279773	-14.95920892
Pdap1	darkorange	66.27400998	39.47095382	26.80305616	12.66789766
Snx27	darkorange	82.4608331	39.41556917	43.04526394	-3.629694771
Rwdd4a	darkorange	138.203037	39.25869978	98.94433718	-59.6856374
Tomm5	darkorange	87.88305054	39.1734727	48.70957784	-9.536105134
Tbce	darkorange	79.88055165	39.16443087	40.71612078	-1.551689916
Eprs	darkorange	101.2328347	39.00881525	62.22401948	-23.21520423
Ddx27	darkorange	88.24579496	38.80777699	49.43801797	-10.63024097
Sptan1	darkorange	145.8118214	38.7258052	107.0860162	-68.36021103
Rdh11	darkorange	73.67879763	38.61785998	35.06093765	3.556922338
Mvd	darkorange	96.69983582	38.58674266	58.11309317	-19.52635051
Cbr1	darkorange	106.8811504	38.52889545	68.35225499	-29.82335954
Snap47	darkorange	69.84639854	38.42899824	31.4174003	7.011597943
Msantd3	darkorange	83.6811456	38.37127905	45.30986655	-6.938587503
Tmem41b	darkorange	68.66335898	37.85370152	30.80965745	7.044044068
Gmppa	darkorange	74.76580588	37.57257778	37.1932281	0.379349675
Tmcc1	darkorange	135.9148929	37.56496049	98.34993236	-60.78497187
Mmp8	darkorange	71.90436532	37.31671218	34.58765314	2.72905904
Parl	darkorange	75.53979324	37.28694683	38.25284641	-0.965899574
Arfgap3	darkorange	77.88038078	37.0754542	40.80492658	-3.729472375
Rrp1	darkorange	93.97053072	37.06343544	56.90709528	-19.84365984
Golga4	darkorange	107.5615256	36.69353264	70.86799297	-34.17446033
B4galt7	darkorange	81.49188444	36.61004407	44.88184037	-8.2717963
Vps29	darkorange	61.79815147	36.5232924	25.27485907	11.24843333
Anxa2	darkorange	115.0726359	36.51566932	78.5569666	-42.04129728
Cog6	darkorange	64.9642049	36.49034161	28.47386329	8.016478315
Lss	darkorange	126.0958308	36.48094532	89.61488549	-53.13394018
Ttl	darkorange	117.381792	36.44263972	80.93915228	-44.49651256
Tnpo2	darkorange	62.25694346	36.40409846	25.85284501	10.55125345
Fabp5	darkorange	56.75068158	36.37423023	20.37645135	15.99777888
Tmem151a	darkorange	59.51069607	36.34127063	23.16942544	13.17184518
Armc9	darkorange	114.648621	36.29835147	78.35026949	-42.05191802
Bicd2	darkorange	126.7354883	36.27627927	90.45920906	-54.18292979
Rnf41	darkorange	99.22885874	35.94388704	63.2849717	-27.34108467
Txnl4a	darkorange	65.78589457	35.56588624	30.22000833	5.345877905
Cers2	darkorange	118.5805599	35.56296677	83.01759314	-47.45462637
Mcfd2	darkorange	57.42392352	35.35312758	22.07079595	13.28233163
Ctsd	darkorange	77.71928711	35.21790893	42.50137818	-7.283469249
Ndufs2	darkorange	80.36281416	35.09241763	45.27039654	-10.17797891
Tusc2	darkorange	68.93760315	35.03340805	33.9041951	1.129212944
Hipk2	darkorange	61.30999885	34.83470301	26.47529584	8.359407163
Esyt1	darkorange	69.15120654	34.6646688	34.48653775	0.178131052
Gga2	darkorange	54.22977822	34.47540957	19.75436865	14.72104092
Dirc2	darkorange	54.41769433	34.47462567	19.94306866	14.53155701
Hint1	darkorange	124.8363042	34.44147269	90.39483155	-55.95335886
St13	darkorange	69.17266034	34.34032659	34.83233374	-0.49200715
Mroh1	darkorange	93.52841277	34.30288569	59.22552708	-24.92264139
Gstp1	darkorange	84.78238737	34.15334786	50.62903951	-16.47569165
Slc36a1	darkorange	81.87314196	34.07877659	47.79436537	-13.71558878
Atp6v1c1	darkorange	72.29831	34.06472496	38.23358504	-4.168860086
Ipo5	darkorange	115.8976092	33.98112538	81.9164838	-47.93535842
Serac1	darkorange	53.47911572	33.94651823	19.53259749	14.41392074
Ppard	darkorange	88.06072581	33.92969681	54.131029	-20.20133219
Arhgap24	darkorange	50.50028326	33.74759045	16.75269281	16.99489764
Mrpl41	darkorange	74.78326021	33.62656116	41.15669906	-7.5301379
R3hdm1	darkorange	106.0550165	33.53068024	72.5243363	-38.99365606
Slc39a14	darkorange	69.11501038	33.52563099	35.58937939	-2.063748401
Paip2b	darkorange	212.187046	33.36059241	178.8264536	-145.4658612
Capn15	darkorange	70.41204138	33.10758643	37.30445495	-4.196868528
Hnrnpll	darkorange	75.3864577	32.91258475	42.47387295	-9.561288196
Gadd45a	darkorange	73.96337064	32.86283306	41.10053758	-8.237704522
Eif2b3	darkorange	96.05998836	32.1883522	63.87163616	-31.68328396
Lgals3	darkorange	53.35849109	32.15034828	21.20814281	10.94220547
Fbxl17	darkorange	90.09172297	31.90408812	58.18763484	-26.28354672
Slc6a9	darkorange	78.30954663	31.87211493	46.4374317	-14.56531676
Cgref1	darkorange	52.04955252	31.79446185	20.25509067	11.53937118
Slc5a6	darkorange	76.74630625	31.67339713	45.07290913	-13.399512
Ginm1	darkorange	58.53904276	31.48459604	27.05444673	4.430149311
Tcp1	darkorange	72.99383584	31.45955957	41.53427627	-10.0747167
Surf2	darkorange	120.5106847	31.35674787	89.15393682	-57.79718895
Oaz2	darkorange	66.51798006	31.35367953	35.16430053	-3.810621009
Bhlhe41	darkorange	67.36415215	31.34809628	36.01605587	-4.667959594
Myof	darkorange	46.62222109	31.17453099	15.44769011	15.72684088
Dnlz	darkorange	63.43161071	31.16819849	32.26341222	-1.095213726
Hnrnpk	darkorange	56.89312433	31.13185563	25.7612687	5.370586935
Wdr59	darkorange	80.56970897	31.06679836	49.50291061	-18.43611225
Fam234a	darkorange	79.66292517	31.01795754	48.64496763	-17.6270101
Mpst	darkorange	68.49062611	30.59110014	37.89952597	-7.308425835
Abhd5	darkorange	56.80897136	29.90636525	26.90260611	3.003759139
Cby1	darkorange	119.4301024	29.67710968	89.75299275	-60.07588307
Rbm28	darkorange	60.44948719	29.35824607	31.09124112	-1.732995046
Cds2	darkorange	108.4752226	29.2759252	79.1992974	-49.9233722
Upf3b	darkorange	71.833854	29.22182316	42.61203084	-13.39020768
Piezo1	darkorange	55.48393568	28.98812755	26.49580813	2.492319415
Strap	darkorange	53.48611969	28.33636004	25.14975966	3.186600376
Hsp90ab1	darkorange	65.67821527	28.05687363	37.62134164	-9.564468009
Eif5a	darkorange	66.9698031	28.01261731	38.95718579	-10.94456848
Igf2r	darkorange	86.9112721	27.68460896	59.22666314	-31.54205418
Impact	darkorange	112.4355087	27.64743584	84.78807289	-57.14063705
Cd200r1	darkorange	130.718656	27.43816377	103.2804922	-75.84232844
Cdk8	darkorange	53.08785666	27.35282901	25.73502765	1.617801357
Ogdh	darkorange	56.02913045	27.0206329	29.00849755	-1.987864652
Tmem50b	darkorange	81.18204777	26.9612997	54.22074807	-27.25944836
Calr3	darkorange	58.67547129	26.83623198	31.83923931	-5.003007336
Slc38a10	darkorange	51.91692414	26.79531793	25.12160622	1.67371171
Btbd10	darkorange	93.06719292	26.77710461	66.29008831	-39.5129837
Fnta	darkorange	84.62827716	26.1797064	58.44857077	-32.26886437
P4hb	darkorange	45.37121652	26.15622231	19.21499421	6.941228104
Col23a1	darkorange	40.99472225	25.86917103	15.12555122	10.74361981
Fabp4	darkorange	49.79402609	25.7092811	24.08474499	1.624536108
Naa38	darkorange	61.1797415	25.5427761	35.6369654	-10.0941893
Dpp7	darkorange	53.03330884	25.42390376	27.60940508	-2.185501318
Rbm19	darkorange	55.50746864	25.32972039	30.17774825	-4.848027855
Snrpd3	darkorange	52.25300605	25.18601407	27.06699198	-1.880977903
Mpnd	darkorange	50.05016222	24.42924178	25.62092044	-1.191678668
AW209491	darkorange	47.56801425	24.36478002	23.20323423	1.161545795
Tbl3	darkorange	61.26129886	24.31053573	36.95076313	-12.6402274
Atp2a2	darkorange	62.42795572	24.30849435	38.11946137	-13.81096702
Itga1	darkorange	43.79062827	23.96124228	19.82938599	4.131856291
Gmps	darkorange	65.01564154	23.3248137	41.69082784	-18.36601413
Atp6ap1	darkorange	48.42479927	23.2910247	25.13377457	-1.842749865
Ero1l	darkorange	55.9652158	23.00034518	32.96487062	-9.964525446
Ppp5c	darkorange	60.09655498	22.90504106	37.19151391	-14.28647285
Tmem120a	darkorange	48.84558511	22.89448643	25.95109867	-3.056612243
Snapin	darkorange	88.09646836	22.76893699	65.32753137	-42.55859437
Il27ra	darkorange	51.56653649	22.64533363	28.92120285	-6.275869223
Clec4n	darkorange	42.39019214	22.42795592	19.96223622	2.465719702
Sumf2	darkorange	50.31551834	22.38583926	27.92967907	-5.543839809
Hilpda	darkorange	51.03873136	22.25161886	28.7871125	-6.535493635
2410015M20Rik	darkorange	50.62138064	21.93027683	28.69110381	-6.760826975
Mfn1	darkorange	68.79811142	21.43896396	47.35914747	-25.92018351
Abca7	darkorange	82.061127	21.43567264	60.62545435	-39.18978171
Nabp2	darkorange	55.67757881	21.25046606	34.42711275	-13.17664669
Aph1c	darkorange	52.2766009	21.08843272	31.18816818	-10.09973545
Nbr1	darkorange	41.13231128	21.02956868	20.10274259	0.926826091
Golgb1	darkorange	56.16465872	20.97653728	35.18812144	-14.21158416
Cebpzos	darkorange	74.16353495	20.97254338	53.19099157	-32.21844819
Nxn	darkorange	81.75410521	20.90375976	60.85034546	-39.9465857
Ppil1	darkorange	54.13528406	20.34646517	33.78881888	-13.44235371
Dusp18	darkorange	52.42716399	20.19173068	32.23543331	-12.04370263
Gm14295	darkorange	40.60903328	20.15005499	20.45897829	-0.308923299
Nop14	darkorange	45.45332837	19.62225275	25.83107562	-6.208822873
Abl2	darkorange	63.75194473	19.53930409	44.21264063	-24.67333654
Mapre3	darkorange	30.29477856	19.52284428	10.77193428	8.750909999
S100a10	darkorange	48.72731446	19.34326715	29.38404732	-10.04078017
Scamp1	darkorange	57.14935482	19.30795018	37.84140465	-18.53345447
Mphosph8	darkorange	79.14463725	19.21696803	59.92766922	-40.71070119
Fuom	darkorange	34.9441205	19.16749053	15.77662997	3.390860558
Syngr1	darkorange	68.58743965	19.06818549	49.51925417	-30.45106868
Fam57a	darkorange	74.02479449	18.92896794	55.09582655	-36.1668586
Nit2	darkorange	49.93568326	18.91464691	31.02103635	-12.10638944
Tmed3	darkorange	54.097767	18.76341716	35.33434983	-16.57093267
Zfp867	darkorange	38.78171576	18.74126301	20.04045275	-1.299189735
Gm43737	darkorange	44.76488575	18.72418803	26.04069772	-7.316509692
Gle1	darkorange	45.64554096	18.37881433	27.26672663	-8.887912297
Wdr55	darkorange	43.4372162	18.11069516	25.32652103	-7.215825869
Dynlt3	darkorange	62.96269655	17.88815253	45.07454402	-27.18639149
Ahnak	darkorange	83.95089036	17.83733847	66.11355189	-48.27621342
8430429K09Rik	darkorange	30.49652953	17.81188224	12.68464729	5.127234947
Trmt61a	darkorange	56.83600869	17.22414882	39.61185987	-22.38771106
Ctns	darkorange	63.90902813	17.1811189	46.72790923	-29.54679033
Cgrrf1	darkorange	38.81682114	17.07467386	21.74214728	-4.667473418
Cracr2a	darkorange	85.53771152	17.05727914	68.48043238	-51.42315323
Chd3os	darkorange	75.4045734	16.84669259	58.55788081	-41.71118823
Kif2a	darkorange	46.28265116	16.82005052	29.46260064	-12.64255013
Them4	darkorange	36.33277517	16.78514418	19.547631	-2.762486823
Kyat3	darkorange	58.8750572	16.71172607	42.16333113	-25.45160506
Cd151	darkorange	45.16011652	16.56746442	28.59265209	-12.02518767
Mrps21	darkorange	38.98900176	16.04775348	22.94124828	-6.893494803
1110004F10Rik	darkorange	64.77445037	16.04311856	48.73133181	-32.68821324
Tbc1d23	darkorange	37.72091309	16.01868629	21.7022268	-5.683540512
Carnmt1	darkorange	65.82009733	15.96977582	49.85032151	-33.88054569
Rtn4ip1	darkorange	28.5735743	15.93373772	12.63983658	3.293901136
Acta2	darkorange	23.28742843	15.82843587	7.458992562	8.369443308
Osbpl1a	darkorange	53.05903153	15.68866219	37.37036935	-21.68170716
Stt3a	darkorange	39.80687065	15.59461525	24.21225539	-8.617640141
Dgke	darkorange	51.46432088	15.52205973	35.94226115	-20.42020142
Dach1	darkorange	43.42433807	15.3626857	28.06165237	-12.69896666
Nol8	darkorange	86.49805819	15.2312761	71.2667821	-56.035506
Gm5547	darkorange	61.81852783	15.18066499	46.63786283	-31.45719784
Sec31a	darkorange	29.95696193	14.76007729	15.19688464	-0.436807352
Mettl16	darkorange	57.09398888	14.59294722	42.50104166	-27.90809444
Rapgef3	darkorange	33.50582866	14.56249138	18.94333728	-4.380845904
Cdc37l1	darkorange	40.01589321	14.25530669	25.76058652	-11.50527983
Papd5	darkorange	48.77953318	13.85606829	34.9234649	-21.06739661
Osm	darkorange	94.01780501	13.789522	80.22828302	-66.43876102
S100a13	darkorange	28.66373183	13.73996629	14.92376554	-1.183799247
D10Wsu102e	darkorange	38.37017121	13.51614047	24.85403074	-11.33789027
Ccdc91	darkorange	50.78121261	13.43591258	37.34530003	-23.90938746
Spp1	darkorange	96.49205084	13.3848697	83.10718114	-69.72231143
Tasp1	darkorange	42.46679888	13.29161664	29.17518224	-15.88356561
Ecsit	darkorange	30.93470128	12.99962722	17.93507406	-4.935446838
Mia3	darkorange	23.90093524	12.98056563	10.92036961	2.060196014
Vash1	darkorange	28.89266808	12.84852595	16.04414213	-3.195616187
Efl1	darkorange	43.13322961	12.54333442	30.58989519	-18.04656076
Gtf2h4	darkorange	32.82550529	12.42639307	20.39911223	-7.97271916
Gm527	darkorange	20.47567644	12.11421218	8.361464253	3.75274793
Suclg1	darkorange	27.78639672	12.10413075	15.68226597	-3.578135219
Armcx3	darkorange	33.59300825	11.95005354	21.64295471	-9.692901174
Cdk5rap3	darkorange	60.45173063	11.61113267	48.84059795	-37.22946528
Trak2	darkorange	22.06071427	11.58306368	10.47765059	1.105413095
Fkbp1b	darkorange	20.1022889	11.42809002	8.674198887	2.753891128
Sec24a	darkorange	33.36701444	11.387549	21.97946545	-10.59191645
9330104G04Rik	darkorange	21.75220255	11.2357138	10.51648875	0.719225052
Smc6	darkorange	43.79548985	11.21790957	32.57758028	-21.35967071
Cdk9	darkorange	34.06185211	11.05281447	23.00903764	-11.95622318
Ubl3	darkorange	29.00477996	11.04566683	17.95911312	-6.913446287
Fastkd1	darkorange	19.45144117	10.98665209	8.464789079	2.521863012
Arl15	darkorange	30.40365957	10.73685057	19.666809	-8.929958433
B3gnt3	darkorange	40.7078449	10.72409384	29.98375106	-19.25965721
Afg3l1	darkorange	22.47261487	10.55585903	11.91675584	-1.360896813
Myh9	darkorange	29.93473772	10.31775343	19.61698429	-9.299230863
Cuta	darkorange	23.27911667	10.28340683	12.99570984	-2.712303013
Piwil2	darkorange	36.80589712	10.1291567	26.67674041	-16.54758371
Zfp971	darkorange	37.11902722	10.09911501	27.01991222	-16.92079721
Slc9a4	darkorange	17.77081454	10.08484708	7.685967465	2.398879612
Tmem258	darkorange	21.58695847	9.877605526	11.70935294	-1.831747416
S100a11	darkorange	24.58086394	9.613813714	14.96705023	-5.353236515
Ptpn3	darkorange	20.3390559	9.554958108	10.78409779	-1.229139685
Nenf	darkorange	29.25152898	9.341629869	19.90989911	-10.56826924
Pacrg	darkorange	29.14465306	9.29942399	19.84522907	-10.54580508
Alkbh2	darkorange	29.57104987	9.119659896	20.45138998	-11.33173008
F2r	darkorange	30.6005905	9.023194783	21.57739571	-12.55420093
Gfm1	darkorange	15.01233777	8.913859599	6.098478175	2.815381424
Dbf4	darkorange	24.81619711	8.75692135	16.05927576	-7.30235441
Nap1l4	darkorange	20.91367195	8.643244855	12.27042709	-3.627182239
Rbsn	darkorange	13.34998211	8.588198636	4.761783474	3.826415162
Stat5a	darkorange	32.23487235	8.587938987	23.64693336	-15.05899437
Esam	darkorange	14.47458398	8.38726511	6.087318868	2.299946242
Dgat1	darkorange	21.85944669	8.372828018	13.48661867	-5.113790653
Mtrr	darkorange	19.16932813	8.356285826	10.81304231	-2.45675648
Ppp2r1b	darkorange	21.32363771	8.184003797	13.13963391	-4.955630112
Comp	darkorange	23.74847709	7.998011121	15.75046597	-7.752454846
Hnrnpm	darkorange	22.91204914	7.389302777	15.52274636	-8.133443586
Tpm1	darkorange	27.24100971	7.322768057	19.91824165	-12.5954736
Ccdc66	darkorange	22.39672026	7.285781731	15.11093853	-7.825156796
Spg20	darkorange	38.73219665	6.992062289	31.74013436	-24.74807207
Nemf	darkorange	21.075165	6.971351385	14.10381362	-7.132462234
Insig2	darkorange	11.28606927	6.936043337	4.35002593	2.586017406
Twf1	darkorange	14.30722797	6.916128657	7.391099317	-0.47497066
Me2	darkorange	24.91167343	6.881528084	18.03014535	-11.14861726
Tmf1	darkorange	13.34535853	6.796351253	6.549007274	0.24734398
Tmeff1	darkorange	11.30785148	6.788558126	4.519293354	2.269264773
Neo1	darkorange	16.0793864	6.621622833	9.457763569	-2.836140736
Klf7	darkorange	26.12574364	6.59194198	19.53380166	-12.94185968
Ahi1	darkorange	10.74112831	6.347627613	4.393500693	1.954126919
Mgst2	darkorange	9.844363308	6.222111552	3.622251756	2.599859795
Atf2	darkorange	24.4079393	6.186954345	18.22098496	-12.03403061
Cpped1	darkorange	16.4697558	6.028891854	10.44086395	-4.411972092
Wdr61	darkorange	15.06025157	6.011326957	9.048924618	-3.037597661
Naa60	darkorange	17.99576415	5.987247952	12.0085162	-6.021268247
Eef2kmt	darkorange	14.25429157	5.711847491	8.542444074	-2.830596583
Dnase1l1	darkorange	23.88772253	5.648585003	18.23913753	-12.59055252
Dhrs9	darkorange	34.43305809	5.629186932	28.80387116	-23.17468423
Abcd4	darkorange	26.41782853	5.462970298	20.95485823	-15.49188793
Ilf2	darkorange	11.58113379	5.338869188	6.242264603	-0.903395416
Ltv1	darkorange	12.19834086	5.329475722	6.868865138	-1.539389416
Rps23	darkorange	23.79752846	5.253745529	18.54378293	-13.2900374
Ranbp1	darkorange	10.27390055	5.206911426	5.066989119	0.139922307
Eml2	darkorange	18.83800428	5.205295058	13.63270922	-8.427414162
Gpr157	darkorange	17.0470086	5.200788343	11.84622026	-6.645431918
Pdia5	darkorange	41.06282843	5.077080031	35.9857484	-30.90866837
Edem1	darkorange	8.585907157	4.86567914	3.720228017	1.145451124
Nepro	darkorange	9.808722398	4.777488196	5.031234202	-0.253746007
Anxa11	darkorange	14.40603589	4.683429179	9.722606714	-5.039177535
Fastkd2	darkorange	9.053302622	4.680401122	4.3729015	0.307499622
Sec61a2	darkorange	7.486004972	4.679503935	2.806501038	1.873002897
Taf13	darkorange	8.432357356	4.587616483	3.844740873	0.742875611
Qtrt1	darkorange	9.190391357	4.360030754	4.830360603	-0.470329848
Ugt1a6b	darkorange	6.543360192	4.326699849	2.216660343	2.110039506
Gm14326	darkorange	7.216494867	4.317768837	2.89872603	1.419042807
Gcdh	darkorange	19.7975595	4.308634214	15.48892528	-11.18029107
Acad9	darkorange	14.07520414	4.278550782	9.796653358	-5.518102576
Pyroxd1	darkorange	8.94081666	4.22540938	4.715407281	-0.489997901
Snrnp25	darkorange	11.98279602	4.171360779	7.81143524	-3.64007446
Rpp14	darkorange	11.9761825	4.163436584	7.812745911	-3.649309327
Mapre1	darkorange	9.231230187	3.936143131	5.295087056	-1.358943925
Atf5	darkorange	7.115277922	3.929173154	3.186104768	0.743068387
Arpc5l	darkorange	8.835960632	3.922046439	4.913914193	-0.991867754
Junos	darkorange	8.320857566	3.910286086	4.41057148	-0.500285393
Higd1a	darkorange	12.69621516	3.900192997	8.796022166	-4.895829169
Map4k1	darkorange	11.01937476	3.835980362	7.183394399	-3.347414037
Hsd3b7	darkorange	6.782817528	3.710000683	3.072816845	0.637183837
Tpm4	darkorange	11.98702365	3.612807416	8.374216231	-4.761408815
Spcs2	darkorange	7.458928496	3.608402972	3.850525525	-0.242122553
Ppfibp2	darkorange	8.682402266	3.554403537	5.127998729	-1.573595193
Cox7b	darkorange	7.975292996	3.544058154	4.431234842	-0.887176688
Rap1gap	darkorange	14.10516483	3.543187597	10.56197724	-7.018789641
Gfod2	darkorange	14.32730909	3.534291453	10.79301764	-7.258726182
Chid1	darkorange	6.69845682	3.499794443	3.198662377	0.301132066
Tnfrsf12a	darkorange	9.244821423	3.477648332	5.767173091	-2.289524758
Arih1	darkorange	17.01039465	3.419278476	13.59111618	-10.1718377
Tmem72	darkorange	6.956978423	3.394930693	3.56204773	-0.167117036
Gin1	darkorange	13.6145976	3.325483517	10.28911409	-6.96363057
Larp4	darkorange	12.8067315	3.291513588	9.515217915	-6.223704327
Pcyt1a	darkorange	6.391673523	3.184911158	3.206762365	-0.021851207
Ibtk	darkorange	8.403620764	2.978054196	5.425566568	-2.447512372
Tle3	darkorange	7.552088596	2.751929601	4.800158995	-2.048229393
Rragc	darkorange	6.521139539	2.67456134	3.846578199	-1.172016859
Snrnp48	darkorange	7.967829036	2.604553994	5.363275042	-2.758721048
Spaca9	darkorange	8.770576625	2.537129817	6.233446808	-3.696316991
Smn1	darkorange	5.322691998	2.478185465	2.844506533	-0.366321068
Rabl6	darkorange	6.105992855	2.343817291	3.762175564	-1.418358273
Strn	darkorange	4.80485475	2.324735809	2.480118941	-0.155383132
Arhgap25	darkorange	6.533309559	2.307322299	4.22598726	-1.918664961
Sap30l	darkorange	5.828866092	2.255631358	3.573234734	-1.317603375
Hopx	darkorange	4.111194682	2.250055143	1.861139538	0.388915605
Gabpa	darkorange	5.441658252	2.248298254	3.193359998	-0.945061743
Alg14	darkorange	4.213041607	2.190528011	2.022513597	0.168014414
Tubb4a	darkorange	7.443126645	2.185957296	5.257169348	-3.071212052
Gm4430	darkorange	4.478995766	2.117658215	2.361337551	-0.243679335
Slc41a2	darkorange	3.449038494	2.111705874	1.33733262	0.774373254
Ndufa4	darkorange	6.711775258	2.031896973	4.679878285	-2.647981312
Wdr89	darkorange	4.739248777	1.970864789	2.768383989	-0.7975192
Tomm40l	darkorange	7.497938559	1.960453288	5.53748527	-3.577031982
Blnk	darkorange	6.052401355	1.735494297	4.316907058	-2.58141276
Gtf3c2	darkorange	8.493208348	1.735340758	6.75786759	-5.022526831
Sigmar1	darkorange	7.927603556	1.687765098	6.239838458	-4.552073359
Ankrd9	darkorange	5.789173134	1.565547278	4.223625856	-2.658078578
Nsf	darkorange	2.676070842	1.563995681	1.112075161	0.45192052
Nhs	darkorange	4.236376553	1.363877087	2.872499466	-1.508622379
Runx3	darkorange	2.052557346	1.30208908	0.750468266	0.551620814
Nudcd1	darkorange	4.25797738	1.197076342	3.060901038	-1.863824696
Mettl5	darkorange	2.875656605	1.148897623	1.726758982	-0.577861359
Rasa2	darkorange	4.060435667	1.116550386	2.943885281	-1.827334895
Rpl9-ps6	darkorange	3.173661679	1.106990617	2.066671063	-0.959680446
Zfp7	darkorange	4.732570189	1.071493926	3.661076263	-2.589582336
Trmt10c	darkorange	4.681891201	1.042901938	3.638989264	-2.596087326
Tbl1xr1	darkorange	2.039095675	1.022246051	1.016849624	0.005396428
0610012G03Rik	darkorange	2.308704307	1.010980094	1.297724213	-0.28674412
2010107E04Rik	darkorange	2.097398206	0.954605902	1.142792303	-0.188186401
Nup35	darkorange	3.402168817	0.937735397	2.464433421	-1.526698024
Pigx	darkorange	2.808273252	0.873259346	1.935013905	-1.061754559
Guca1a	darkorange	2.953608182	0.774380079	2.179228104	-1.404848025
Nup37	darkorange	1.408207716	0.733294507	0.67491321	0.058381297
Nom1	darkorange	5.137289781	0.719116163	4.418173618	-3.699057454
Pnpla8	darkorange	3.822939841	0.616563002	3.20637684	-2.589813838
Mdga1	darkorange	3.815478424	0.578531158	3.236947266	-2.658416108
Tbca	darkorange	1.446512937	0.496772472	0.949740465	-0.452967993
Atp6v0a1	darkturquoise	204.1071142	28.34512711	175.7619871	-147.41686
Crip1	darkturquoise	192.5200807	27.24349135	165.2765894	-138.033098
Tmem144	darkturquoise	136.5066758	26.37254246	110.1341334	-83.76159089
Myo5a	darkturquoise	189.0313348	26.06403189	162.9673029	-136.903271
Acot11	darkturquoise	179.1491439	25.10443731	154.0447066	-128.9402693
Armc2	darkturquoise	206.0706054	24.08262039	181.987985	-157.9053646
Fam198b	darkturquoise	84.37187829	23.77168416	60.60019412	-36.82850996
Gna15	darkturquoise	128.0007194	23.60615323	104.3945662	-80.78841292
Cnrip1	darkturquoise	172.8733216	23.4138061	149.4595155	-126.0457094
Alox5ap	darkturquoise	92.57786236	23.07185982	69.50600253	-46.43414271
Chek2	darkturquoise	150.9257631	22.87826108	128.047502	-105.1692409
Emp1	darkturquoise	108.4165004	21.1472122	87.26928824	-66.12207604
Cd109	darkturquoise	161.6315562	21.12136121	140.510195	-119.3888338
Lgals1	darkturquoise	171.3019277	20.18339523	151.1185325	-130.9351373
Nqo2	darkturquoise	67.95590304	20.10309818	47.85280486	-27.74970669
Lrrfip1	darkturquoise	78.25273744	19.40220242	58.85053502	-39.4483326
Eya1	darkturquoise	168.6628767	19.25149668	149.41138	-130.1598834
Ola1	darkturquoise	104.4621898	18.98350987	85.47867989	-66.49517002
Fam213a	darkturquoise	163.9440747	18.72120501	145.2228697	-126.5016647
Cdc14b	darkturquoise	149.0264947	17.92783913	131.0986556	-113.1708165
Qsox2	darkturquoise	118.4842963	17.68885185	100.7954445	-83.10659262
Srpk2	darkturquoise	207.7594164	17.4868436	190.2725728	-172.7857292
Nceh1	darkturquoise	103.6998683	17.08011201	86.61975628	-69.53964428
Nradd	darkturquoise	120.6781423	16.98331046	103.6948318	-86.71152134
Rab4a	darkturquoise	194.4084259	16.73792124	177.6705046	-160.9325834
Tns1	darkturquoise	70.63647845	16.54111965	54.0953588	-37.55423915
Mdh1	darkturquoise	70.39032679	16.13475201	54.25557477	-38.12082276
Appl2	darkturquoise	183.0990015	16.09805269	167.0009488	-150.9028961
Zfp326	darkturquoise	129.3700112	16.02382519	113.346186	-97.32236083
Capn2	darkturquoise	84.02961433	15.76821999	68.26139433	-52.49317434
Rfng	darkturquoise	168.6584687	15.73850319	152.9199655	-137.1814624
Cotl1	darkturquoise	84.21525309	15.63974457	68.57550852	-52.93576396
Pcbp4	darkturquoise	207.6609679	15.59865401	192.0623139	-176.4636599
Dhcr7	darkturquoise	117.4880411	15.58208231	101.9059588	-86.32387653
Pqlc3	darkturquoise	46.06682428	15.47427871	30.59254557	-15.11826685
Hsf4	darkturquoise	133.8952924	14.65130934	119.2439831	-104.5926737
Adcy2	darkturquoise	119.6490391	14.39690916	105.2521299	-90.85522077
S100a6	darkturquoise	106.0043812	14.36987861	91.63450263	-77.26462402
Ints2	darkturquoise	64.55515372	14.31853397	50.23661975	-35.91808579
Cav2	darkturquoise	123.3318306	14.04044548	109.2913851	-95.25093963
Mfsd6	darkturquoise	149.8555591	13.61650698	136.2390521	-122.6225451
Foxo4	darkturquoise	99.33235095	13.53114612	85.80120483	-72.27005871
Wls	darkturquoise	108.4170016	13.10889664	95.30810495	-82.19920831
Tmem126b	darkturquoise	43.27773156	12.98153553	30.29619603	-17.3146605
Fbxo33	darkturquoise	47.27651812	12.97722923	34.29928889	-21.32205967
Gnpnat1	darkturquoise	106.7623491	12.97285813	93.78949099	-80.81663286
Alg2	darkturquoise	67.5730617	12.88004128	54.69302042	-41.81297913
Bdh1	darkturquoise	85.55815013	12.63114819	72.92700194	-60.29585375
Gm37168	darkturquoise	81.12198731	12.26127102	68.86071629	-56.59944526
Hnrnph1	darkturquoise	148.0765871	11.8028691	136.273718	-124.4708489
Gnptg	darkturquoise	49.52308333	11.36850917	38.15457415	-26.78606498
Agpat2	darkturquoise	49.80999954	11.18233009	38.62766945	-27.44533936
Adgre5	darkturquoise	76.68961375	10.94507506	65.74453869	-54.79946364
Dstn	darkturquoise	73.39347801	10.74707119	62.64640682	-51.89933563
Dlg3	darkturquoise	37.80010951	10.50813041	27.29197911	-16.7838487
Zmat3	darkturquoise	47.64390759	10.35704254	37.28686504	-26.9298225
Ighm	darkturquoise	79.12474677	10.32193963	68.80280714	-58.4808675
Cdca7l	darkturquoise	37.84842513	10.1700964	27.67832873	-17.50823232
Bsn	darkturquoise	35.35254903	10.1358189	25.21673013	-15.08091123
Pdzk1ip1	darkturquoise	50.31426333	10.09363666	40.22062667	-30.12699001
Hibch	darkturquoise	136.9750149	9.498740173	127.4762748	-117.9775346
Arfgef2	darkturquoise	132.8949317	8.890239309	124.0046924	-115.1144531
Polk	darkturquoise	28.41840555	8.841933448	19.5764721	-10.73453865
Slc35c2	darkturquoise	64.65240701	8.576195942	56.07621107	-47.50001513
Gm10419	darkturquoise	32.18595345	8.562713939	23.62323951	-15.06052557
Ssr1	darkturquoise	55.23571491	8.545247892	46.69046701	-38.14521912
Xylb	darkturquoise	156.4401975	8.509629033	147.9305685	-139.4209394
Zfp382	darkturquoise	30.80665241	8.399313976	22.40733843	-14.00802446
Thyn1	darkturquoise	39.20972379	8.287258409	30.92246538	-22.63520697
Naa50	darkturquoise	37.36691278	8.236701652	29.13021113	-20.89350948
Prnp	darkturquoise	30.41076401	8.233608674	22.17715533	-13.94354666
Steap3	darkturquoise	19.21473054	8.2332474	10.98148314	-2.748235743
Hnrnpa2b1	darkturquoise	26.38123305	8.18886271	18.19237034	-10.00350763
Gm26532	darkturquoise	60.75914532	8.162774342	52.59637098	-44.43359664
Tpcn2	darkturquoise	23.47122185	7.981672215	15.48954963	-7.507877416
Cpeb2	darkturquoise	57.13178091	7.852455433	49.27932547	-41.42687004
Ift74	darkturquoise	46.53198648	7.770706498	38.76127999	-30.99057349
Pgbd5	darkturquoise	67.72869778	7.76800543	59.96069235	-52.19268692
Tcf12	darkturquoise	120.0886472	7.593142416	112.4955048	-104.9023624
Acyp1	darkturquoise	30.11600013	7.581178644	22.53482149	-14.95364285
Slc25a24	darkturquoise	15.89533923	7.550538731	8.344800503	-0.794261772
Usp33	darkturquoise	48.98306044	7.287203801	41.69585664	-34.40865284
2210011C24Rik	darkturquoise	75.5469055	7.145888222	68.40101728	-61.25512906
Zfp106	darkturquoise	27.11543211	6.942536914	20.1728952	-13.23035829
Ccl6	darkturquoise	62.38937847	6.674165811	55.71521266	-49.04104685
Fgfr1op	darkturquoise	30.70450529	6.59825395	24.10625134	-17.50799739
Trim68	darkturquoise	60.98285559	6.477099497	54.50575609	-48.0286566
Tnfsfm13	darkturquoise	46.22929633	6.46758885	39.76170748	-33.29411863
Ceacam1	darkturquoise	17.09342596	6.456635046	10.63679091	-4.180155869
Dars	darkturquoise	65.73234844	6.355819404	59.37652904	-53.02070963
Arl6ip5	darkturquoise	31.27943704	6.336304509	24.94313253	-18.60682803
Mr1	darkturquoise	27.84590711	6.325618176	21.52028894	-15.19467076
Tmem9	darkturquoise	32.36645778	6.156800302	26.20965748	-20.05285718
Nt5dc3	darkturquoise	32.13761254	5.927428109	26.21018443	-20.28275633
Pex11g	darkturquoise	62.8423302	5.685807918	57.15652228	-51.47071436
Oxct1	darkturquoise	23.93466911	5.661740626	18.27292849	-12.61118786
Gm16287	darkturquoise	36.63023127	5.582035282	31.04819599	-25.46616071
Erp29	darkturquoise	30.65869496	5.543926892	25.11476807	-19.57084118
Ndufaf4	darkturquoise	50.88128376	5.48759086	45.3936929	-39.90610204
Ccdc69	darkturquoise	13.60752692	5.315742762	8.29178416	-2.976041398
D6Wsu163e	darkturquoise	17.12813433	5.210127984	11.91800634	-6.70787836
Tram1	darkturquoise	21.89655178	4.550068542	17.34648324	-12.7964147
Triap1	darkturquoise	17.86393315	4.516997187	13.34693597	-8.829938781
Magt1	darkturquoise	13.57175125	4.463752926	9.107998323	-4.644245396
Scoc	darkturquoise	24.3392378	4.384582023	19.95465577	-15.57007375
Cdc7	darkturquoise	22.32596099	4.339671862	17.98628913	-13.64661727
Pus3	darkturquoise	13.16255074	4.272193625	8.890357113	-4.618163488
Insig1	darkturquoise	34.82364788	4.16731445	30.65633343	-26.48901898
Nxpe5	darkturquoise	13.19003711	3.876333776	9.313703337	-5.437369561
Fads3	darkturquoise	48.26039671	3.853877218	44.40651949	-40.55264227
Gpt	darkturquoise	11.20743237	3.850315405	7.357116965	-3.50680156
Irak1bp1	darkturquoise	20.55661815	3.818631127	16.73798702	-12.91935589
Myo1e	darkturquoise	48.19219999	3.596405692	44.59579429	-40.9993886
Ei24	darkturquoise	8.895168675	3.548783457	5.346385218	-1.797601761
Pcmtd1	darkturquoise	22.33560889	3.470352406	18.86525649	-15.39490408
Pcna	darkturquoise	16.97354739	3.341005861	13.63254153	-10.29153567
Ncbp2	darkturquoise	34.043686	3.191746138	30.85193986	-27.66019372
Tmem65	darkturquoise	16.04194842	3.093011963	12.94893646	-9.855924494
Tha1	darkturquoise	18.02985357	3.043161961	14.98669161	-11.94352965
Sms	darkturquoise	26.74790745	3.00247139	23.74543606	-20.74296467
Tmem14a	darkturquoise	9.1697365	2.851737007	6.317999493	-3.466262486
Cab39	darkturquoise	14.93877445	2.82984684	12.10892761	-9.27908077
Kcnk13	darkturquoise	35.88905258	2.780355756	33.10869683	-30.32834107
Kif5a	darkturquoise	6.71930021	2.746891827	3.972408383	-1.225516556
Zranb3	darkturquoise	10.2174731	2.634401601	7.583071501	-4.948669899
Zfp874a	darkturquoise	27.55216833	2.586688195	24.96548013	-22.37879194
Zfp367	darkturquoise	11.68180473	2.502186542	9.179618187	-6.677431646
Akap17b	darkturquoise	7.92605621	2.322259852	5.603796358	-3.281536506
Sat2	darkturquoise	11.53172626	2.289504738	9.24222152	-6.952716782
Tmem87b	darkturquoise	5.062682012	2.278938821	2.783743191	-0.50480437
Tnfsf13	darkturquoise	17.44649693	2.195187479	15.25130945	-13.05612197
Vps45	darkturquoise	13.07154231	2.158925647	10.91261667	-8.753691018
Rbm12	darkturquoise	6.742309018	1.992946243	4.749362775	-2.756416532
Mrpl33	darkturquoise	7.139064119	1.991935368	5.147128751	-3.155193383
Tjp3	darkturquoise	8.835361007	1.817844464	7.017516544	-5.19967208
Dync1li2	darkturquoise	21.49812843	1.764182956	19.73394547	-17.96976252
C030034L19Rik	darkturquoise	6.141099672	1.70941215	4.431687522	-2.722275372
Fam185a	darkturquoise	9.106488836	1.695789777	7.410699059	-5.714909282
1110046J04Rik	darkturquoise	5.694836675	1.671644351	4.023192324	-2.351547973
Ndufa12	darkturquoise	4.545397789	1.647448329	2.89794946	-1.250501131
Ilk	darkturquoise	7.729679486	1.569952414	6.159727072	-4.589774658
Fdps	darkturquoise	14.7568648	1.545123707	13.21174109	-11.66661739
A430046D13Rik	darkturquoise	19.90999685	1.376025948	18.5339709	-17.15794496
Bscl2	darkturquoise	14.97723097	1.352187784	13.62504318	-12.2728554
Rapgef5	darkturquoise	13.36194677	1.347346785	12.01459999	-10.6672532
Dennd2d	darkturquoise	4.017762406	1.32987716	2.687885246	-1.358008086
Apc	darkturquoise	7.612572038	1.325184054	6.287387984	-4.96220393
Dnah2	darkturquoise	18.60290982	1.27201853	17.33089129	-16.05887275
Cfap36	darkturquoise	3.701662753	1.231940225	2.469722528	-1.237782302
Fam149a	darkturquoise	7.888851538	1.224856484	6.663995054	-5.439138569
Vps41	darkturquoise	10.42718712	1.174632984	9.252554136	-8.077921152
Sec62	darkturquoise	3.89354192	1.074897993	2.818643928	-1.743745935
Spc25	darkturquoise	2.703006219	1.056920426	1.646085792	-0.589165366
Dyrk3	darkturquoise	4.880657573	1.049511129	3.831146444	-2.781635315
Rc3h1	darkturquoise	4.062971996	0.974351008	3.088620988	-2.11426998
Cnn2	darkturquoise	7.433404798	0.928412652	6.504992145	-5.576579493
Polr3k	darkturquoise	6.303748924	0.838594019	5.465154905	-4.626560886
Gm37352	darkturquoise	3.769731045	0.827199893	2.942531152	-2.115331259
Tnfsf13os	darkturquoise	3.791793125	0.818615665	2.973177461	-2.154561796
Zfp566	darkturquoise	4.24158613	0.786994038	3.454592092	-2.667598054
Id1	darkturquoise	5.412326884	0.77850291	4.633823974	-3.855321065
Slc22a18	darkturquoise	8.960691889	0.74584197	8.214849918	-7.469007948
Smtn	darkturquoise	10.07678934	0.711448497	9.365340844	-8.653892347
Cwc22	darkturquoise	2.941540177	0.684618555	2.256921623	-1.572303068
Ccnb1	darkturquoise	10.15658103	0.625678558	9.530902476	-8.905223918
Wdr35	darkturquoise	3.339642216	0.447397803	2.892244413	-2.444846611
Gnb5	greenyellow	298.5908405	68.93104461	229.6597958	-160.7287512
Tshz1	greenyellow	189.1064889	65.57931135	123.5271775	-57.94786617
Kctd7	greenyellow	243.6936386	65.37978529	178.3138533	-112.934068
Prrc2b	greenyellow	213.0471735	63.64929124	149.3978823	-85.74859104
Cul7	greenyellow	227.5202683	63.44535484	164.0749135	-100.6295586
Lrrc8b	greenyellow	249.1522899	62.62769352	186.5245963	-123.8969028
Phldb1	greenyellow	174.5293388	61.90361615	112.6257226	-50.72210648
Eef2	greenyellow	273.4912667	61.21610571	212.275161	-151.0590553
Josd1	greenyellow	257.1745641	60.90008359	196.2744805	-135.3743969
Tarbp1	greenyellow	265.7511287	60.79638351	204.9547452	-144.1583617
Xpo4	greenyellow	172.2163223	59.00625449	113.2100678	-54.20381328
Megf8	greenyellow	233.4569101	58.30515793	175.1517522	-116.8465943
Gpsm1	greenyellow	229.1738399	57.82352424	171.3503156	-113.5267914
Foxn3	greenyellow	243.9951348	57.14611057	186.8490242	-129.7029137
Slc43a2	greenyellow	256.0442504	55.94816161	200.0960887	-144.1479271
Eif4ebp2	greenyellow	207.4581784	55.69670911	151.7614693	-96.06476019
Tmem201	greenyellow	136.5957821	55.57757622	81.01820591	-25.44062969
Eif4b	greenyellow	211.8844123	55.5014226	156.3829897	-100.8815671
Bend3	greenyellow	150.9559127	55.45586882	95.50004388	-40.04417506
Map4k4	greenyellow	200.165186	55.27468175	144.8905042	-89.6158225
Cuedc1	greenyellow	217.1307492	54.30819515	162.8225541	-108.5143589
Map3k4	greenyellow	116.0915119	53.84725067	62.24426118	-8.397010505
Timm17b	greenyellow	256.7555951	53.63334342	203.1222516	-149.4889082
Pik3r2	greenyellow	171.195769	53.48710446	117.7086645	-64.22156009
Ldlrad4	greenyellow	127.9965307	53.46449	74.53204074	-21.06755074
Dapk1	greenyellow	213.1773603	52.11940261	161.0579577	-108.9385551
Pithd1	greenyellow	231.8839234	51.97693944	179.9069839	-127.9300445
Camsap2	greenyellow	254.3319194	51.96618346	202.365736	-150.3995525
Gclc	greenyellow	227.7989892	51.31249342	176.4864958	-125.1740024
Spag7	greenyellow	281.5359969	50.92667382	230.609323	-179.6826492
Rnf166	greenyellow	155.4933573	50.00386205	105.4894953	-55.48563321
Acbd6	greenyellow	221.2005569	49.94279636	171.2577605	-121.3149642
Atp11a	greenyellow	130.6327526	49.10433571	81.52841686	-32.42408115
Snx29	greenyellow	245.0920181	48.4258776	196.6661405	-148.2402629
Phactr2	greenyellow	272.6218425	48.12999628	224.4918462	-176.3618499
Wdr18	greenyellow	276.6880413	48.1018594	228.5861819	-180.4843225
Nudt21	greenyellow	200.391352	47.39113673	153.0002152	-105.6090785
Enoph1	greenyellow	194.626121	47.00800135	147.6181196	-100.6101183
Sephs2	greenyellow	123.6789857	46.50285457	77.17613116	-30.67327659
Bcl7c	greenyellow	231.8713667	46.26742102	185.6039457	-139.3365247
Klhl2	greenyellow	147.5539126	45.93840449	101.6155081	-55.6771036
Aldh6a1	greenyellow	211.8472322	45.8099601	166.0372721	-120.227312
Egln3	greenyellow	185.7530418	45.80485122	139.9481906	-94.14333939
Shmt2	greenyellow	213.0871734	45.5844211	167.5027523	-121.9183312
Tanc1	greenyellow	249.6793447	45.32617295	204.3531718	-159.0269988
Atg16l2	greenyellow	241.5625725	45.23055314	196.3320194	-151.1014662
Hipk3	greenyellow	109.3527748	45.1410408	64.21173395	-19.07069315
Mbp	greenyellow	177.9344542	45.07106417	132.86339	-87.79232585
2510009E07Rik	greenyellow	186.5589479	44.61278654	141.9461614	-97.33337487
Cyp2j6	greenyellow	189.3126629	44.17916386	145.1334991	-100.9543352
Slc30a4	greenyellow	247.2214919	44.00486344	203.2166284	-159.211765
Evi5l	greenyellow	184.557425	43.83187934	140.7255456	-96.89366627
Fam210b	greenyellow	241.5674796	43.00267612	198.5648035	-155.5621274
Pde8a	greenyellow	238.9916132	42.91516485	196.0764483	-153.1612835
Lix1l	greenyellow	194.2994448	42.86445707	151.4349877	-108.5705306
Nfam1	greenyellow	262.9234284	42.77808272	220.1453457	-177.3672629
Nudt12	greenyellow	123.4231855	42.3987675	81.02441799	-38.62565049
Phf2	greenyellow	201.3998472	42.36969381	159.0301534	-116.6604596
Glce	greenyellow	216.1595593	42.30343275	173.8561265	-131.5526938
Gm16845	greenyellow	128.4584694	42.1249226	86.33354675	-44.20862416
Tpra1	greenyellow	241.6336336	42.04686121	199.5867724	-157.5399112
Cbx2	greenyellow	148.8395472	42.01062201	106.8289252	-64.81830322
Atrn	greenyellow	245.6662734	41.99933465	203.6669388	-161.6676042
Wdr4	greenyellow	221.0379353	41.93905317	179.0988822	-137.159829
Ube4b	greenyellow	99.60144195	41.78444907	57.81699288	-16.0325438
Tcf3	greenyellow	124.1285882	41.46248642	82.66610181	-41.20361539
Mturn	greenyellow	126.8866714	41.10569346	85.78097796	-44.6752845
Ift46	greenyellow	117.526357	40.44253874	77.08381828	-36.64127954
Gse1	greenyellow	133.8358394	40.36146562	93.47437376	-53.11290815
Trmt2a	greenyellow	167.9782533	40.33320742	127.6450459	-87.3118385
Ubqln2	greenyellow	190.8120604	40.25983339	150.552227	-110.2923936
Slc44a1	greenyellow	109.6088914	40.21248184	69.39640958	-29.18392774
Armc10	greenyellow	155.0355024	40.20258718	114.8329152	-74.63032802
Vkorc1l1	greenyellow	122.4719353	40.07287167	82.39906367	-42.326192
Cdan1	greenyellow	120.7260477	39.21041128	81.51563637	-42.3052251
Zmynd19	greenyellow	128.8940941	39.16140253	89.73269154	-50.57128901
St6galnac6	greenyellow	171.9006012	38.76746281	133.1331384	-94.3656756
Ccdc85b	greenyellow	208.6419211	38.57163088	170.0702902	-131.4986593
Lman2	greenyellow	138.0349842	38.51250928	99.5224749	-61.00996562
Arl4c	greenyellow	150.9397361	38.36267159	112.5770645	-74.21439291
Arhgef12	greenyellow	150.5454951	38.25781506	112.2876801	-74.02986501
Gas2l1	greenyellow	128.206275	38.2009675	90.00530749	-51.80433999
Zkscan17	greenyellow	73.87511421	38.0746207	35.80049351	2.274127181
Atp9b	greenyellow	85.4606168	37.67882897	47.78178783	-10.10295886
Plxna4	greenyellow	121.8088584	37.53071118	84.27814719	-46.74743601
Antxr2	greenyellow	118.7286502	37.5264886	81.20216162	-43.67567301
Rora	greenyellow	246.9399348	37.51095992	209.4289749	-171.918015
Rgs12	greenyellow	152.4719486	37.48317474	114.9887739	-77.50559914
Tle2	greenyellow	103.0683421	37.38492885	65.68341324	-28.29848439
Chst12	greenyellow	104.2474759	37.36045445	66.88702147	-29.52656702
Btf3l4	greenyellow	100.2730536	37.29030318	62.98275047	-25.6924473
Yaf2	greenyellow	146.9710863	37.16062816	109.8104581	-72.64982993
Fgfrl1	greenyellow	119.7870305	37.03669944	82.75033103	-45.71363159
Carm1	greenyellow	126.2197012	37.0119367	89.20776448	-52.19582778
Map1a	greenyellow	219.0844679	36.97062386	182.1138441	-145.1432202
Eif2ak4	greenyellow	271.9224699	36.93046229	234.9920076	-198.0615453
Papss1	greenyellow	80.09678679	36.84024311	43.25654369	-6.416300582
Qsox1	greenyellow	146.7967139	36.65669283	110.140021	-73.48332822
6530402F18Rik	greenyellow	212.4598207	36.56133576	175.898485	-139.3371492
Dnajb4	greenyellow	196.8997493	36.43796259	160.4617867	-124.0238241
Pls3	greenyellow	146.957726	36.41484006	110.5428859	-74.12804585
Edil3	greenyellow	211.3158043	36.34452434	174.97128	-138.6267557
Hif1an	greenyellow	71.92030749	36.32112485	35.59918264	0.721942213
Desi1	greenyellow	108.2217372	36.31404762	71.90768961	-35.59364199
Stk25	greenyellow	138.8813962	36.27819583	102.6032004	-66.32500453
Lpcat4	greenyellow	147.5357086	36.25461857	111.2810901	-75.02647149
Zfpm1	greenyellow	107.3067798	36.24467771	71.06210207	-34.81742436
Ift140	greenyellow	83.14435363	36.22649053	46.91786311	-10.69137258
Slc25a51	greenyellow	221.0746739	36.20028521	184.8743887	-148.6741034
Ctif	greenyellow	150.2411767	36.13388487	114.1072918	-77.97340695
Lzts2	greenyellow	105.5154727	36.06943897	69.44603375	-33.37659478
Abcc1	greenyellow	132.62	36.06719108	96.55280889	-60.48561781
Nup188	greenyellow	76.70673855	36.01266809	40.69407046	-4.681402372
Sec24d	greenyellow	133.0767096	35.98981344	97.08689615	-61.09708271
Slc38a1	greenyellow	66.73296634	35.89531377	30.83765256	5.05766121
Syt11	greenyellow	108.2407521	35.82383808	72.41691407	-36.59307599
Fam136a	greenyellow	195.8116091	35.81632685	159.9952822	-124.1789554
D10Jhu81e	greenyellow	160.0361811	35.74193223	124.2942489	-88.55231669
Rad54l2	greenyellow	86.38517164	35.70384392	50.68132772	-14.9774838
Nmnat3	greenyellow	116.5448777	35.60580874	80.93906891	-45.33326017
Zfhx2	greenyellow	220.7567975	35.56848808	185.1883094	-149.6198213
Camk2g	greenyellow	125.280804	35.43253662	89.84826738	-54.41573077
Cep63	greenyellow	78.46722698	35.27545242	43.19177456	-7.916322142
Hmgxb4	greenyellow	101.1264824	34.97556709	66.15091536	-31.17534827
Mrps35	greenyellow	175.2246894	34.91340128	140.3112881	-105.3978868
Pqbp1	greenyellow	158.8539569	34.86331537	123.9906415	-89.12732615
Snx21	greenyellow	100.2145535	34.85799493	65.3565586	-30.49856368
Zfp369	greenyellow	203.8928011	34.81915034	169.0736507	-134.2545004
Zfyve21	greenyellow	210.3208789	34.65027433	175.6706046	-141.0203302
Ypel2	greenyellow	148.8981014	34.40231755	114.4957838	-80.09346627
Wdr5	greenyellow	180.0102196	34.18386659	145.826353	-111.6424864
Hs1bp3	greenyellow	112.9530492	34.16378495	78.78926424	-44.62547929
Bag5	greenyellow	234.0083194	34.13195819	199.8763612	-165.744403
Simc1	greenyellow	94.43071761	34.02879598	60.40192163	-26.37312565
Ldb1	greenyellow	151.3397538	33.82531459	117.5144392	-83.68912466
Tanc2	greenyellow	198.9448221	33.57019326	165.3746288	-131.8044355
Cdc42bpa	greenyellow	200.913966	33.2710737	167.6428923	-134.3718186
Mcu	greenyellow	170.2460669	32.89911139	137.3469555	-104.4478442
Neurl4	greenyellow	74.08446443	32.84092619	41.24353824	-8.402612055
Ptprn	greenyellow	197.8721362	32.74930523	165.122831	-132.3735257
Abca5	greenyellow	201.0468094	32.61322497	168.4335844	-135.8203594
Ube2o	greenyellow	67.94616629	32.44213139	35.50403491	-3.061903518
Ldlrad3	greenyellow	239.5858944	32.31222378	207.2736706	-174.9614468
Pold4	greenyellow	218.0908516	32.27248362	185.818368	-153.5458844
Dnajb2	greenyellow	158.803292	31.97422605	126.8290659	-94.85483988
Pfkm	greenyellow	196.5745199	31.94551323	164.6290066	-132.6834934
Cenpv	greenyellow	164.4620928	31.82676764	132.6353252	-100.8085575
Thap11	greenyellow	73.52016077	31.7988891	41.72127167	-9.922382574
Rmnd5b	greenyellow	135.6465395	31.79119933	103.8553402	-72.06414087
Polr1b	greenyellow	137.55509	31.53943417	106.0156558	-74.47622164
Fam102a	greenyellow	137.8252148	31.49982606	106.3253887	-74.82556268
H6pd	greenyellow	82.35365825	31.37634421	50.97731404	-19.60096984
Katnal1	greenyellow	156.6567625	31.29102552	125.3657369	-94.07471142
Ogfod3	greenyellow	99.58811719	31.18525292	68.40286427	-37.21761135
Mib2	greenyellow	211.0213911	31.08940002	179.9319911	-148.8425911
Cog5	greenyellow	72.052869	31.04278847	41.01008053	-9.967292056
Usp10	greenyellow	187.4017504	30.86476104	156.5369894	-125.6722283
Rpl18a	greenyellow	98.15461786	30.66727451	67.48734335	-36.82006884
Spr	greenyellow	117.1932305	30.43325968	86.75997083	-56.32671115
Tfeb	greenyellow	94.45481468	30.30051334	64.15430135	-33.85378801
Gcn1l1	greenyellow	67.4974158	30.10288395	37.39453186	-7.291647907
Vcl	greenyellow	94.7857673	29.94541507	64.84035223	-34.89493715
Slc25a32	greenyellow	107.3902233	29.77824485	77.61197849	-47.83373364
Hdac4	greenyellow	58.20512799	29.76165927	28.44346872	1.318190546
Dock9	greenyellow	157.2887083	29.66329474	127.6254136	-97.96211883
Zkscan5	greenyellow	117.7982283	29.64312273	88.15510556	-58.51198284
Baiap2	greenyellow	236.6824347	29.63510947	207.0473252	-177.4122158
Dars2	greenyellow	216.9625301	29.61293188	187.3495982	-157.7366664
Pold2	greenyellow	175.2193733	29.45724578	145.7621275	-116.3048817
Urb2	greenyellow	122.5875291	29.29411429	93.29341479	-63.9993005
Kif21b	greenyellow	185.0051909	28.95818861	156.0470023	-127.0888137
Wdr6	greenyellow	60.11980416	28.62847241	31.49133175	-2.862859342
Fosl2	greenyellow	70.60090417	28.51375588	42.08714828	-13.5733924
Men1	greenyellow	101.4041729	28.41204374	72.9921292	-44.58008547
Rarg	greenyellow	55.30555096	28.32496366	26.9805873	1.344376363
Cd44	greenyellow	94.57962805	28.3248012	66.25482685	-37.93002565
Cdip1	greenyellow	118.0007271	28.08447259	89.91625454	-61.83178195
Cox7a2l	greenyellow	68.98804771	27.68879511	41.2992526	-13.61045748
Slc29a2	greenyellow	78.9511144	27.51868752	51.43242689	-23.91373937
Faap100	greenyellow	82.80358478	27.48632372	55.31726106	-27.83093733
Tfdp1	greenyellow	162.265846	27.43414976	134.8316963	-107.3975465
Cul1	greenyellow	51.73659502	27.29500736	24.44158766	2.853419697
Zfp41	greenyellow	84.98093522	27.29170633	57.68922889	-30.39752256
Inpp5a	greenyellow	86.18476061	27.09881249	59.08594812	-31.98713563
Zmiz1	greenyellow	129.0738388	26.89652761	102.1773112	-75.28078356
Parp16	greenyellow	117.1613229	26.8958742	90.26544872	-63.36957452
B230354K17Rik	greenyellow	105.0864897	26.64931262	78.43717711	-51.78786449
Dnmbp	greenyellow	235.1536252	26.40302643	208.7505988	-182.3475724
Acvr2b	greenyellow	71.84710105	26.38326997	45.46383108	-19.08056111
Smpd2	greenyellow	153.1338989	26.19010144	126.9437975	-100.753696
0610009O20Rik	greenyellow	110.2792957	26.12936091	84.14993477	-58.02057386
Polr1e	greenyellow	195.4711714	26.11238575	169.3587856	-143.2463999
Cc2d2a	greenyellow	78.46216863	26.08189361	52.38027502	-26.29838141
Ubap2	greenyellow	92.11505957	25.89116695	66.22389262	-40.33272568
Fosl1	greenyellow	91.26354612	25.87038308	65.39316304	-39.52277996
Smg6	greenyellow	59.04009337	25.86715537	33.172938	-7.305782632
Mta1	greenyellow	72.81150507	25.80498954	47.00651553	-21.20152599
Sgms1	greenyellow	74.16149972	25.79401336	48.36748636	-22.573473
Prpf8	greenyellow	81.23233809	25.79362589	55.43871221	-29.64508632
Slc39a6	greenyellow	106.7621291	25.73902793	81.02310121	-55.28407328
Rrs1	greenyellow	80.26326976	25.62726189	54.63600787	-29.00874598
Myo6	greenyellow	187.323665	25.49947837	161.8241866	-136.3247082
Kif1b	greenyellow	91.92453765	25.28832402	66.63621363	-41.3478896
Dexi	greenyellow	55.40403666	25.24141557	30.16262109	-4.921205523
Mmgt2	greenyellow	62.02157514	25.05600011	36.96557503	-11.90957492
Wdr81	greenyellow	65.23647624	24.89002894	40.3464473	-15.45641837
Plekhh3	greenyellow	88.56213362	24.88428134	63.67785228	-38.79357094
Tpd52l2	greenyellow	76.20157504	24.81360298	51.38797206	-26.57436908
Nmt2	greenyellow	91.64141872	24.77454704	66.86687168	-42.09232464
Tbc1d17	greenyellow	51.29873488	24.54714079	26.75159409	-2.204453303
Unkl	greenyellow	80.17070544	24.31941414	55.8512913	-31.53187717
Ruvbl2	greenyellow	67.04621855	24.16145947	42.88475908	-18.72329961
Gemin5	greenyellow	65.77394549	24.08157493	41.69237057	-17.61079564
Dkc1	greenyellow	224.3952094	24.05001455	200.3451948	-176.2951803
Casp6	greenyellow	173.4079984	23.97686175	149.4311366	-125.4542749
Zhx3	greenyellow	49.84080989	23.78810617	26.05270372	-2.264597557
Plekha5	greenyellow	172.7657947	23.74539116	149.0204035	-125.2750124
Zdhhc20	greenyellow	177.9268642	23.67940829	154.2474559	-130.5680476
Farp2	greenyellow	49.5805496	23.65271599	25.92783361	-2.275117623
Scrib	greenyellow	56.43094945	23.57533541	32.85561404	-9.280278629
Zfp606	greenyellow	79.04599214	23.42464073	55.62135141	-32.19671068
Tango6	greenyellow	66.60605945	23.37061892	43.23544053	-19.86482162
Adck5	greenyellow	95.76275619	23.25733594	72.50542025	-49.2480843
Bcl7a	greenyellow	176.7623007	23.1984018	153.5638989	-130.3654971
Csnk1g2	greenyellow	104.4897794	23.0973365	81.3924429	-58.2951064
Btbd1	greenyellow	83.68171235	23.03567482	60.64603753	-37.61036271
Tcaf1	greenyellow	96.94712466	23.02087813	73.92624652	-50.90536839
Rara	greenyellow	44.13138798	22.86406194	21.26732604	1.596735904
Cd3eap	greenyellow	60.01531219	22.79383943	37.22147277	-14.42763334
E130308A19Rik	greenyellow	164.7783993	22.45103146	142.3273678	-119.8763363
Mre11a	greenyellow	97.92780164	22.33017633	75.59762531	-53.26744898
Kdm5b	greenyellow	40.7221094	21.87311264	18.84899676	3.024115883
Fzd5	greenyellow	67.22305534	21.76315145	45.45990389	-23.69675244
Tpt1	greenyellow	106.8821525	21.50680085	85.37535168	-63.86855083
Ptch1	greenyellow	39.4232886	21.02632548	18.39696312	2.629362364
Syne2	greenyellow	44.03578348	20.99186176	23.04392172	-2.052059963
Iars	greenyellow	94.15169017	20.86195509	73.28973508	-52.42777999
Fam118b	greenyellow	90.18995436	20.8606439	69.32931046	-48.46866656
Dhx37	greenyellow	86.8211531	20.76181022	66.05934288	-45.29753266
Fancc	greenyellow	78.18607139	20.72853122	57.45754017	-36.72900894
Cir1	greenyellow	100.3393371	20.70344322	79.63589383	-58.93245061
Dph5	greenyellow	183.8511022	20.64580072	163.2053015	-142.5595007
Mrps34	greenyellow	54.716533	20.57360795	34.14292504	-13.56931709
Anp32b	greenyellow	127.5581247	20.51750872	107.040616	-86.52310727
Pex6	greenyellow	41.52436649	20.3946701	21.1296964	-0.735026302
Txlna	greenyellow	46.31691672	20.39149761	25.92541911	-5.533921505
Hadha	greenyellow	76.71770846	20.06153827	56.65617019	-36.59463192
Nol4l	greenyellow	60.1622632	19.79535965	40.36690355	-20.5715439
Mboat1	greenyellow	61.41192174	19.64918719	41.76273456	-22.11354737
Rnf167	greenyellow	59.40118609	19.60641975	39.79476635	-20.1883466
Dvl1	greenyellow	78.67026998	19.5137964	59.15647358	-39.64267717
Nadk2	greenyellow	68.38040897	19.3771579	49.00325108	-29.62609318
Huwe1	greenyellow	61.18126358	19.30535923	41.87590435	-22.57054512
Asap2	greenyellow	187.7036819	19.2842535	168.4194284	-149.1351749
Dusp5	greenyellow	46.85437131	19.22297948	27.63139183	-8.408412348
Ppp2cb	greenyellow	84.58229963	19.19215315	65.39014647	-46.19799332
Ksr1	greenyellow	61.09324314	19.1048751	41.98836805	-22.88349295
Lrwd1	greenyellow	51.03108553	18.99611562	32.03496991	-13.03885429
Taf4b	greenyellow	47.83236932	18.77989718	29.05247214	-10.27257496
Bcl9l	greenyellow	46.90346529	18.64262552	28.26083977	-9.618214243
Depdc7	greenyellow	65.36473234	18.58505722	46.77967512	-28.19461791
Ahr	greenyellow	38.84373239	18.56914017	20.27459222	-1.70545205
Cpe	greenyellow	56.55498751	18.41395692	38.14103059	-19.72707367
Prkar1a	greenyellow	43.34601403	18.30072962	25.04528442	-6.7445548
Zfp316	greenyellow	50.56067193	18.01463395	32.54603799	-14.53140404
[truncated: 9,427 more rows]
