# Supplementary material for: Dissection of the macrophage response towards infection by the Leishmania-viral endosymbiont duo and dynamics of the type I interferon response
Source: Front Cell Infect Microbiol. 2022 Aug 4;12:941888. doi: 10.3389/fcimb.2022.941888 (PMC9386148; doi:10.3389/fcimb.2022.941888)
Supplement: Supplementary file 1 [file DataSheet_1.zip › Data Sheet 1/Supplementary Material/Table S1/WT_IFNAR_genesModules_connectivity8h.csv]

myGenes	moduleColors	kTotal	kWithin	kOut	kDiff
0610009B22Rik	darkolivegreen4	223.96205273271	44.0946918389929	179.867360893717	-135.772669054724
0610009L18Rik	darkolivegreen4	31.7919525414479	8.69783301615905	23.0941195252888	-14.3962865091298
0610009O20Rik	mediumpurple3	669.2432516738	429.106703587718	240.136548086082	188.970155501637
0610010F05Rik	antiquewhite2	248.391958310543	82.7992756427463	165.592682667797	-82.7934070250508
0610012G03Rik	mediumpurple3	307.557970711992	202.710926525899	104.847044186093	97.8638823398052
0610030E20Rik	darkturquoise	73.2838401843966	21.1299778734576	52.153862310939	-31.0238844374814
0610037L13Rik	coral1	59.6890484447636	13.9406994838235	45.7483489609401	-31.8076494771166
0610038B21Rik	grey	0.789811212881061	0.00508797309782899	0.784723239783232	-0.779635266685403
1110002J07Rik	greenyellow	572.737240952985	519.946797899038	52.7904430539473	467.15635484509
1110002L01Rik	mediumpurple3	625.941057695517	492.674803824253	133.266253871264	359.408549952989
1110004E09Rik	darkolivegreen4	327.949449859107	29.8930750061584	298.056374852949	-268.16329984679
1110004F10Rik	floralwhite	53.3471114961703	9.87497573129729	43.4721357648731	-33.5971600335758
1110008F13Rik	greenyellow	762.363247146279	679.20300119816	83.1602459481194	596.042755250041
1110008L16Rik	mediumpurple3	594.630646186754	428.211764805738	166.418881381016	261.792883424722
1110008P14Rik	palevioletred2	89.1163907842572	7.54318145557943	81.5732093286778	-74.0300278730984
1110012L19Rik	mediumpurple3	122.237912228474	44.0118779597154	78.2260342687587	-34.2141563090432
1110019D14Rik	lightgreen	409.054874276603	153.63273445131	255.422139825293	-101.789405373982
1110025M09Rik	plum1	45.9253095310278	15.1710862252347	30.7542233057931	-15.5831370805584
1110032A03Rik	darkorange	192.523175557736	28.6950794313658	163.828096126371	-135.133016695005
1110034G24Rik	darkolivegreen4	188.947717557544	34.6496956394176	154.298021918126	-119.648326278709
1110038B12Rik	magenta4	62.572277503074	10.0686372510935	52.5036402519805	-42.435003000887
1110038F14Rik	greenyellow	672.654421450985	604.342514709182	68.311906741803	536.030607967379
1110046J04Rik	magenta4	33.6258267755081	5.59688045319378	28.0289463223143	-22.4320658691206
1110051M20Rik	darkolivegreen4	209.476231021084	41.9936895387722	167.482541482312	-125.48885194354
1110059E24Rik	greenyellow	554.208757689365	503.298170392828	50.9105872965373	452.387583096291
1110059G10Rik	plum1	277.849038479826	55.7944398046074	222.054598675218	-166.260158870611
1110065P20Rik	salmon4	84.2056051535421	10.6172274301563	73.5883777233858	-62.9711502932295
1190002N15Rik	darkturquoise	176.654467392298	36.0792803527174	140.57518703958	-104.495906686863
1190007I07Rik	darkolivegreen4	197.80960039433	32.5488941879368	165.260706206394	-132.711812018457
1300002E11Rik	darkorange	33.060703326533	5.36487902775548	27.6958242987775	-22.330945271022
1500002C15Rik	lightgreen	332.851355413222	133.658884013788	199.192471399434	-65.5335873856464
1500004A13Rik	lightgreen	301.05348755258	116.726246007656	184.327241544924	-67.6009955372672
1500011B03Rik	lightcyan1	11.4154393173768	1.50996461082818	9.9054747065486	-8.39551009572042
1500011K16Rik	darkolivegreen4	155.602328069957	64.6144568096644	90.9878712602929	-26.3734144506285
1500015A07Rik	palevioletred2	20.2130809941587	0.881268360000257	19.3318126341584	-18.4505442741582
1600002K03Rik	coral1	68.7651955868391	14.965971357472	53.7992242293672	-38.8332528718952
1600010M07Rik	lightgreen	350.073675871361	157.730542507288	192.343133364072	-34.6125908567839
1600012H06Rik	green	7.49701600663482	3.03284013316518	4.46417587346964	-1.43133574030446
1600014C10Rik	greenyellow	841.507375019083	771.110394593053	70.3969804260294	700.713414167024
1600020E01Rik	purple	103.729169310817	23.9268212973762	79.8023480134407	-55.8755267160645
1700003M07Rik	ivory	2.56916272740853	0.370382696013107	2.19878003139542	-1.82839733538231
1700007L15Rik	coral1	20.415378932219	2.99614051511567	17.4192384171033	-14.4230979019876
1700008J07Rik	mediumpurple3	71.8923819412336	34.8040001322595	37.0883818089741	-2.2843816767146
1700010I14Rik	lightgreen	82.447084454726	47.9709658991565	34.4761185555695	13.4948473435871
1700016F12Rik	greenyellow	277.484786313935	245.88238384028	31.6024024736548	214.279981366625
1700017B05Rik	firebrick4	264.898586203934	92.3289432147161	172.569642989218	-80.2406997745018
1700020I14Rik	lightgreen	326.180556515577	164.160683904927	162.01987261065	2.14081129427757
1700021F05Rik	lightcyan1	44.5502194087801	12.1046315072981	32.445587901482	-20.3409563941838
1700025G04Rik	lightgreen	603.779313152332	180.422326039389	423.356987112943	-242.934661073554
1700030J22Rik	midnightblue	31.0348195690919	11.4503815668416	19.5844380022503	-8.13405643540875
1700030K09Rik	mediumpurple3	387.993693586097	297.057646381743	90.936047204354	206.121599177389
1700037C18Rik	purple	14.8837964330727	7.92751814981773	6.95627828325499	0.971239866562735
1700037H04Rik	orangered4	31.8872181515878	4.59271119798525	27.2945069536025	-22.7017957556173
1700052K11Rik	greenyellow	593.791016946279	550.223901841319	43.5671151049605	506.656786736358
1700055D18Rik	greenyellow	519.180554813383	457.025448310778	62.1551065026056	394.870341808172
1700066M21Rik	lightgreen	344.188817480853	120.953710821165	223.235106659688	-102.281395838523
1700096K18Rik	lightgreen	86.5846013757634	51.1553906441651	35.4292107315983	15.7261799125669
1700123O20Rik	purple	239.854963562035	51.0055734661013	188.849390095933	-137.843816629832
1810011H11Rik	mediumpurple3	611.233914159132	377.905623660789	233.328290498343	144.577333162446
1810013L24Rik	blue2	141.528395859456	75.2718183204423	66.2565775390138	9.01524078142847
1810014B01Rik	lightgreen	257.669953389583	120.700843115797	136.969110273786	-16.268267157989
1810021B22Rik	lightgreen	225.629224727801	122.088844268358	103.540380459443	18.5484638089147
1810022K09Rik	purple	67.229462933143	30.1261074269231	37.1033555062199	-6.97724807929682
1810024B03Rik	darkolivegreen4	192.287750760652	48.9929951067713	143.294755653881	-94.3017605471097
1810026B05Rik	purple	107.761595483795	49.4495906233839	58.3120048604113	-8.86241423702745
1810030O07Rik	darkturquoise	126.617238658142	13.5704343804465	113.046804277696	-99.476369897249
1810032O08Rik	mediumpurple3	42.4174459584199	26.1263368335551	16.2911091248649	9.83522770869018
1810034E14Rik	mediumpurple3	581.677346509152	416.765248902045	164.912097607107	251.853151294938
1810037I17Rik	purple	120.134520460047	52.9488048908735	67.1857155691734	-14.2369106782999
1810043G02Rik	darkolivegreen4	52.8934502153622	10.5332584757225	42.3601917396397	-31.8269332639172
1810044D09Rik	darkolivegreen4	71.013842904976	28.7729145048611	42.2409284001148	-13.4680138952537
1810055G02Rik	firebrick4	225.312105229205	53.237111218295	172.07499401091	-118.837882792615
1810058I24Rik	darkolivegreen4	183.184036981542	50.3896484126655	132.794388568877	-82.4047401562113
2010001A14Rik	darkorange	32.4001063995695	5.88038213494248	26.519724264627	-20.6393421296845
2010008C14Rik	lightgreen	326.74978456396	128.731433431137	198.018351132823	-69.2869177016865
2010107E04Rik	purple	147.016407282306	92.8273102934986	54.1890969888075	38.6382133046911
2010109I03Rik	greenyellow	276.547826666646	230.598861872896	45.94896479375	184.649897079146
2010110E17Rik	greenyellow	541.698568822346	498.747827415657	42.9507414066886	455.797086008969
2010111I01Rik	blue2	202.12833042384	69.3412663797877	132.787064044052	-63.4457976642642
2010300C02Rik	mediumpurple3	246.671193756625	139.395948252558	107.275245504067	32.1207027484914
2010315B03Rik	darkturquoise	81.3603618792709	26.5361568035647	54.8242050757061	-28.2880482721414
2010320M18Rik	mediumpurple3	291.376372532078	172.053689599174	119.322682932904	52.7310066662699
2210011C24Rik	mediumpurple3	326.168521720432	254.325849375233	71.8426723451998	182.483177030033
2210016F16Rik	magenta4	44.91381459624	9.54286281562097	35.3709517806191	-25.8280889649981
2210016L21Rik	mediumpurple3	350.98343083929	267.197113669792	83.7863171694973	183.410796500295
2210406H18Rik	palevioletred3	201.884600257917	27.6338657090505	174.250734548867	-146.616868839816
2210408F21Rik	magenta4	249.938526772486	34.4102433012414	215.528283471245	-181.118040170003
2210408I21Rik	darkmagenta	102.235731697899	8.82270796472685	93.4130237331722	-84.5903157684454
2300009A05Rik	mediumpurple3	218.3002061058	137.411875283427	80.888330822373	56.5235444610545
2310001H17Rik	greenyellow	702.131404283493	630.924982741604	71.2064215418888	559.718561199715
2310009A05Rik	darkolivegreen4	87.1873693916716	36.4017272850297	50.7856421066419	-14.3839148216122
2310009B15Rik	purple	124.514789267698	44.7492719136244	79.7655173540736	-35.0162454404491
2310010J17Rik	orangered4	34.6830689300056	6.72920227369977	27.9538666563059	-21.2246643826061
2310011J03Rik	darkseagreen3	85.032252028276	8.57006942800049	76.4621826002756	-67.8921131722751
2310015A10Rik	darkturquoise	71.9682067609367	22.6481668000841	49.3200399608527	-26.6718731607686
2310022A10Rik	palevioletred3	113.479947189015	46.5999813211706	66.8799658678447	-20.2799845466741
2310022B05Rik	green	20.7397244279088	5.28029866992193	15.4594257579869	-10.179127088065
2310031A07Rik	greenyellow	680.204729231549	619.831277457234	60.3734517743144	559.45782568292
2310033P09Rik	mediumpurple3	267.961454385231	152.835507648654	115.125946736577	37.7095609120777
2310035C23Rik	plum1	175.209869440789	23.658209787725	151.551659653064	-127.893449865339
2310039H08Rik	darkolivegreen4	81.4515832121474	28.9348426100468	52.5167406021006	-23.5818979920538
2310040G24Rik	lightgreen	179.335014968129	94.595618094951	84.7393968731777	9.85622122177332
2310043M15Rik	greenyellow	340.906380759337	290.89952311724	50.0068576420969	240.892665475143
2310043P16Rik	greenyellow	887.603460491957	824.408096378825	63.195364113132	761.212732265693
2310057M21Rik	mediumpurple3	349.238566787165	247.259268761186	101.979298025979	145.279970735206
2310058D17Rik	blue2	16.7934072078829	7.93330525199458	8.86010195588831	-0.926796703893732
2310061I04Rik	lightgreen	153.067672278163	46.1503950538437	106.917277224319	-60.7668821704758
2410002F23Rik	mediumpurple3	745.797562693893	578.391212756884	167.406349937009	410.984862819875
2410004B18Rik	blue2	99.7274723852923	30.7881761406113	68.939296244681	-38.1511201040698
2410006H16Rik	lightgreen	321.82891017916	182.780993080848	139.047917098312	43.7330759825355
2410015M20Rik	darkolivegreen4	114.530474892505	42.9083733227628	71.6221015697417	-28.7137282469789
2410022M11Rik	darkolivegreen4	122.694149977921	36.3276386870051	86.3665112909155	-50.0388726039104
2410089E03Rik	darkviolet	92.3117242897061	12.5026669333815	79.8090573563246	-67.3063904229431
2410131K14Rik	mediumpurple3	277.238451633253	151.668989657009	125.569461976245	26.0995276807644
2500002B13Rik	greenyellow	315.612606970894	247.5833790149	68.0292279559944	179.554151058906
2500004C02Rik	lightgreen	226.538632462221	99.0084422782541	127.530190183967	-28.5217479057125
2510002D24Rik	mediumpurple3	419.761008230494	230.231830973623	189.529177256871	40.7026537167517
2510009E07Rik	lightgreen	501.613438754832	125.509091691879	376.104347062953	-250.595255371073
2510016D11Rik	lightgreen	592.628344074316	214.410670170245	378.217673904071	-163.807003733825
2510039O18Rik	purple	56.0688964019801	11.3248563783427	44.7440400236374	-33.4191836452947
2610001J05Rik	purple	65.3273842498034	23.1863694135116	42.1410148362919	-18.9546454227803
2610002M06Rik	greenyellow	864.731235764256	807.933154710653	56.7980810536028	751.13507365705
2610005L07Rik	lightcyan	113.992240868216	30.1334834352329	83.8587574329828	-53.7252739977499
2610008E11Rik	mediumpurple3	534.892782850652	292.958464831317	241.934318019335	51.0241468119815
2610021A01Rik	white	273.848722963023	25.9052175820332	247.94350538099	-222.038287798956
2610035D17Rik	lightgreen	510.238348938705	183.56244985006	326.675899088646	-143.113449238586
2610044O15Rik8	lightgreen	172.758752054999	97.3636093171659	75.3951427378332	21.9684665793327
2610203C22Rik	mediumpurple3	233.297315425399	157.711970264565	75.5853451608339	82.126625103731
2610301B20Rik	lightgreen	400.924823040689	216.28062539481	184.644197645879	31.6364277489316
2610306M01Rik	darkolivegreen4	60.4584176160148	26.6369171722673	33.8215004437475	-7.18458327148014
2610507B11Rik	darkturquoise	88.483498545409	27.9749208019496	60.5085777434594	-32.5336569415098
2610507I01Rik	mediumpurple3	587.941845147553	344.87408443031	243.067760717243	101.806323713067
2610524H06Rik	purple	30.4035965686218	16.1476002483356	14.2559963202862	1.8916039280494
2610528A11Rik	lightgreen	78.8418958969198	47.0835846356207	31.7583112612991	15.3252733743216
2700049A03Rik	lightgreen	293.265206589212	136.911021531051	156.354185058161	-19.4431635271105
2700062C07Rik	purple	165.17487499826	38.7023719574135	126.472503040846	-87.7701310834325
2700081O15Rik	maroon	65.021068304649	18.393009812147	46.628058492502	-28.235048680355
2700097O09Rik	mediumpurple3	160.646351783166	121.933335136684	38.7130166464824	83.2203184902015
2810001G20Rik	darkturquoise	47.2812622728951	7.11700685024702	40.164255422648	-33.047248572401
2810002D19Rik	green	14.1871253863744	2.05630550318055	12.1308198831938	-10.0745143800132
2810004N23Rik	mediumpurple3	597.587621331491	475.228555149941	122.35906618155	352.869488968391
2810006K23Rik	darkolivegreen4	291.739668352223	44.8495567191745	246.890111633048	-202.040554913874
2810013P06Rik	lightgreen	338.414523793726	176.045821906744	162.368701886982	13.6771200197626
2810021J22Rik	firebrick4	61.6326889904663	28.4833001160426	33.1493888744237	-4.66608875838108
2810025M15Rik	darkorange	124.324483918197	22.9196412067046	101.404842711492	-78.4852015047877
2810402E24Rik	darkolivegreen4	17.7505534266055	6.97345098086182	10.7771024457436	-3.80365146488183
2810403A07Rik	darkolivegreen	316.442662942447	39.6310721639164	276.81159077853	-237.180518614614
2810403D21Rik	darkolivegreen4	69.0117551774324	23.1161896958428	45.8955654815897	-22.7793757857469
2810408I11Rik	greenyellow	217.663215959748	185.464048326702	32.1991676330466	153.264880693655
2810414N06Rik	darkolivegreen4	54.6246581291991	10.9277428551989	43.6969152740002	-32.7691724188012
2810455O05Rik	mediumpurple3	234.649313290421	116.360936486844	118.288376803578	-1.92744031673399
2810474O19Rik	greenyellow	807.261210654899	738.550375202213	68.7108354526859	669.839539749527
2900005J15Rik	lightgreen	344.681819414746	96.9054524413149	247.776366973431	-150.870914532116
2900026A02Rik	lightgreen	484.986414291359	194.551538818873	290.434875472486	-95.8833366536132
2900076A07Rik	lightgreen	32.1300876105891	12.970502431878	19.1595851787112	-6.18908274683322
2900089D17Rik	greenyellow	10.5233780808182	6.56588509048832	3.95749299032987	2.60839210015845
2900097C17Rik	indianred4	72.250121614094	11.8739469394562	60.3761746746378	-48.5022277351816
3110001I22Rik	greenyellow	808.127467504192	747.292081680623	60.8353858235699	686.456695857053
3110002H16Rik	antiquewhite2	183.970317396921	78.8536909026026	105.116626494318	-26.2629355917155
3110040N11Rik	darkolivegreen4	71.4756858036373	20.5993016609794	50.8763841426579	-30.2770824816785
3110043O21Rik	greenyellow	345.185259097586	192.894614593746	152.29064450384	40.6039700899067
3110056K07Rik	darkorange	33.8774436666951	8.62405587080004	25.2533877958951	-16.6293319250951
3110062M04Rik	mediumpurple3	289.257432956591	159.708728986076	129.548703970515	30.1600250155604
3110082I17Rik	mediumpurple3	602.664801546144	411.790300690802	190.874500855342	220.91579983546
3222401L13Rik	lightgreen	144.63877430755	62.1121067830411	82.5266675245094	-20.4145607414683
3300002I08Rik	grey	2.5477088097105	0.0371184554495814	2.51059035426091	-2.47347189881133
3830403N18Rik	purple	22.4321787880485	4.88506859787791	17.5471101901706	-12.6620415922927
3830406C13Rik	plum1	395.679527199848	52.9938472184538	342.685679981394	-289.69183276294
4632404H12Rik	mediumpurple3	359.721458711292	272.736857833766	86.9846008775254	185.752256956241
4632415L05Rik	greenyellow	609.764277646955	558.681587671255	51.0826899756996	507.598897695556
4632427E13Rik	maroon	12.2136561079009	3.36637377881549	8.84728232908541	-5.48090855026991
4732440D04Rik	green	14.046673638353	1.75191732217019	12.2947563161828	-10.5428389940126
4732491K20Rik	palevioletred2	22.3644783978576	0.813583540377056	21.5508948574805	-20.7373113171035
4833413G10Rik	lightgreen	200.894578381855	77.3321145372338	123.562463844621	-46.230349307387
4833418N02Rik	lightgreen	152.792879913044	43.7074578751688	109.085422037875	-65.3779641627064
4833420G17Rik	lightgreen	417.571450959905	242.588200287427	174.983250672477	67.6049496149498
4833439L19Rik	greenyellow	317.175691704721	265.564755041928	51.6109366627933	213.953818379134
4833445I07Rik	grey	1.37154837454017	0.0494067808530455	1.32214159368713	-1.27273481283408
4921524J17Rik	greenyellow	437.134717143483	396.462740626592	40.6719765168907	355.790764109701
4921529L05Rik	greenyellow	362.672740694923	333.705981229785	28.9667594651377	304.739221764647
4921531C22Rik	greenyellow	138.469049599484	118.886948792643	19.5821008068413	99.3048479858015
4930402H24Rik	ivory	94.3672375802566	28.2495144314622	66.1177231487944	-37.8682087173321
4930412C18Rik	darkolivegreen4	192.813992235	38.7344898955286	154.079502339471	-115.345012443943
4930430E12Rik	greenyellow	578.809708707251	497.537761491084	81.2719472161673	416.265814274917
4930430F08Rik	mediumpurple3	577.518002647139	419.871819958474	157.646182688665	262.225637269809
4930453N24Rik	greenyellow	812.586457363473	738.286024127495	74.3004332359783	663.985590891517
4930455G09Rik	purple	26.3504933778315	14.6284405483165	11.7220528295149	2.90638771880163
4930481A15Rik	lightgreen	263.379945555297	145.495375121273	117.884570434024	27.6108046872493
4930503L19Rik	greenyellow	562.034616568363	514.768480469069	47.266136099294	467.502344369775
4930513N10Rik	greenyellow	20.7253934454461	17.4497412064521	3.27565223899396	14.1740889674582
4930518I15Rik	orange	76.7134533170193	4.6579596786689	72.0554936383504	-67.3975339596815
4930522L14Rik	lightgreen	50.0143056045532	25.5425755095525	24.4717300950007	1.07084541455174
4930523C07Rik	greenyellow	578.320191955146	510.944158385081	67.3760335700654	443.568124815016
4930539E08Rik	greenyellow	824.81186635766	769.079729539094	55.7321368185659	713.347592720528
4930552P12Rik	greenyellow	588.14535951531	540.160743127211	47.9846163880995	492.176126739111
4930555A03Rik	lightgreen	252.333110035925	135.055694181591	117.277415854334	17.7782783272565
4930577N17Rik	darkolivegreen4	44.4259562461956	8.68505284728113	35.7409033989144	-27.0558505516333
4930579G24Rik	darkolivegreen4	104.650737655175	20.6501495929362	84.0005880622387	-63.3504384693026
4930599N23Rik	greenyellow	659.37278612115	614.163651135731	45.209134985419	568.954516150312
4931406C07Rik	lightgreen	360.387783673006	184.410527358177	175.977256314829	8.43327104334884
4931406P16Rik	darkolivegreen	200.623205504843	51.7268580067537	148.896347498089	-97.1694894913355
4931414P19Rik	greenyellow	541.273444815393	497.567615047371	43.7058297680225	453.861785279348
4931428F04Rik	firebrick4	66.518387585806	23.6632006933713	42.8551868924347	-19.1919861990634
4931440P22Rik	greenyellow	328.961233308204	288.630484936055	40.3307483721489	248.299736563906
4932438A13Rik	greenyellow	465.633646139625	376.637534886859	88.9961112527655	287.641423634094
4932441J04Rik	palevioletred3	6.48740616822987	2.74143088001135	3.74597528821852	-1.00454440820717
4933404O12Rik	midnightblue	95.5271668779551	25.2406375620706	70.2865293158845	-45.0458917538139
4933407K13Rik	mediumpurple3	123.767775743135	90.4658538771868	33.3019218659487	57.1639320112381
4933421O10Rik	lightgreen	261.292621209186	130.153097794314	131.139523414872	-0.986425620558066
4933427D14Rik	ivory	30.4707025352205	7.02648260476175	23.4442199304587	-16.417737325697
4933430I17Rik	blue2	293.62737483005	82.61209100683	211.01528382322	-128.40319281639
4933434E20Rik	purple	304.416320660081	71.6666677472352	232.749652912846	-161.082985165611
4933439C10Rik	lightgreen	149.651935863545	87.1645107681163	62.4874250954286	24.6770856726877
4933440N22Rik	orangered4	10.5759993238211	1.29591277923851	9.28008654458261	-7.98417376534411
5031425E22Rik	lightgreen	353.213383250214	153.112988879546	200.100394370668	-46.9874054911214
5031425F14Rik	lightgreen	357.251527569298	160.789621419495	196.461906149802	-35.6722847303071
5031439G07Rik	mediumpurple3	605.747500074257	472.046765835078	133.700734239179	338.3460315959
5430403G16Rik	darkturquoise	105.124703745725	26.4981848401194	78.6265189056055	-52.128334065486
5430405H02Rik	greenyellow	578.984505221931	506.485240589381	72.4992646325501	433.985975956831
5430416N02Rik	mediumpurple3	123.930855356505	83.678568419097	40.252286937408	43.4262814816891
5430427O19Rik	greenyellow	706.88544796188	626.488116205498	80.3973317563829	546.090784449115
5530601H04Rik	lightgreen	156.086997122984	84.3082470044429	71.7787501185416	12.5294968859013
5730409E04Rik	mediumpurple3	749.794341484187	512.083844086187	237.710497398	274.373346688187
5730455P16Rik	darkturquoise	74.5906615776357	6.35698171259088	68.2336798650448	-61.8766981524539
5730480H06Rik	darkturquoise	11.99460602459	3.80971486808434	8.18489115650569	-4.37517628842135
5830417I10Rik	firebrick4	181.741148213396	47.5912539901245	134.149894223272	-86.5586402331474
5830432E09Rik	maroon	131.138008329017	46.0867896250896	85.0512187039273	-38.9644290788377
5830444B04Rik	grey	4.88319531112721	0.00930724868984851	4.87388806243737	-4.86458081374752
5930403N24Rik	plum1	85.7612197383422	16.1541101563432	69.607109581999	-53.4529994256559
5930430L01Rik	mediumpurple3	445.708945599578	325.840071824413	119.868873775164	205.971198049249
6030458C11Rik	darkmagenta	64.8598085163682	6.66180801364712	58.198000502721	-51.5361924890739
6230400D17Rik	mediumpurple3	65.5299837352766	41.2935766154598	24.2364071198168	17.057169495643
6330403L08Rik	mediumpurple3	631.982108480204	479.910268690715	152.07183978949	327.838428901225
6330418K02Rik	darkolivegreen4	108.368136427673	30.3317643032001	78.0363721244729	-47.7046078212728
6330562C20Rik	purple	8.7815917464751	2.94082410761421	5.84076763886089	-2.89994353124669
6430548M08Rik	mediumpurple3	773.053724565775	539.277600129296	233.776124436479	305.501475692817
6530402F18Rik	firebrick4	41.5072058958314	17.1777881557102	24.3294177401213	-7.15162958441108
6720427I07Rik	firebrick4	34.3314086255555	7.80695398410021	26.5244546414553	-18.7175006573551
6720489N17Rik	mediumpurple3	376.878113777489	305.944639385147	70.9334743923416	235.011164992806
6820431F20Rik	firebrick4	63.4598301527968	24.9678436434007	38.4919865093962	-13.5241428659955
8030453O22Rik	mediumpurple3	190.117473291664	128.342869616405	61.7746036752592	66.5682659411458
8030462N17Rik	darkgreen	93.0569036323744	25.4329209183664	67.623982714008	-42.1910617956416
8430429K09Rik	firebrick4	171.12847443637	46.2810614150471	124.847413021323	-78.5663516062757
9030407P20Rik	darkturquoise	42.2106878885212	5.61312807219525	36.597559816326	-30.9844317441307
9030624J02Rik	salmon4	26.1396500578237	4.47781016396386	21.6618398938598	-17.1840297298959
9130008F23Rik	lightgreen	99.0514616102378	51.8869072750706	47.1645543351672	4.72235293990343
9130011E15Rik	darkgreen	20.5350827329619	6.46108539402149	14.0739973389404	-7.61291194491894
9130019O22Rik	firebrick4	190.488242078322	75.1843107586504	115.303931319672	-40.1196205610211
9130023H24Rik	greenyellow	460.217038437723	403.4732432643	56.7437951734231	346.729448090877
9130208D14Rik	greenyellow	300.801437383114	259.523574959595	41.2778624235191	218.245712536076
9130221H12Rik	firebrick4	283.42425493065	54.2050175744898	229.21923735616	-175.01421978167
9130230L23Rik	blue2	81.2652026830686	46.1998266129872	35.0653760700815	11.1344505429057
9130230N09Rik	greenyellow	193.594015767104	155.753912595933	37.8401031711711	117.913809424762
9130401M01Rik	coral1	61.0765782970142	13.596296731387	47.4802815656272	-33.8839848342402
9230112E08Rik	lightcyan	90.7237549002082	14.8971674074877	75.8265874927204	-60.9294200852327
9230116N13Rik	midnightblue	8.63571369412014	1.81020900861223	6.82550468550792	-5.01529567689569
9330104G04Rik	mediumpurple3	433.621474388363	265.816298253467	167.805176134896	98.0111221185708
9330151L19Rik	darkolivegreen4	320.991126408694	36.9856054148597	284.005520993834	-247.019915578975
9330159M07Rik	antiquewhite2	94.8381508211349	40.3618064625819	54.476344358553	-14.1145378959712
9330160F10Rik	lightgreen	187.976567222857	115.269778816073	72.7067884067844	42.5629904092882
9330175E14Rik	greenyellow	682.896756807488	637.381925329187	45.5148314783008	591.867093850886
9330179D12Rik	greenyellow	533.662498867375	486.631795182459	47.030703684916	439.601091497543
9330182L06Rik	greenyellow	71.7399631821835	57.1286217045977	14.6113414775858	42.5172802270119
9430015G10Rik	lightgreen	569.090406128168	214.706951959331	354.383454168837	-139.676502209507
9430034N14Rik	greenyellow	420.593421486655	386.88787185117	33.7055496354847	353.182322215685
9430038I01Rik	mediumpurple3	497.238123108903	348.823471723123	148.41465138578	200.408820337344
9530068E07Rik	greenyellow	937.6273707514	870.0745170777	67.5528536737005	802.521663403999
9530082P21Rik	greenyellow	820.576527131084	768.814623751712	51.7619033793725	717.052720372339
9930012K11Rik	lightgreen	142.738989193572	62.9001841348408	79.838805058731	-16.9386209238902
9930014A18Rik	darkturquoise	2.93797269476364	0.904889206480832	2.0330834882828	-1.12819428180197
9930021J03Rik	lightcyan	90.5816867425284	36.1761425588912	54.4055441836372	-18.229401624746
9930022D16Rik	blue2	213.421856427905	45.575651525232	167.846204902673	-122.270553377441
9930104L06Rik	mediumpurple3	142.228864175385	101.415229766018	40.8136344093677	60.6015953566501
9930111J21Rik1	greenyellow	459.871304393473	400.598395150357	59.2729092431156	341.325485907242
9930111J21Rik2	greenyellow	357.21605184019	295.529817044787	61.6862347954032	233.843582249383
A130010J15Rik	mediumpurple3	573.880759785456	449.255243726603	124.625516058853	324.62972766775
A130014A01Rik	lightgreen	206.497704226757	69.4469873786591	137.050716848098	-67.6037294694391
A230028O05Rik	greenyellow	454.496700635708	410.573671238561	43.9230293971469	366.650641841414
A230050P20Rik	greenyellow	820.582872392699	771.602382924994	48.980489467705	722.621893457289
A230056P14Rik	greenyellow	77.8742615731403	62.5926564118756	15.2816051612647	47.3110512506109
A330023F24Rik	mediumpurple3	239.118442705854	162.660975875569	76.4574668302852	86.2035090452837
A330074K22Rik	greenyellow	66.0007001149989	48.1835411919166	17.8171589230824	30.3663822688342
A430005L14Rik	palevioletred2	90.3128938187317	13.5262225066687	76.786671312063	-63.2604488053944
A430033K04Rik	mediumpurple3	454.844757854041	297.245129657073	157.599628196968	139.645501460105
A430035B10Rik	lightcoral	13.5839798122864	1.44861724332933	12.1353625689571	-10.6867453256277
A430046D13Rik	mediumpurple3	404.044514518313	223.71809620178	180.326418316533	43.3916778852468
A430093F15Rik	palevioletred3	16.388958364583	2.06571400715565	14.3232443574273	-12.2575303502717
A4galt	greenyellow	611.223895963308	569.414591624568	41.8093043387399	527.605287285828
A530017D24Rik	mediumpurple3	617.624363028324	423.798616146484	193.82574688184	229.972869264645
A530032D15Rik	greenyellow	851.108214763007	796.419490416326	54.68872434668	741.730766069646
A530040E14Rik	greenyellow	870.807200994006	820.362934191724	50.4442668022821	769.918667389442
A530064D06Rik	blue2	227.379496033138	43.4135467488112	183.965949284327	-140.552402535516
A530072M11Rik	darkmagenta	23.8104361335718	5.18351112189357	18.6269250116782	-13.4434138897846
A630001G21Rik	greenyellow	865.872779251346	802.128507136636	63.7442721147094	738.384235021927
A630012P03Rik	greenyellow	958.840123725164	901.019974191359	57.8201495338054	843.199824657553
A630052C17Rik	mediumpurple3	154.414542342736	106.966115178885	47.4484271638511	59.5176880150338
A630072M18Rik	greenyellow	431.205815351237	392.304046550797	38.9017688004401	353.402277750357
A730011C13Rik	greenyellow	690.965339581369	641.736191272927	49.2291483084413	592.507042964486
A730017L22Rik	mediumpurple3	338.674241295878	219.899215764369	118.775025531509	101.12419023286
A930004J17Rik	lightcyan	56.8387363680128	20.5046410485872	36.3340953194256	-15.8294542708384
A930005H10Rik	darkorange	152.517319843491	20.922964608623	131.594355234868	-110.671390626245
A930006K02Rik	ivory	4.03421952994737	0.752272169587195	3.28194736036017	-2.52967519077298
A930007I19Rik	greenyellow	673.623675133689	575.737812940394	97.8858621932955	477.851950747098
A930015D03Rik	greenyellow	590.744625879996	519.877382072328	70.8672438076675	449.010138264661
AA414768	antiquewhite2	126.516610386633	51.2881414810005	75.2284689056324	-23.9403274246319
AA467197	greenyellow	879.854058960862	797.470868600508	82.3831903603538	715.087678240154
AA986860	darkturquoise	6.34234982983899	1.85430007786503	4.48804975197396	-2.63374967410893
Aaas	lightgreen	233.381436764009	130.627087167211	102.754349596798	27.8727375704129
Aacs	mediumpurple3	375.251061519827	291.292269004432	83.9587925153955	207.333476489036
Aaed1	mediumpurple3	369.255785879783	208.930359297245	160.325426582538	48.6049327147072
Aagab	lightgreen	214.359529427443	109.137231104144	105.222298323299	3.91493278084567
Aak1	lightcyan	110.867900692183	43.1719967151881	67.6959039769946	-24.5239072618066
Aamdc	darkolivegreen4	227.953386776736	63.2846285682306	164.668758208505	-101.384129640274
Aamp	palevioletred2	64.0921130990657	9.66593679273854	54.4261763063271	-44.7602395135886
Aar2	greenyellow	615.639717251985	524.066339087008	91.5733781649776	432.49296092203
Aars	blue2	113.374131809433	58.2020858720123	55.1720459374203	3.03003993459201
Aars2	mediumpurple3	586.059200087999	449.364084292763	136.695115795236	312.668968497528
Aasdh	lightgreen	360.025473669722	142.29543210516	217.730041564562	-75.4346094594026
Aasdhppt	mediumpurple3	413.125178436529	286.568431273862	126.556747162667	160.011684111195
Aatf	mediumpurple3	378.631792059192	277.102981021012	101.528811038181	175.574169982831
Aatk	mediumpurple3	741.224374086615	525.681417483072	215.542956603543	310.138460879529
AB124611	greenyellow	484.342740863504	386.052537765323	98.290203098181	287.762334667142
Abca1	firebrick4	188.998436568302	81.6098697737229	107.388566794579	-25.7786970208558
Abca2	mediumpurple3	647.055064572072	364.149083429384	282.905981142688	81.2431022866968
Abca3	lightgreen	184.431400478264	103.109118629419	81.3222818488451	21.786836780574
Abca5	mediumpurple3	410.515976082844	277.359226656222	133.156749426622	144.2024772296
Abca6	lightgreen	111.113871940707	69.3656580911966	41.7482138495107	27.6174442416859
Abca7	lightgreen	90.421875338331	56.882563129709	33.539312208622	23.343250921087
Abca8b	maroon	80.6939065965861	20.9254153455806	59.7684912510055	-38.843075905425
Abca9	lightgreen	155.2935956451	83.6539841774235	71.6396114676767	12.0143727097468
Abcb10	darkmagenta	113.142962029574	14.2209683308214	98.9219936987524	-84.7010253679311
Abcb1a	greenyellow	699.997922357923	634.222440379929	65.7754819779939	568.446958401935
Abcb1b	darkgreen	49.74640794036	7.88954671116941	41.8568612291906	-33.9673145180212
Abcb4	mediumpurple3	546.841434427176	438.579368104755	108.262066322421	330.317301782335
Abcb7	mediumpurple3	341.86122311453	178.417830682912	163.443392431619	14.9744382512926
Abcb8	mediumpurple3	643.641104305662	402.936186749579	240.704917556082	162.231269193497
Abcb9	lightgreen	228.267348365338	92.866072506144	135.401275859194	-42.5352033530504
Abcc1	antiquewhite2	244.243271765983	110.516094961882	133.7271768041	-23.211081842218
Abcc10	lightgreen	336.987847890119	182.403997146579	154.58385074354	27.8201464030396
Abcc3	lightgreen	583.93374866189	232.341265162063	351.592483499826	-119.251218337763
Abcc4	antiquewhite2	252.649517750624	93.0794508304727	159.570066920151	-66.4906160896784
Abcc5	blue2	134.228193688204	61.7434647358003	72.4847289524033	-10.741264216603
Abcd1	plum1	54.0478871230476	17.3931990274751	36.6546880955724	-19.2614890680973
Abcd2	lightgreen	497.559696230544	244.394774571179	253.164921659365	-8.77014708818666
Abcd3	maroon	75.771429562258	20.1558137461574	55.6156158161005	-35.4598020699431
Abcd4	lightgreen	294.100120025561	162.735301288047	131.364818737513	31.3704825505341
Abce1	mediumpurple3	443.527940680093	303.611195067651	139.916745612442	163.69444945521
Abcf1	magenta4	143.426645097658	26.2102948988838	117.216350198774	-91.0060552998902
Abcf2	antiquewhite2	196.634116549612	91.1606200672815	105.47349648233	-14.3128764150488
Abcf3	mediumpurple3	593.608078686341	480.115605686015	113.492473000327	366.623132685688
Abcg1	greenyellow	663.174279929822	601.30597990503	61.8683000247925	539.437679880237
Abcg2	darkturquoise	150.138306676573	66.3841292860871	83.7541773904857	-17.3700481043986
Abcg3	darkturquoise	45.4645206568281	13.5810575400362	31.8834631167919	-18.3024055767558
Abhd1	lightgreen	77.3523829648081	29.0461414225253	48.3062415422828	-19.2601001197576
Abhd10	thistle3	161.527596766345	4.01245500268898	157.515141763656	-153.502686760967
Abhd11	mediumpurple3	488.136597952683	278.227843645076	209.908754307607	68.3190893374684
Abhd12	plum1	294.687182999495	47.0598288664735	247.627354133022	-200.567525266548
Abhd13	greenyellow	383.003801182851	321.110843069701	61.8929581131496	259.217884956551
Abhd14a	lightgreen	48.2292631184753	23.4364981105755	24.7927650078998	-1.35626689732425
Abhd14b	lightgreen	481.756203580789	272.106520235843	209.649683344946	62.4568368908971
Abhd15	lightgreen	313.869980266367	180.655004312912	133.214975953455	47.4400283594575
Abhd16a	greenyellow	843.856605252344	780.568453607556	63.288151644788	717.280301962768
Abhd17a	orangered4	156.729351660767	20.7653932989734	135.963958361794	-115.19856506282
Abhd17b	greenyellow	363.142464946146	274.99267009238	88.1497948537656	186.842875238614
Abhd17c	salmon4	5.80311397798751	1.29838201209249	4.50473196589502	-3.20634995380254
Abhd18	midnightblue	38.945023955401	16.527227822374	22.417796133027	-5.89056831065297
Abhd2	darkgreen	41.0036075107186	6.96678330256616	34.0368242081524	-27.0700409055862
Abhd3	mediumpurple3	22.8263308661724	11.6710511534889	11.1552797126835	0.515771440805345
Abhd4	mediumpurple3	589.274879769154	470.552306050999	118.722573718155	351.829732332845
Abhd5	antiquewhite2	184.284856913426	56.3101490931839	127.974707820242	-71.6645587270577
Abhd6	greenyellow	366.290810384645	318.108277902778	48.1825324818677	269.92574542091
Abhd8	mediumpurple3	444.160731931654	330.811519311588	113.349212620067	217.462306691521
Abi1	brown2	353.684474086869	30.1854193786026	323.499054708266	-293.313635329664
Abi2	mediumpurple3	486.323224276757	331.304046638413	155.019177638344	176.284869000069
Abi3	green	25.2336691529471	9.9007328534472	15.3329362994999	-5.4322034460527
Abl1	lightgreen	348.398363503521	189.962791479501	158.43557202402	31.5272194554812
Abl2	lightsteelblue	60.9151319860814	9.02287502414528	51.8922569619361	-42.8693819377909
Ablim2	indianred4	1.76595673207636	0.380256116212981	1.38570061586338	-1.0054444996504
Abr	blue2	176.590827550999	66.5944527863609	109.996374764638	-43.4019219782773
Abracl	greenyellow	391.08097706767	282.760381215414	108.320595852257	174.439785363157
Abt1	purple	77.7801454681976	37.8191775236528	39.9609679445448	-2.14179042089197
Abtb1	lightgreen	490.700032917686	282.221830291347	208.47820262634	73.7436276650071
Abtb2	greenyellow	867.492167502082	805.677310020222	61.8148574818604	743.862452538362
Acaa1a	greenyellow	539.821717383103	439.899397350855	99.9223200322477	339.977077318608
Acaa2	plum1	129.07370793451	50.4231115799421	78.650596354568	-28.2274847746259
Acaca	white	308.787354425557	18.8342329871415	289.953121438415	-271.118888451274
Acad10	lightgreen	74.1110450510008	43.3350212538054	30.7760237971954	12.5589974566099
Acad11	mediumpurple3	526.637743291128	290.88045090807	235.757292383058	55.1231585250115
Acad12	mediumpurple3	721.940762697564	503.349381912933	218.591380784631	284.758001128302
Acad8	darkolivegreen4	200.880517381879	48.4754837933567	152.405033588522	-103.929549795166
Acad9	darkturquoise	31.4021241726931	13.035595247221	18.3665289254721	-5.33093367825104
Acadl	greenyellow	466.865607419923	362.898274404005	103.967333015917	258.930941388088
Acadm	mediumpurple3	736.454749498104	422.733153879439	313.721595618665	109.011558260774
Acads	darkolivegreen4	312.401633869787	65.8610757812881	246.540558088499	-180.679482307211
Acadsb	plum1	107.87667771984	37.1185754084261	70.7581023114138	-33.6395269029877
Acadvl	darkolivegreen4	348.550927098247	54.1531011916848	294.397825906562	-240.244724714877
Acap1	lightgreen	151.79809796843	43.7324800875331	108.065617880897	-64.3331377933636
Acap2	darkolivegreen	257.256149858241	46.753131563966	210.503018294275	-163.749886730309
Acap3	mediumpurple3	720.747226563677	542.362508657556	178.384717906122	363.977790751434
Acat1	darkturquoise	156.570158912164	53.5655934773507	103.004565434813	-49.4389719574624
Acat2	mediumpurple3	163.645548081359	107.644721143195	56.000826938164	51.6438942050309
Acbd3	palevioletred3	241.905621176266	54.6591121343301	187.246509041936	-132.587396907606
Acbd4	darkorange	91.62590777819	24.6315634756564	66.9943443025335	-42.3627808268771
Acbd5	mediumpurple3	570.394281477374	335.128364198882	235.265917278492	99.8624469203903
Acbd6	darkolivegreen4	74.9227726416077	30.7543449312727	44.1684277103351	-13.4140827790624
Accs	lightgreen	312.778257497135	159.529974591752	153.248282905383	6.2816916863693
Acd	lightgreen	406.724343018918	151.822616949522	254.901726069396	-103.079109119874
Ace	greenyellow	395.606916080492	362.442206315729	33.164709764763	329.277496550966
Acer2	antiquewhite2	186.74252968907	90.1264724770842	96.6160572119853	-6.48958473490106
Acer3	greenyellow	837.776091350704	766.667495222775	71.1085961279291	695.558899094846
Acin1	brown2	103.26218599798	17.2085517461752	86.0536342518049	-68.8450825056296
Acly	darkturquoise	83.5737096548107	25.3256887440122	58.2480209107985	-32.9223321667863
Aco1	mediumpurple3	740.645462659899	570.452476333308	170.192986326591	400.259490006717
Aco2	antiquewhite2	55.6101635219488	18.7756948865913	36.8344686353575	-18.0587737487661
Acod1	greenyellow	435.078183301107	312.493707546766	122.58447575434	189.909231792426
Acot1	lightgreen	308.36655761797	181.000217292348	127.366340325621	53.6338769667269
Acot11	mediumpurple3	789.05810736492	537.459344062193	251.598763302728	285.860580759465
Acot13	mediumpurple3	352.58336186075	196.525215973503	156.058145887247	40.4670700862567
Acot2	mediumpurple3	616.834256370783	356.146921231634	260.687335139149	95.4595860924857
Acot7	greenyellow	281.292918075216	229.337162062535	51.955756012681	177.381406049854
Acot8	purple	69.0717196519926	26.4597716252945	42.611948026698	-16.1521764014035
Acot9	greenyellow	742.716087735666	650.941777453315	91.7743102823514	559.167467170964
Acox1	mediumpurple3	668.01299775234	537.634531777928	130.378465974412	407.256065803517
Acox3	lightgreen	406.151278452199	219.578424004788	186.572854447412	33.0055695573761
Acp1	purple	88.669564548745	44.1517309149251	44.5178336338199	-0.366102718894808
Acp2	greenyellow	350.127613142653	316.375785728516	33.7518274141365	282.62395831438
Acp5	blue2	54.8314211625484	26.0852586413478	28.7461625212006	-2.66090387985275
Acp6	lightgreen	475.972153606968	253.592652123921	222.379501483047	31.2131506408735
Acpp	mediumpurple3	590.648701895925	442.698836634494	147.949865261431	294.748971373063
Acrbp	lightgreen	132.659514366071	56.1741663068939	76.4853480591771	-20.3111817522832
Acsf2	lightgreen	450.306421898344	210.881597490966	239.424824407378	-28.5432269164117
Acsf3	darkolivegreen4	45.3340350099886	17.0885925510551	28.2454424589334	-11.1568499078783
Acsl1	greenyellow	435.048723612062	292.115613615902	142.93310999616	149.182503619742
Acsl3	mediumpurple3	722.994164715853	497.494496361432	225.499668354421	271.994828007011
Acsl4	greenyellow	198.587458105246	171.645902142274	26.9415559629717	144.704346179302
Acsl5	blue2	153.890932888778	42.9126079347581	110.97832495402	-68.0657170192616
Acss1	palevioletred3	220.452758743906	59.4414555387721	161.011303205134	-101.569847666362
Acss2	antiquewhite2	155.979572474029	85.5766232529654	70.4029492210636	15.1736740319018
Acta2	antiquewhite2	41.3040268841426	20.2089745682089	21.0950523159337	-0.886077747724798
Actb	greenyellow	822.574684519732	748.902724271039	73.6719602486929	675.230764022346
Actg1	indianred4	37.4289831932125	13.7884718287309	23.6405113644816	-9.85203953575066
Actl6a	lightsteelblue	54.0425041280273	8.62593716821069	45.4165669598166	-36.7906297916059
Actn1	firebrick4	145.600489490549	36.7947365798078	108.805752910742	-72.0110163309337
Actn4	antiquewhite2	193.790593400067	69.7114391366131	124.079154263453	-54.3677151268403
Actr10	greenyellow	510.365271152536	403.504128658051	106.861142494485	296.642986163566
Actr1a	greenyellow	305.237884827188	243.951741141085	61.2861436861035	182.665597454981
Actr1b	antiquewhite2	224.719310569298	84.8346425632276	139.88466800607	-55.0500254428424
Actr2	greenyellow	954.226237608457	891.698337714565	62.5278998938925	829.170437820672
Actr3	greenyellow	930.043221341063	870.796128883409	59.2470924576539	811.549036425755
Actr3b	greenyellow	181.881368162455	148.365343218283	33.5160249441719	114.849318274111
Actr5	mediumpurple3	64.0135148867182	25.4411869417078	38.5723279450104	-13.1311410033026
Actr6	lightcoral	53.4867426995472	10.4566185966555	43.0301241028917	-32.5735055062362
Actr8	lightgreen	225.990245464396	75.5811683822105	150.409077082186	-74.8279086999755
Acvr1	greenyellow	791.895028504022	729.378828669796	62.5161998342264	666.862628835569
Acvr1b	firebrick4	38.6763796972374	11.903668108301	26.7727115889364	-14.8690434806355
Acvr2a	greenyellow	63.78091666703	45.2166378380593	18.5642788289707	26.6523590090886
Acvr2b	lightgreen	154.414211888368	83.3444792065962	71.0697326817718	12.2747465248244
Acvrl1	blue2	90.3340585289203	42.8489950571007	47.4850634718196	-4.63606841471884
Acyp1	darkolivegreen4	288.47557529144	53.7650838750412	234.710491416399	-180.945407541358
Acyp2	greenyellow	429.062853606751	352.076857373614	76.985996233137	275.090861140477
Ada	plum1	119.043089420912	42.2612387577971	76.7818506631152	-34.5206119053181
Adal	mediumpurple3	484.496463731448	358.565222612977	125.931241118471	232.633981494506
Adam10	mediumpurple3	469.23449290254	309.675563243354	159.558929659186	150.116633584168
Adam15	darkturquoise	134.633308037858	36.9500385404169	97.683269497441	-60.7332309570241
Adam17	blue2	121.603317597338	42.2691787668264	79.3341388305116	-37.0649600636852
Adam19	lightgreen	109.589417609669	52.965387316666	56.6240302930026	-3.65864297633665
Adam22	lightgreen	291.135314071254	172.59199197251	118.543322098743	54.048669873767
Adam3	greenyellow	569.05437351303	510.351496033952	58.7028774790786	451.648618554873
Adam33	greenyellow	181.263087336683	166.542780482138	14.720306854545	151.822473627593
Adam8	darkmagenta	13.5737943158185	1.21100510233921	12.3627892134793	-11.1517841111401
Adam9	greenyellow	651.943316426557	589.078478606076	62.8648378204811	526.213640785595
Adamts10	lightgreen	380.081303973406	181.437235103481	198.644068869925	-17.2068337664435
Adamts4	grey	0.563143109126226	0.0205557079395042	0.542587401186722	-0.522031693247218
Adamts6	greenyellow	490.905109906933	427.437929604616	63.4671803023175	363.970749302298
Adamtsl4	grey	0.696768470773296	0.0142596602857447	0.682508810487551	-0.668249150201806
Adamtsl5	magenta4	190.559645942456	23.2850929617467	167.274552980709	-143.989460018962
Adap1	greenyellow	231.584839316093	163.483927440272	68.1009118758211	95.3830155644513
Adap2	darkolivegreen	421.397986379658	59.6216234269239	361.776362952735	-302.154739525811
Adar	greenyellow	770.53639670116	723.994519505555	46.5418771956049	677.45264230995
Adat1	mediumpurple3	380.365827058061	290.504755684029	89.8610713740326	200.643684309996
Adat2	lightcyan1	6.62389821748992	0.759265454772851	5.86463276271707	-5.10536730794422
Adck1	greenyellow	735.802387509457	680.723098334489	55.079289174968	625.643809159521
Adck2	darkmagenta	97.1292553009705	18.4328853981701	78.6963699028004	-60.2634845046303
Adck5	mediumpurple3	618.413775959281	495.93022446917	122.483551490111	373.446672979058
Adcy2	mediumpurple3	399.288417151948	316.944881756307	82.3435353956409	234.601346360666
Adcy3	lightgreen	205.357111900968	120.657212845821	84.6998990551473	35.9573137906734
Adcy7	mediumpurple3	570.780828875321	389.252062294218	181.528766581102	207.723295713116
Adcy9	mediumpurple3	761.757627444752	532.356798567974	229.400828876778	302.955969691196
Add1	lightgreen	234.623370649696	91.6075391773141	143.015831472382	-51.4082922950678
Add3	lightgreen	601.312081828248	250.729166894502	350.582914933746	-99.8537480392442
Adgb	greenyellow	207.525850110644	177.012731970834	30.5131181398097	146.499613831024
Adgra3	darkturquoise	70.813933225762	8.5746438343593	62.2392893914027	-53.6646455570434
Adgre1	orange	99.3740756179805	4.35888543923438	95.0151901787462	-90.6563047395118
Adgre4	darkmagenta	118.020019878867	19.6882369072243	98.3317829716429	-78.6435460644186
Adgre5	mediumpurple3	417.291545744644	265.559958872898	151.731586871746	113.828372001152
Adgrg1	lightgreen	159.529941772052	74.732200007208	84.7977417648435	-10.0655417576355
Adgrg6	greenyellow	262.069320700373	191.750820538627	70.3185001617457	121.432320376881
Adgrg7	greenyellow	752.498898320014	700.03486793631	52.4640303837035	647.570837552607
Adgrl2	firebrick4	287.243796682976	90.8077405063386	196.436056176637	-105.628315670298
Adh5	salmon4	127.26202019092	17.9357517238947	109.326268467025	-91.3905167431306
Adhfe1	greenyellow	481.175650171582	398.793732694699	82.3819174768829	316.411815217816
Adi1	mediumpurple3	537.633528764692	428.37827054568	109.255258219012	319.123012326668
Adipor1	lightgreen	390.952788510132	246.439837300681	144.512951209451	101.92688609123
Adipor2	lightgreen	294.343504617993	91.7454102263536	202.59809439164	-110.852684165286
Adk	midnightblue	47.2929551509519	9.48321943973346	37.8097357112184	-28.326516271485
Adm	lightcyan	96.3451730447225	13.1821146398559	83.1630584048665	-69.9809437650106
Adnp2	greenyellow	18.6187123171464	14.1962353853003	4.42247693184606	9.77375845345426
Ado	firebrick4	294.087536071624	75.3711513662116	218.716384705412	-143.345233339201
Adora2a	greenyellow	450.738810586935	315.460853660972	135.277956925963	180.182896735008
Adora2b	greenyellow	314.496590222727	233.961178805806	80.5354114169215	153.425767388885
Adora3	greenyellow	238.54818062313	183.034234240703	55.5139463824262	127.520287858277
Adpgk	mediumpurple3	381.445288014095	282.472968008042	98.9723200060523	183.50064800199
Adprh	greenyellow	391.77023204478	294.19197994513	97.5782520996493	196.613727845481
Adprhl2	mediumpurple3	453.134308373413	345.188327219477	107.945981153936	237.242346065541
Adprm	greenyellow	467.924713181701	394.758006227063	73.1667069546384	321.591299272424
Adra1a	palevioletred3	99.8290162524893	35.2454197266151	64.5835965258742	-29.3381767992591
Adrb2	lightgreen	209.166630616047	105.868997525886	103.297633090161	2.57136443572531
Adrm1	maroon	126.178647110865	30.2420190319227	95.9366280789425	-65.6946090470198
Adsl	mediumpurple3	264.891693353425	158.085694859309	106.805998494116	51.2796963651927
Adss	mediumpurple3	475.501119830519	385.217971123576	90.2831487069433	294.934822416633
Adssl1	mediumpurple3	711.747246584822	441.565402543931	270.181844040891	171.383558503041
Aebp2	palevioletred3	205.597099128869	81.2598755523168	124.337223576553	-43.0773480242358
Aen	antiquewhite2	204.865967763277	85.8519387046406	119.014029058637	-33.1620903539962
Aes	darkolivegreen4	186.898371305853	54.5046136487897	132.393757657063	-77.8891440082737
Afap1	palevioletred3	32.6183511420052	17.9057588420243	14.7125922999809	3.19316654204337
Aff1	greenyellow	493.679250270222	407.091985763302	86.5872645069195	320.504721256383
Aff4	firebrick4	205.793217363325	75.0438012525894	130.749416110736	-55.7056148581462
Afg3l1	mediumpurple3	395.877911829478	298.203271870406	97.674639959072	200.528631911334
Afg3l2	antiquewhite2	180.35459853759	79.3727450881398	100.98185344945	-21.6091083613105
Afmid	darkolivegreen4	112.305758269835	22.1444908819566	90.1612673878783	-68.0167765059217
Afp	antiquewhite2	139.026279997494	65.0692301304715	73.9570498670229	-8.88781973655139
Aftph	greenyellow	924.527997992693	858.922773688654	65.6052243040382	793.317549384616
Aga	salmon4	80.0845592838327	4.477453990117	75.6071052937157	-71.1296513035987
Agap1	mediumpurple3	555.964554900434	435.241007517576	120.723547382858	314.517460134718
Agap2	firebrick4	104.026937213981	20.3578739680986	83.6690632458823	-63.3111892777837
Agap3	mediumpurple3	675.485807518607	483.8407327582	191.645074760407	292.195657997793
Agbl3	lightgreen	315.33694910281	147.109521386377	168.227427716433	-21.1179063300564
Agbl5	lightgreen	347.575994931487	192.368186317987	155.2078086135	37.1603777044868
Agfg1	greenyellow	617.620593626968	532.606391721515	85.014201905453	447.592189816062
Agfg2	lightgreen	440.514463051245	123.346281400536	317.168181650708	-193.821900250172
Aggf1	lightsteelblue	31.8108946908394	3.39448362981683	28.4164110610226	-25.0219274312058
Agk	lightsteelblue	70.8841021061076	6.98602401708013	63.8980780890274	-56.9120540719473
Agl	mediumpurple3	599.397970741952	466.530479525657	132.867491216295	333.662988309362
Agmo	midnightblue	104.739305068318	34.3224459844743	70.4168590838435	-36.0944130993692
Ago1	firebrick4	238.628543681663	41.9677050816773	196.660838599986	-154.693133518308
Ago2	firebrick4	196.55965217725	60.917339677004	135.642312500246	-74.7249728232416
Ago3	firebrick4	155.301250502751	69.507577132898	85.7936733698534	-16.2860962369554
Ago4	lightgreen	475.560068505865	249.996815353889	225.563253151976	24.4335622019135
Agpat1	grey	4.437624968809	0.0939017854513843	4.34372318335761	-4.24982139790623
Agpat2	plum3	30.6760509876969	2.55616420583529	28.1198867818616	-25.5637225760263
Agpat3	darkturquoise	86.8274095061485	27.8122416042473	59.0151679019012	-31.2029262976539
Agpat4	magenta4	74.5782069804379	14.1971244138617	60.3810825665761	-46.1839581527144
Agpat5	magenta4	190.188873911122	31.95865447048	158.230219440642	-126.271564970162
Agps	darkgreen	51.5084137921474	10.6494057152616	40.8590080768858	-30.2096023616242
Agrn	plum3	42.75444410835	1.88196315785559	40.8724809504944	-38.9905177926388
Agtpbp1	darkturquoise	109.224936446406	22.7610637982355	86.4638726481709	-63.7028088499354
Agtrap	greenyellow	417.686434460821	330.309466166455	87.3769682943654	242.93249787209
Ahctf1	antiquewhite2	274.271919954779	59.531302569653	214.740617385126	-155.209314815473
Ahcy	darkolivegreen4	30.7482920244443	9.37253748506429	21.37575453938	-12.0032170543157
Ahcyl1	blue2	134.002765253016	59.9071762761398	74.0955889768763	-14.1884127007365
Ahcyl2	greenyellow	501.940982783043	429.587966774853	72.3530160081902	357.234950766663
Ahdc1	firebrick4	269.459144235426	103.405345675738	166.053798559688	-62.6484528839497
Ahi1	orange	62.4323760352911	3.10101692200275	59.3313591132883	-56.2303421912856
Ahnak	ivory	39.0936694924866	10.579645086249	28.5140244062376	-17.9343793199886
Ahnak2	maroon	210.587798617102	52.1135561314885	158.474242485613	-106.360686354125
Ahr	mediumpurple3	167.021691622373	76.6547110844349	90.366980537938	-13.7122694535031
Ahrr	green	30.9757395887168	8.72376725411642	22.2519723346004	-13.528205080484
Ahsa1	greenyellow	592.753699653548	484.254413601287	108.499286052261	375.755127549025
Ahsa2	lightsteelblue	31.6257859012497	0.453025393752484	31.1727605074972	-30.7197351137447
AI314180	blue2	145.812606225996	52.6006207648638	93.2119854611324	-40.6113646962686
AI413582	purple	104.732455168665	48.0869119616534	56.6455432070112	-8.55863124535783
AI427809	white	126.063505818821	20.2603749380109	105.80313088081	-85.5427559427991
AI429214	purple	28.2637774333819	3.82954305957253	24.4342343738094	-20.6046913142368
AI467606	lightgreen	419.580630900953	191.227208996017	228.353421904936	-37.1262129089193
AI480526	mediumpurple3	172.662698055435	91.351147809101	81.3115502463338	10.0395975627672
AI504432	greenyellow	581.396625655673	513.098374247942	68.2982514077307	444.800122840212
AI506816	antiquewhite2	105.211055837374	22.0472485856721	83.1638072517023	-61.1165586660302
AI597479	mediumpurple3	223.457608031516	114.044889569714	109.412718461802	4.6321711079118
AI606181	lightcyan1	23.3570765849188	8.30637532970111	15.0507012552177	-6.74432592551654
AI661453	mediumpurple3	620.018286007033	433.019582520974	186.998703486059	246.020879034915
AI662270	greenyellow	317.185577527387	254.200246659292	62.9853308680949	191.214915791197
AI837181	greenyellow	755.643462175092	691.76293815625	63.8805240188419	627.882414137408
AI839979	lightgreen	238.927481394442	135.671097952601	103.256383441841	32.4147145107606
AI846148	palevioletred3	141.19469714652	53.2363972552269	87.9582998912929	-34.721902636066
AI987944	darkturquoise	37.4771566797583	10.9309710528946	26.5461856268637	-15.6152145739691
Aida	greenyellow	892.864446313916	820.80026649679	72.0641798171264	748.736086679663
Aif1	greenyellow	468.801796691877	380.785269769926	88.0165269219505	292.768742847976
Aifm1	mediumpurple3	573.86688692909	343.470394254222	230.396492674868	113.073901579355
Aifm2	green	10.7039664635631	3.06528474363443	7.63868171992866	-4.57339697629423
Aig1	greenyellow	555.36835305675	455.928057764634	99.4402952921163	356.487762472517
Aim2	greenyellow	918.391194050159	862.352268046194	56.0389260039652	806.313342042229
Aimp1	lightcyan1	100.505504382848	19.4032902053107	81.1022141775372	-61.6989239722266
Aimp2	magenta4	335.036064280987	48.2659455128337	286.770118768153	-238.504173255319
Aip	purple	135.099295133282	60.8513673818692	74.2479277514126	-13.3965603695433
Airn	firebrick4	22.4182660036745	7.45925327695487	14.9590127267197	-7.4997594497648
Ajuba	lightgreen	245.353962582505	93.8908263123172	151.463136270188	-57.572309957871
Ak1	mediumpurple3	177.417238729977	137.502416504005	39.9148222259715	97.5875942780339
Ak2	blue2	109.349747440298	59.9032041165806	49.446543323717	10.4566607928636
Ak3	mediumpurple3	370.081801075904	199.726384915851	170.355416160053	29.3709687557981
Ak4	blue2	159.71366072862	92.7095206635987	67.0041400650209	25.7053805985778
Ak6	blue2	116.081981626831	65.5392900756838	50.5426915511468	14.996598524537
Ak8	indianred4	27.9321430687881	2.17570648550072	25.7564365832874	-23.5807300977867
Akap1	mediumpurple3	523.671184110908	409.717883232285	113.953300878623	295.764582353661
Akap10	white	147.754358586951	24.1501659349665	123.604192651985	-99.454026717018
Akap11	mediumpurple3	532.005445145872	384.356252331426	147.649192814446	236.707059516981
Akap12	greenyellow	466.549416958176	420.934701654755	45.6147153034214	375.319986351333
Akap13	ivory	71.7487669969124	21.4886710453751	50.2600959515373	-28.7714249061622
Akap17b	mediumpurple3	277.490765399765	158.834959983082	118.655805416683	40.1791545663998
Akap3	darkturquoise	65.1715013362632	12.3062865183688	52.8652148178944	-40.5589282995257
Akap6	blue2	150.615645811333	80.091293938721	70.5243518726125	9.56694206610857
Akap7	greenyellow	224.7610253738	164.944427700162	59.8165976736373	105.127830026525
Akap8	mediumpurple3	618.33314595071	490.772465457951	127.560680492759	363.211784965193
Akap8l	mediumpurple3	571.71129585648	361.88145118819	209.82984466829	152.0516065199
Akap9	lightcyan	78.5153140539282	10.7696783746594	67.7456356792688	-56.9759573046095
Akip1	magenta4	201.131213711964	47.5547436050183	153.576470106946	-106.021726501927
Akirin1	blue2	115.045825766889	63.5210416968183	51.5247840700707	11.9962576267476
Akirin2	thistle3	97.5754774665025	5.58089510501513	91.9945823614873	-86.4136872564722
Akna	green	59.7966420663905	31.1112371103651	28.6854049560254	2.42583215433964
Akr1a1	blue2	335.125588450319	94.154617442401	240.970971007918	-146.816353565517
Akr1b10	lightcoral	70.6657128514237	4.37839937350487	66.2873134779189	-61.908914104414
Akr1b3	greenyellow	490.188759703692	424.478487322835	65.710272380857	358.768214941978
Akr1b8	mediumpurple3	313.309160210316	216.735355572272	96.5738046380446	120.161550934227
Akr1c12	mediumpurple3	28.4343723603889	19.7977111709907	8.63666118939817	11.1610499815925
Akr1c13	magenta4	179.62613913927	44.1073637634633	135.518775375807	-91.4114116123433
Akr1e1	darkolivegreen4	149.588396690049	53.4318505576689	96.1565461323803	-42.7246955747114
Akr7a5	darkolivegreen4	346.98408674217	81.3705112162189	265.613575525952	-184.243064309733
Akt1	mediumpurple3	628.806744045899	481.508845108529	147.29789893737	334.210946171159
Akt1s1	firebrick4	381.297354216058	83.4917185898998	297.805635626159	-214.313917036259
Akt2	greenyellow	119.957891928182	88.5483339665331	31.4095579616487	57.1387760048843
Akt3	greenyellow	760.98114878039	693.221139896998	67.7600088833918	625.461131013606
Aktip	mediumpurple3	291.076632414794	157.86528437224	133.211348042554	24.653936329686
Alad	magenta4	383.876815156817	35.4756710584166	348.4011440984	-312.925473039984
Alas1	antiquewhite2	190.35767107528	70.2979783712439	120.059692704036	-49.7617143327924
Alcam	palevioletred3	162.106285801737	48.501421008956	113.604864792781	-65.1034437838248
Aldh16a1	darkolivegreen4	215.513938838282	81.7543987521971	133.759540086085	-52.0051413338876
Aldh18a1	darkturquoise	53.4541614544859	11.3035015046257	42.1506599498602	-30.8471584452345
Aldh1b1	greenyellow	940.616422827649	880.829563934768	59.7868588928814	821.042705041887
Aldh1l1	greenyellow	526.151000602242	434.017596391601	92.1334042106416	341.884192180959
Aldh2	darkolivegreen4	39.8677017542347	5.97163446002836	33.8960672942063	-27.9244328341779
Aldh3a2	lightgreen	360.455291926266	187.595408360602	172.859883565664	14.7355247949376
Aldh3b1	lightgreen	502.669885887963	175.009025389207	327.660860498756	-152.651835109549
Aldh4a1	darkolivegreen4	246.574650779833	49.6297088501586	196.944941929675	-147.315233079516
Aldh6a1	mediumpurple3	548.801009038969	422.023382917619	126.77762612135	295.245756796269
Aldh7a1	lightcyan1	8.07035291306168	2.84325043890806	5.22710247415362	-2.38385203524556
Aldh9a1	lightgreen	605.565155027743	286.912850128788	318.652304898955	-31.7394547701666
Aldoa	antiquewhite2	147.918006948277	68.5262986360291	79.391708312248	-10.8654096762189
Aldoc	darkolivegreen4	58.46301493729	11.3885195748978	47.0744953623922	-35.6859757874943
Alg1	darkolivegreen4	121.890743218408	43.6193623937985	78.2713808246098	-34.6520184308113
Alg11	darkgreen	30.4956491644161	7.22781785217231	23.2678313122438	-16.0400134600714
Alg12	white	50.8192051338694	10.6892933831273	40.1299117507421	-29.4406183676148
Alg13	plum1	264.808215447362	35.3232746413876	229.484940805974	-194.161666164586
Alg14	lightcoral	39.9753231701576	7.47829834094771	32.4970248292099	-25.0187264882622
Alg2	mediumpurple3	739.694380099963	549.448240767694	190.246139332269	359.202101435425
Alg3	magenta4	20.1080327445184	4.52636191786539	15.581670826653	-11.0553089087876
Alg5	orangered4	82.0943059237939	10.512429876472	71.5818760473219	-61.0694461708499
Alg6	darkturquoise	159.535207825952	53.4780871409279	106.057120685025	-52.5790335440967
Alg8	mediumpurple3	181.424541976841	103.630096019662	77.7944459571785	25.8356500624836
Alg9	mediumpurple3	106.024377561461	65.1006862323661	40.9236913290953	24.1769949032708
Alkbh1	lightsteelblue	48.7471024565368	7.47714119547156	41.2699612610653	-33.7928200655937
Alkbh2	mediumpurple3	252.619319906271	164.009856423689	88.6094634825822	75.4003929411071
Alkbh3	greenyellow	137.778369086975	110.21631726392	27.562051823055	82.6542654408648
Alkbh4	green	20.1358685236914	9.91093245052771	10.2249360731637	-0.314003622635937
Alkbh5	maroon	81.4136721427285	20.7779349162722	60.6357372264564	-39.8578023101842
Alkbh6	darkolivegreen4	80.6830801796655	31.5756733232292	49.1074068564363	-17.5317335332071
Alkbh7	darkolivegreen4	214.649572531407	37.6413247648854	177.008247766522	-139.366923001636
Alkbh8	white	227.292668774549	27.9691069367334	199.323561837815	-171.354454901082
Alms1	midnightblue	38.6900909732824	15.2809561149694	23.4091348583131	-8.12817874334367
Alox5	lightgreen	89.0318813346964	45.7030623536572	43.3288189810392	2.374243372618
Alox5ap	darkolivegreen4	242.012828699454	84.0402475949581	157.972581104496	-73.9323335095381
Alpk1	greenyellow	452.450529517705	379.631248539783	72.8192809779213	306.811967561862
Als2	ivory	125.401852331946	16.4205553347977	108.981296997148	-92.5607416623504
Als2cl	midnightblue	17.1867343671111	4.3404079040721	12.846326463039	-8.5059185589669
Alyref	magenta4	123.87533654955	34.5364688341962	89.3388677153539	-54.8023988811577
Alyref2	maroon	113.618511630421	28.1592575066853	85.4592541237352	-57.2999966170499
Amacr	lightgreen	52.2717503743857	25.7975814129231	26.4741689614627	-0.676587548539622
Ambra1	darkolivegreen	297.197441697998	37.2024207766627	259.995020921336	-222.792600144673
Amd1	mediumpurple3	434.911641932867	312.680888240888	122.23075369198	190.450134548908
Amdhd2	magenta4	66.0750441315978	22.3811389181416	43.6939052134561	-21.3127662953145
Amer1	greenyellow	444.203236082288	368.35955302211	75.8436830601775	292.515869961933
Amfr	plum3	58.4376390866128	5.4135414202604	53.0240976663524	-47.610556246092
Amigo1	mediumpurple3	629.433886469794	494.698149920264	134.73573654953	359.962413370735
Amigo3	greenyellow	671.112671864612	620.402412776846	50.7102590877656	569.692153689081
Ammecr1	greenyellow	457.06233663178	340.027565403006	117.034771228774	222.992794174231
Ammecr1l	ivory	82.1753970616525	22.3916206492255	59.783776412427	-37.3921557632014
Amn1	greenyellow	527.702356436397	471.691524828903	56.0108316074944	415.680693221408
Amot	darkturquoise	115.486346950305	44.9096986878024	70.5766482625022	-25.6669495746998
Amotl2	greenyellow	242.190004183271	204.182368400515	38.0076357827556	166.174732617759
Ampd2	mediumpurple3	574.129389869949	452.778413020933	121.350976849016	331.427436171916
Ampd3	maroon	188.021675652357	52.0852528349083	135.936422817449	-83.8511699825407
Amz1	mediumpurple3	655.54684376551	515.042761431262	140.504082334248	374.538679097014
Amz2	greenyellow	272.089381153591	194.673227017257	77.4161541363346	117.257072880922
Anapc1	white	196.357626079137	37.5323606903572	158.82526538878	-121.292904698423
Anapc10	greenyellow	453.815370473853	408.438017366954	45.3773531068982	363.060664260056
Anapc11	darkolivegreen4	111.023058996135	42.8449948498151	68.1780641463197	-25.3330692965047
Anapc13	lightcyan1	106.785729706035	26.774264795982	80.0114649100531	-53.2372001140712
Anapc15	darkolivegreen4	80.8136236568579	33.472958301345	47.3406653555129	-13.8677070541679
Anapc16	mediumpurple3	219.665399458736	136.005491886566	83.6599075721695	52.3455843143967
Anapc2	grey	2.61690720716043	0.00855618803933513	2.60835101912109	-2.59979483108176
Anapc4	greenyellow	210.783840866787	154.833414790069	55.9504260767186	98.8829887133502
Anapc5	greenyellow	460.13070546382	393.43390616206	66.6967993017602	326.7371068603
Anapc7	maroon	55.6014637259519	14.6216643180662	40.9797994078858	-26.3581350898196
Ang	plum1	112.690074061687	43.9349256431274	68.7551484185594	-24.820222775432
Angel1	green	18.9761709617096	2.23016066153745	16.7460103001721	-14.5158496386347
Angel2	mediumpurple3	274.151459998546	178.370745806954	95.7807141915928	82.5900316153608
Angpt1	greenyellow	914.998943967803	848.539135556296	66.459808411507	782.079327144789
Angpt2	firebrick4	80.0909571524463	40.4611768606148	39.6297802918315	0.831396568783291
Angptl2	mediumpurple3	546.970283989439	416.92295126446	130.047332724979	286.875618539482
Angptl3	plum1	112.893264250385	14.7834670223327	98.1097972280522	-83.3263302057195
Angptl4	mediumpurple3	570.079744592644	370.001666560316	200.078078032328	169.923588527988
Angptl6	lightgreen	295.340902142665	93.9453402938426	201.395561848823	-107.45022155498
Ank	mediumpurple3	637.17070070459	412.113778525173	225.056922179417	187.056856345756
Ank1	darkmagenta	8.1088419471715	1.62494425041508	6.48389769675642	-4.85895344634135
Ankdd1a	firebrick4	91.6366618189271	27.3565221791629	64.2801396397643	-36.9236174606014
Ankfy1	greenyellow	642.62730889715	558.492219487007	84.1350894101431	474.357130076864
Ankhd1	lightcyan	130.959564141494	36.1241624981414	94.8354016433526	-58.7112391452112
Ankib1	greenyellow	889.202496985158	810.855827213185	78.346669771973	732.509157441212
Ankle2	greenyellow	885.273383235462	826.086753534897	59.1866297005646	766.900123834333
Ankmy2	darkolivegreen4	207.560026665238	43.8394021196102	163.720624545628	-119.881222426018
Ankra2	darkturquoise	65.5365364206263	16.7584787865221	48.7780576341042	-32.0195788475821
Ankrd10	mediumpurple3	607.44647397259	439.476463972658	167.970009999931	271.506453972727
Ankrd11	mediumpurple3	334.639158078023	183.230726286712	151.408431791311	31.8222944954015
Ankrd12	ivory	116.579123298279	12.4691222816688	104.11000101661	-91.6408787349416
Ankrd13a	firebrick4	168.054147339974	61.314092303456	106.740055036518	-45.4259627330617
Ankrd13b	mediumpurple3	382.170154236543	274.245962428006	107.924191808537	166.321770619469
Ankrd13c	greenyellow	68.9269914533877	59.457560638131	9.46943081525674	49.9881298228743
Ankrd13d	lightgreen	475.383049836908	226.30849222995	249.074557606957	-22.7660653770074
Ankrd16	darkmagenta	12.3227109504914	2.43088497775993	9.89182597273143	-7.4609409949715
Ankrd17	greenyellow	489.192246957928	367.349195024836	121.843051933092	245.506143091744
Ankrd24	mediumpurple3	226.640396944676	139.173790056028	87.466606888647	51.7071831673815
Ankrd26	mediumpurple3	339.822699992822	236.0261201749	103.796579817921	132.229540356979
Ankrd27	plum1	263.777798698336	37.0685639264354	226.709234771901	-189.640670845466
Ankrd28	ivory	61.6466657646689	13.2827868740323	48.3638788906365	-35.0810920166042
Ankrd33b	palevioletred3	90.1609416405707	35.8678003503144	54.2931412902563	-18.4253409399419
Ankrd37	firebrick4	170.491898397836	74.8300635532614	95.6618348445743	-20.8317712913129
Ankrd39	darkolivegreen4	29.7239638171899	10.1180042733638	19.6059595438262	-9.48795527046241
Ankrd40	antiquewhite2	68.7755533528153	25.5466913307692	43.2288620220461	-17.6821706912769
Ankrd44	lightgreen	338.988975678403	179.262524245317	159.726451433085	19.5360728122319
Ankrd46	mediumpurple3	578.106904126322	379.013768818804	199.093135307518	179.920633511285
Ankrd49	antiquewhite2	39.7670088225874	13.0164096746775	26.7505991479099	-13.7341894732325
Ankrd50	palevioletred3	151.609260831604	80.1521932274891	71.4570676041145	8.69512562337462
Ankrd52	lightcyan	157.343785010078	35.7472015441072	121.59658346597	-85.8493819218632
Ankrd54	palevioletred2	72.5980460235868	4.3708058540602	68.2272401695266	-63.8564343154664
Ankrd55	firebrick4	146.890554323544	31.798902666229	115.091651657315	-83.2927489910856
Ankrd66	greenyellow	353.505845541052	264.647047236357	88.8587983046951	175.788248931662
Ankrd9	firebrick4	156.685722132498	41.4707494724373	115.214972660061	-73.7442231876239
Anks1	greenyellow	427.283041186128	355.814039281033	71.469001905095	284.345037375938
Anks3	mediumpurple3	263.644768715279	147.393939746947	116.250828968332	31.1431107786148
Anks6	mediumpurple3	479.117065526968	309.509675821906	169.607389705062	139.902286116844
Ankzf1	lightgreen	618.921299049955	223.510247185989	395.411051863966	-171.900804677977
Anln	lightgreen	472.29257448543	193.309780402507	278.982794082923	-85.6730136804165
Ano10	lightcoral	27.4662778966129	2.63665960743633	24.8296182891766	-22.1929586817403
Ano6	white	256.720387686618	32.8814495956657	223.838938090953	-190.957488495287
Ano8	mediumpurple3	366.278015879073	257.43781257187	108.840203307203	148.597609264667
Anp32a	greenyellow	332.726016872748	246.664384692985	86.0616321797637	160.602752513221
Anp32b	magenta4	322.528870285952	34.9439866288625	287.58488365709	-252.640897028227
Anp32e	mediumpurple3	363.862577491789	268.209870462489	95.6527070292998	172.557163433189
Anpep	blue2	279.868932789061	94.2445414307803	185.624391358281	-91.3798499275005
Antxr1	plum3	25.840834493346	2.111745648027	23.729088845319	-21.617343197292
Antxr2	midnightblue	137.427167187994	22.0016816891619	115.425485498832	-93.4238038096703
Anxa1	greenyellow	233.180848295588	173.064422099484	60.1164261961039	112.94799590338
Anxa11	brown2	146.107897029319	32.3088764966624	113.799020532657	-81.4901440359944
Anxa2	darkseagreen3	79.4966255207454	6.78963964415977	72.7069858765856	-65.9173462324258
Anxa3	blue2	27.5265231685752	11.4334060337267	16.0931171348485	-4.65971110112178
Anxa4	greenyellow	429.781622402815	284.562814727978	145.218807674837	139.344007053141
Anxa5	blue2	235.085081609111	88.6630078249614	146.422073784149	-57.7590659591881
Anxa6	greenyellow	755.684990209303	691.004443181598	64.6805470277045	626.323896153894
Anxa7	greenyellow	534.654123201989	408.161688253519	126.49243494847	281.669253305049
Anxa9	lightcoral	25.072044184913	2.52810122836085	22.5439429565522	-20.0158417281913
Aoah	greenyellow	691.720810247373	602.910670317094	88.8101399302794	514.100530386814
Aox1	antiquewhite2	215.61390361218	51.1760054176991	164.43789819448	-113.261892776781
Ap1ar	white	146.363253837665	19.688587269933	126.674666567732	-106.986079297799
Ap1b1	darkturquoise	203.115809719263	71.3357135204445	131.780096198819	-60.4443826783741
Ap1g1	darkolivegreen	212.387874900436	46.4882539706815	165.899620929754	-119.411366959073
Ap1g2	purple	114.959323376897	16.2183191615033	98.7410042153941	-82.5226850538908
Ap1m1	antiquewhite2	53.0416776919515	10.3864207760226	42.6552569159289	-32.2688361399064
Ap1s1	coral1	83.1736886733024	13.4768905490305	69.6967981242719	-56.2199075752414
Ap1s2	lightgreen	329.92534139808	191.226411867338	138.698929530742	52.5274823365955
Ap1s3	palevioletred3	80.7315752425737	18.9722489185082	61.7593263240654	-42.7870774055572
Ap2a1	mediumpurple3	271.652034518177	174.126525584469	97.525508933708	76.601016650761
Ap2a2	lightgreen	596.207424133715	320.074490407166	276.132933726549	43.9415566806161
Ap2b1	darkolivegreen	369.393624327642	47.7862927112749	321.607331616367	-273.821038905092
Ap2m1	floralwhite	52.9647527205766	8.63808838056742	44.3266643400092	-35.6885759594418
Ap2s1	purple	213.221692684848	101.539918069128	111.68177461572	-10.1418565465921
Ap3b1	greenyellow	533.34209616517	432.595321828212	100.746774336958	331.848547491254
Ap3d1	firebrick4	161.329897550672	58.2390651404907	103.090832410181	-44.8517672696903
Ap3m1	palevioletred3	119.310022580654	21.8767872365881	97.4332353440659	-75.5564481074778
Ap3m2	greenyellow	898.021107120259	834.085504456562	63.9356026636973	770.149901792865
Ap3s1	blue2	63.6760141607502	22.9175840694407	40.7584300913095	-17.8408460218689
Ap3s2	mediumpurple3	204.510979314399	155.644917568751	48.8660617456476	106.778855823104
Ap4b1	plum3	43.0332407343917	3.11089804169479	39.922342692697	-36.8114446510022
Ap4e1	lightcyan	107.371542716586	38.5449553423779	68.8265873742086	-30.2816320318307
Ap4m1	lightgreen	610.515849032663	221.000461998495	389.515387034167	-168.514925035672
Ap4s1	purple	112.663861789183	64.1091739020301	48.5546878871525	15.5544860148776
Ap5b1	green	31.0302237980475	3.30184479459895	27.7283790034485	-24.4265342088496
Ap5m1	mediumpurple3	127.408250067769	73.8382459084556	53.5700041593133	20.2682417491423
Ap5s1	lightgreen	262.777943967467	101.210505495628	161.567438471839	-60.3569329762109
Ap5z1	mediumpurple3	123.993212308141	74.5254978457235	49.4677144624175	25.057783383306
Apaf1	greenyellow	820.589565041227	761.400625677941	59.1889393632862	702.211686314655
Apba1	greenyellow	470.961111219223	413.803453130767	57.1576580884562	356.645795042311
Apba3	firebrick4	221.842422359584	82.7679600450826	139.074462314502	-56.306502269419
Apbb1ip	mediumpurple3	524.037277850617	402.790576984167	121.24670086645	281.543876117716
Apbb2	firebrick4	121.056195010233	39.9760876007545	81.0801074094788	-41.1040198087243
Apc	mediumpurple3	306.313600000617	171.237536998574	135.076063002042	36.1614739965322
Apeh	purple	167.72116782856	39.0833049660397	128.63786286252	-89.5545578964804
Apex1	salmon4	115.76994316553	20.0143326711967	95.7556104943337	-75.741277823137
Apex2	darkgreen	19.0995616466046	4.49365418163112	14.6059074649734	-10.1122532833423
Aph1a	darkmagenta	18.355762918558	1.71983661480211	16.6359263037559	-14.9160896889538
Aph1b	mediumpurple3	378.42394405812	227.987681055712	150.436263002408	77.5514180533037
Aph1c	mediumpurple3	379.495685674377	245.819507199318	133.676178475058	112.14332872426
Api5	greenyellow	410.908256720573	355.882508008663	55.0257487119103	300.856759296752
Apip	lightcyan1	83.0301112696796	15.7866146004231	67.2434966692565	-51.4568820688334
Aplf	lightgreen	225.632661991338	73.2537979621317	152.378864029207	-79.125066067075
Aplnr	greenyellow	665.231096146724	604.72895963532	60.5021365114037	544.226823123917
Aplp1	lightgreen	28.0591293344031	9.33329482846093	18.7258345059422	-9.39253967748125
Aplp2	lightgreen	72.5345443663374	40.3113666005234	32.2231777658139	8.08818883470947
Apmap	greenyellow	698.983499866524	637.049695429476	61.9338044370478	575.115890992428
Apobec1	darkmagenta	54.0470633934901	7.17232797618625	46.8747354173038	-39.7024074411176
Apobec3	greenyellow	934.722854242703	876.350770783641	58.3720834590614	817.97868732458
Apobr	midnightblue	42.5690708965477	13.8559924612166	28.7130784353311	-14.8570859741144
Apoc1	plum1	102.093498174459	28.3135091369803	73.7799890374785	-45.4664799004982
Apod	greenyellow	647.078623521215	595.686916713098	51.3917068081164	544.295209904982
Apoe	plum1	100.246739152183	33.7175120597937	66.529227092389	-32.8117150325953
Apol7c	greenyellow	703.714481440646	659.211506368454	44.5029750721924	614.708531296262
Apol9a	greenyellow	895.25511658399	836.803239688352	58.451876895638	778.351362792714
Apol9b	greenyellow	764.454119272561	719.356608415613	45.0975108569479	674.259097558665
Apool	greenyellow	834.136355466922	753.756424384973	80.3799310819493	673.376493303024
Apopt1	darkolivegreen4	315.511322420403	52.2911452298107	263.220177190593	-210.929031960782
App	brown2	302.443163193448	40.0287638462922	262.414399347156	-222.385635500864
Appbp2	brown2	89.9726559827257	21.4572232921017	68.515432690624	-47.0582093985222
Appl1	firebrick4	86.8656472563857	37.4483138585283	49.4173333978573	-11.969019539329
Appl2	mediumpurple3	748.012397973077	437.970113193405	310.042284779672	127.927828413733
Aprt	magenta4	198.461315554273	50.1975805609675	148.263734993305	-98.0661544323377
Aptx	purple	200.648564621484	66.0071265487911	134.641438072693	-68.6343115239018
Aqp9	greenyellow	186.612417526516	152.323758385986	34.2886591405298	118.035099245456
Aqr	darkviolet	114.564068870445	11.4751711747621	103.088897695682	-91.6137265209203
Araf	lightgreen	343.790304759453	193.754173008182	150.036131751272	43.71804125691
Arap1	palevioletred3	155.071489873811	77.0135083085982	78.0579815652127	-1.04447325661459
Arap2	lightsteelblue	29.4203514254774	2.32675032980645	27.0936010956709	-24.7668507658645
Arap3	lightgreen	511.971061125461	274.133064873757	237.837996251704	36.2950686220534
Arc	antiquewhite2	112.119789684191	52.8273170282201	59.292472655971	-6.4651556277509
Arcn1	brown2	298.11910772932	43.3167582569784	254.802349472341	-211.485591215363
Arel1	greenyellow	906.109892006214	840.619524135733	65.490367870481	775.129156265252
Arf1	greenyellow	435.878339557163	294.760166510661	141.118173046502	153.641993464159
Arf2	purple	43.6931968999419	17.4901761553668	26.2030207445751	-8.71284458920829
Arf3	greenyellow	749.589360766709	686.224723335982	63.3646374307269	622.860085905255
Arf4	greenyellow	963.856334225677	891.46706023569	72.3892739899865	819.077786245704
Arf5	greenyellow	478.874367534332	382.489110478697	96.3852570556354	286.103853423061
Arf6	greenyellow	448.175794391416	401.772433110021	46.4033612813948	355.369071828626
Arfgap1	palevioletred3	162.728489388675	49.1615541439798	113.566935244696	-64.4053811007159
Arfgap2	greenyellow	212.275549790787	158.626963066132	53.6485867246552	104.978376341477
Arfgap3	palevioletred3	103.46674275569	48.9701298956325	54.4966128600574	-5.52648296442486
Arfgef1	greenyellow	683.532473178216	589.650959924721	93.8815132534947	495.769446671227
Arfgef2	mediumpurple3	386.841001764389	229.606111442068	157.234890322322	72.3712211197459
Arfgef3	mediumpurple3	452.463520333739	361.805186827882	90.6583335058575	271.146853322024
Arfip1	purple	174.7430163868	41.3119733760115	133.431043010788	-92.1190696347766
Arfip2	mediumpurple3	366.443638226299	289.084103894373	77.3595343319266	211.724569562446
Arfrp1	coral1	40.1655376970718	9.59211839882572	30.573419298246	-20.9813008994203
Arg1	lightcoral	40.5204239309714	4.0719418100246	36.4484821209468	-32.3765403109222
Arg2	greenyellow	188.383364081341	155.298009157227	33.0853549241133	122.212654233114
Arglu1	plum3	9.84936315450931	3.33749482631846	6.51186832819085	-3.17437350187239
Arhgap1	firebrick4	90.9853057076185	27.2607191149644	63.7245865926542	-36.4638674776898
Arhgap10	palevioletred3	211.011478637259	60.6474939228437	150.363984714415	-89.7164907915713
Arhgap11a	darkmagenta	141.858771221917	16.0635489602728	125.795222261645	-109.731673301372
Arhgap12	greenyellow	415.306139796124	353.280894045216	62.0252457509081	291.255648294308
Arhgap15	plum1	213.685624233885	68.5531172961286	145.132506937757	-76.579389641628
Arhgap17	greenyellow	760.35548584348	688.876364127343	71.4791217161363	617.397242411207
Arhgap18	lightgreen	307.068491809432	189.898858524405	117.169633285028	72.7292252393775
Arhgap19	lightgreen	391.861982852601	183.815222538239	208.046760314362	-24.2315377761229
Arhgap21	firebrick4	322.845411189745	73.2224301137251	249.622981076019	-176.400550962294
Arhgap22	green	81.3531005600414	28.2800085388784	53.073092021163	-24.7930834822846
Arhgap23	ivory	44.4670234567879	8.48964322355536	35.9773802332325	-27.4877370096771
Arhgap24	darkturquoise	228.679995623686	44.612851830198	184.067143793488	-139.45429196329
Arhgap25	lightcoral	15.4110879670288	2.19560977160953	13.2154781954192	-11.0198684238097
Arhgap26	midnightblue	69.3030667654749	26.3706688755306	42.9323978899443	-16.5617290144136
Arhgap27	mediumpurple3	249.146105423477	121.388074715609	127.758030707867	-6.36995599225764
Arhgap27os1	darkturquoise	4.21545880454368	1.03605996032707	3.17939884421661	-2.14333888388954
Arhgap28	palevioletred3	93.6869591043514	31.1262581797579	62.5607009245936	-31.4344427448357
Arhgap29	orange	27.2599528995973	8.78731390153877	18.4726389980585	-9.68532509651972
Arhgap30	greenyellow	243.971796695359	195.800456940507	48.1713397548518	147.629117185655
Arhgap31	brown2	94.7357460678508	29.5952840750454	65.1404619928055	-35.5451779177601
Arhgap32	lightcyan	6.27637536182596	1.10126368066231	5.17511168116365	-4.07384800050134
Arhgap35	green	90.1736243502012	17.982087906999	72.1915364432021	-54.2094485362031
Arhgap39	mediumpurple3	578.059021465244	346.400676709163	231.65834475608	114.742331953083
Arhgap4	lightgreen	413.485928777203	209.431601656368	204.054327120836	5.37727453553191
Arhgap5	firebrick4	78.9936464914217	30.6584352852943	48.3352112061273	-17.676775920833
Arhgap6	green	41.4064773011215	3.15336576030955	38.2531115408119	-35.0997457805023
Arhgap9	lightgreen	428.102481258523	249.301138578249	178.801342680274	70.4997958979754
Arhgdia	blue2	69.7031066860485	32.7903566721422	36.9127500139063	-4.12239334176414
Arhgdib	purple	58.6583535608496	24.2276537954739	34.4306997653756	-10.2030459699017
Arhgef1	lightgreen	482.784929779011	228.086270154525	254.698659624486	-26.6123894699602
Arhgef10	lightsteelblue	49.6014149946024	7.69345200349825	41.9079629911041	-34.2145109876059
Arhgef10l	green	58.2287164173938	17.1747319399478	41.053984477446	-23.8792525374982
Arhgef11	darkviolet	121.029771468495	15.7930621652355	105.236709303259	-89.443647138024
Arhgef12	white	229.594339681007	25.49662736504	204.097712315967	-178.601084950927
Arhgef18	midnightblue	16.2852630780536	2.64397359420551	13.6412894838481	-10.9973158896426
Arhgef2	green	34.5576368302168	7.60183071837802	26.9558061118388	-19.3539753934608
Arhgef3	greenyellow	839.454173985941	778.005992256163	61.4481817297781	716.557810526385
Arhgef37	greenyellow	597.025128086045	534.804112055403	62.2210160306422	472.583096024761
Arhgef39	lightgreen	89.0806315241327	37.3070956553368	51.7735358687959	-14.4664402134591
Arhgef4	mediumpurple3	685.972219342814	500.98039208068	184.991827262134	315.988564818545
Arhgef40	darkturquoise	33.7860568106345	14.2525156747018	19.5335411359327	-5.2810254612309
Arhgef6	lightgreen	446.270002443872	221.385919335434	224.884083108439	-3.49816377300493
Arhgef7	lightcyan	25.2396019878251	4.23663536635655	21.0029666214685	-16.766331255112
Arid1a	darkolivegreen	135.364252863625	40.3748604714252	94.9893923921997	-54.6145319207745
Arid1b	lightcyan	55.0643970362362	13.4096726731951	41.6547243630411	-28.2450516898459
Arid2	darkolivegreen	215.521518447887	42.7424096788922	172.779108768995	-130.036699090103
Arid3a	firebrick4	191.422023735002	97.4699243488513	93.952099386151	3.51782496270027
Arid3b	brown2	161.075690217118	33.0650317683633	128.010658448755	-94.9456266803915
Arid4a	greenyellow	554.688900558415	484.340243986609	70.3486565718065	413.991587414802
Arid4b	darkolivegreen	159.943244634061	33.3982491113726	126.544995522689	-93.1467464113163
Arid5a	greenyellow	725.18285888477	672.826942478181	52.3559164065888	620.471026071592
Arid5b	greenyellow	228.690601606411	188.898003524274	39.7925980821371	149.105405442137
Arih1	blue2	120.781669315594	48.8485039264082	71.9331653891858	-23.0846614627776
Arih2	mediumpurple3	423.874106767916	286.618824001783	137.255282766133	149.36354123565
Arl1	blue2	105.200480539313	60.7307571606701	44.4697233786431	16.261033782027
Arl10	mediumpurple3	266.784400040196	156.79243355431	109.991966485886	46.8004670684239
Arl11	mediumpurple3	557.808086900703	363.941847652392	193.866239248311	170.075608404081
Arl13b	darkmagenta	51.400944497778	4.64755323063222	46.7533912671457	-42.1058380365135
Arl14ep	greenyellow	127.124073269251	113.858440963859	13.2656323053921	100.592808658467
Arl15	darkturquoise	183.816659601578	62.8356802769413	120.980979324637	-58.1452990476957
Arl16	mediumpurple3	484.366395420376	330.672625255729	153.693770164646	176.978855091083
Arl2	lightcyan1	54.6745010333492	24.2684338171054	30.4060672162439	-6.13763339913849
Arl2bp	magenta4	166.651321094975	18.7184187261582	147.932902368817	-129.214483642659
Arl3	lightcyan1	51.1788563210458	22.901335221544	28.2775210995018	-5.3761858779578
Arl4a	greenyellow	688.424372689733	630.895289432843	57.52908325689	573.366206175953
Arl4c	green	62.3345006775311	16.4734773852194	45.8610232923117	-29.3875459070922
Arl4d	firebrick4	58.020571484426	18.3652036132302	39.6553678711959	-21.2901642579657
Arl5a	greenyellow	428.477218031102	382.025727276011	46.4514907550907	335.57423652092
Arl5b	darkolivegreen	171.226183908927	22.553413117371	148.672770791556	-126.119357674185
Arl5c	greenyellow	396.623049329902	324.092001740896	72.5310475890059	251.56095415189
Arl6	plum1	87.9082480310306	31.7359133543404	56.1723346766902	-24.4364213223498
Arl6ip1	greenyellow	874.716623038449	804.407203799473	70.3094192389756	734.097784560497
Arl6ip4	darkolivegreen4	114.721581377147	55.8662048024195	58.8553765747276	-2.98917177230811
Arl6ip5	blue2	109.904730056509	60.691084517122	49.2136455393868	11.4774389777352
Arl6ip6	plum1	90.6527835025961	22.3931175221077	68.2596659804884	-45.8665484583808
Arl8a	blue2	132.242040636689	44.2700152166521	87.9720254200372	-43.7020102033851
Arl8b	antiquewhite2	142.821151063132	70.8125455181039	72.0086055450281	-1.19606002692419
Armc1	mediumpurple3	179.329020639076	124.924588105246	54.4044325338299	70.5201555714165
Armc10	darkorange	94.468851195784	25.4342125252137	69.0346386705702	-43.6004261453565
Armc2	mediumpurple3	326.845447161051	247.239473965182	79.6059731958687	167.633500769314
Armc5	greenyellow	477.875937601447	394.076694577622	83.7992430238256	310.277451553796
Armc6	magenta4	111.961266718497	27.2438627295419	84.7174039889548	-57.4735412594129
Armc7	firebrick4	119.230400953235	47.046926629604	72.1834743236314	-25.1365476940274
Armc8	greenyellow	770.800659426757	667.865289286825	102.935370139932	564.929919146893
Armc9	mediumpurple3	482.835788535545	355.433651934296	127.402136601248	228.031515333048
Armcx2	greenyellow	100.606466425559	78.1628255087747	22.4436409167848	55.7191845919899
Armcx3	greenyellow	260.863767448733	207.03261942728	53.8311480214521	153.201471405828
Armcx5	orange	39.4262160814936	3.04422121827186	36.3819948632217	-33.3377736449499
Armcx6	greenyellow	688.794405136262	626.846537547337	61.9478675889242	564.898669958413
Armt1	mediumpurple3	527.359848903399	388.620389628555	138.739459274843	249.880930353712
Arnt	darkgreen	64.470933646973	19.1342291667654	45.3367044802075	-26.2024753134421
Arntl	darkturquoise	35.1996422588441	13.8660968485804	21.3335454102637	-7.46744856168333
Arpc1a	purple	46.7018096003458	28.9142777866229	17.7875318137228	11.1267459729001
Arpc1b	plum3	25.4146477374998	4.75793338416811	20.6567143533317	-15.8987809691636
Arpc2	greenyellow	772.481555216334	710.137579748501	62.3439754678331	647.793604280668
Arpc3	purple	324.831075646214	57.4569493231835	267.37412632303	-209.917176999847
Arpc4	purple	99.6116645269188	36.4250330809201	63.1866314459987	-26.7615983650787
Arpc5	greenyellow	718.348667134769	630.766019039317	87.5826480954523	543.183370943865
Arpc5l	palevioletred2	87.6001588962901	9.93021866395676	77.6699402323333	-67.7397215683766
Arpin	lightsteelblue	28.1649811815179	3.77155837547248	24.3934228060454	-20.621864430573
Arpp19	lightcyan1	67.2650952137345	19.0803673616115	48.184727852123	-29.1043604905115
Arrb1	mediumpurple3	824.801201350039	602.973631604954	221.827569745085	381.146061859869
Arrb2	lightgreen	176.171745835001	89.4442267654214	86.7275190695793	2.7167076958421
Arrdc1	lightgreen	153.98384289242	82.0187504186182	71.9650924738018	10.0536579448164
Arrdc2	firebrick4	294.558468493773	59.6535450621341	234.904923431639	-175.251378369505
Arrdc3	lightgreen	225.475611811508	132.288629081132	93.1869827303763	39.1016463507554
Arrdc4	blue2	62.3272746066618	29.5066511262909	32.8206234803708	-3.3139723540799
Arsa	mediumpurple3	515.379512551055	337.489378583365	177.89013396769	159.599244615674
Arsb	darkmagenta	42.0401954697851	7.12206383039534	34.9181316393898	-27.7960678089944
Arsg	lightgreen	333.030276290144	189.477876842294	143.552399447849	45.9254773944454
Arsi	greenyellow	684.351012507016	627.475442140402	56.8755703666144	570.599871773788
Arsk	darkturquoise	210.553533072031	46.295264228458	164.258268843573	-117.963004615115
Art2a-ps	greenyellow	375.202338198743	334.898518868617	40.3038193301251	294.594699538492
Art3	greenyellow	762.681677107374	713.56128086935	49.1203962380236	664.440884631326
Arv1	mediumpurple3	147.080046128849	97.9586601649534	49.1213859638955	48.8372742010579
Arvcf	mediumpurple3	525.825346029647	352.649562161796	173.175783867851	179.473778293945
As3mt	darkolivegreen4	293.577400197064	26.1628191057361	267.414581091328	-241.251761985592
Asah1	darkturquoise	81.2290369697652	32.2345460748788	48.9944908948864	-16.7599448200076
Asah2	greenyellow	580.625326494185	508.369429525447	72.2558969687385	436.113532556708
Asap1	mediumpurple3	732.931042920497	566.4666291949	166.464413725597	400.002215469304
Asap2	white	177.738457177456	23.2684345325091	154.470022644947	-131.201588112438
Asap3	greenyellow	567.59791458995	520.015804781052	47.582109808897	472.433694972155
Asb1	darkviolet	5.09675456346069	0.306345143048278	4.79040942041242	-4.48406427736414
Asb13	greenyellow	826.310146795938	776.561779051543	49.7483677443958	726.813411307147
Asb2	midnightblue	22.1987521053089	6.71912998553133	15.4796221197775	-8.76049213424622
Asb3	greenyellow	662.332234287148	592.505403628842	69.8268306583061	522.678572970536
Asb4	mediumpurple3	159.368136190224	87.8340111273851	71.5341250628385	16.2998860645465
Asb6	palevioletred3	117.981324604976	48.2048926410277	69.7764319639482	-21.5715393229205
Asb7	ivory	73.4652779669139	11.4839440793307	61.9813338875832	-50.4973898082525
Asb8	greenyellow	288.592565553929	211.650326084577	76.9422394693524	134.708086615224
Ascc1	darkturquoise	148.14734685097	38.8257655072745	109.321581343695	-70.4958158364208
Ascc2	mediumpurple3	267.413141601896	187.60209456002	79.8110470418755	107.791047518145
Ascc3	greenyellow	803.018606063154	730.365160929267	72.6534451338864	657.711715795381
Asf1a	greenyellow	520.845389248927	411.91682293146	108.928566317467	302.988256613993
Asf1b	lightgreen	211.115554723809	119.513511594316	91.6020431294939	27.9114684648217
Ash1l	lightcyan	105.640627185541	41.7932980799668	63.8473291055745	-22.0540310256077
Ash2l	mediumpurple3	588.790211191293	479.020221057434	109.76999013386	369.250230923574
Asl	darkolivegreen4	225.603520773017	50.8808507752335	174.722669997783	-123.84181922255
Asna1	antiquewhite2	90.0042330904912	34.6199962765433	55.3842368139479	-20.7642405374046
Asns	magenta4	63.0526329376101	14.7749496629115	48.2776832746986	-33.502733611787
Asnsd1	orangered4	101.421583071182	15.76216356183	85.6594195093523	-69.8972559475223
Asph	greenyellow	439.059337709526	397.212448605393	41.8468891041329	355.36555950126
Aspm	lightgreen	242.170283473281	113.522764467853	128.647519005428	-15.1247545375751
Aspscr1	mediumpurple3	309.26522552871	208.668859160569	100.596366368141	108.072492792428
Asrgl1	darkolivegreen4	93.9800334965218	15.8735280589315	78.1065054375902	-62.2329773786587
Ass1	blue2	137.01857792036	80.2915476276385	56.7270302927211	23.5645173349174
Aste1	orange	51.6674205866334	20.9993519729564	30.668068613677	-9.66871664072055
Asxl1	mediumpurple3	568.205979564924	377.096635951948	191.109343612976	185.987292338972
Asxl2	lightcyan	196.209932534132	36.5171950439072	159.692737490225	-123.175542446317
Atad1	greenyellow	787.075088969234	710.260882265413	76.8142067038208	633.446675561592
Atad2	mediumpurple3	538.203402214656	422.839627466838	115.363774747819	307.475852719019
Atad2b	ivory	76.0905351407682	10.8552648477705	65.2352702929977	-54.3800054452272
Atad3a	mediumpurple3	589.538677353958	466.577920841649	122.960756512308	343.617164329341
Atad5	darkmagenta	47.652379673014	11.7117973573074	35.9405823157066	-24.2287849583991
Atat1	firebrick4	89.1182681127808	23.2714153187153	65.8468527940655	-42.5754374753503
Ate1	mediumpurple3	408.735426979405	297.252209357019	111.483217622386	185.768991734633
Atf1	maroon	140.709572771792	32.7824332223518	107.92713954944	-75.1447063270886
Atf2	ivory	57.4823273711444	13.3422431530302	44.1400842181142	-30.797841065084
Atf3	blue2	298.198144314289	87.8271315938768	210.371012720412	-122.543881126535
Atf4	blue2	124.931936127459	52.698637631299	72.2332984961605	-19.5346608648614
Atf5	mediumpurple3	318.399370607884	201.669953279894	116.72941732799	84.9405359519048
Atf6	darkmagenta	201.400694238522	11.3398783720656	190.060815866456	-178.720937494391
Atf6b	plum3	14.6057061860529	2.83677793800867	11.7689282480443	-8.9321503100356
Atf7	lightcyan	152.445341954669	43.1560015363491	109.28934041832	-66.133338881971
Atf7ip	green	69.1341507752119	14.8608549826254	54.2732957925865	-39.4124408099611
Atg10	plum1	140.492659327337	55.8630060108854	84.6296533164519	-28.7666473055665
Atg101	firebrick4	122.219891027576	36.9628013514427	85.2570896761329	-48.2942883246902
Atg12	blue2	62.1299531479227	18.9629668147735	43.1669863331492	-24.2040195183757
Atg13	ivory	87.5520756334972	13.5643899221979	73.9876857112992	-60.4232957891013
Atg14	mediumpurple3	270.543127722682	144.033132234751	126.509995487931	17.5231367468199
Atg16l1	greenyellow	903.538200436027	843.587348909828	59.9508515261989	783.636497383629
Atg16l2	firebrick4	346.895637363504	78.9592200814979	267.936417282006	-188.977197200508
Atg2a	mediumpurple3	446.83201072296	281.275439565536	165.556571157423	115.718868408113
Atg2b	mediumpurple3	679.704238676641	521.612226565052	158.092012111589	363.520214453463
Atg3	greenyellow	300.22756391266	219.502153617326	80.7254102953342	138.776743321992
Atg4a	blue2	4.99243723455296	2.22252456442058	2.76991267013239	-0.547388105711809
Atg4b	floralwhite	5.44064640069166	1.45431933769935	3.98632706299231	-2.53200772529297
Atg4c	firebrick4	277.092989225797	79.3352800345308	197.757709191267	-118.422429156736
Atg4d	greenyellow	815.755672469123	746.514658904615	69.241013564508	677.273645340107
Atg5	magenta4	186.440580541828	28.6086908024492	157.831889739379	-129.22319893693
Atg7	mediumpurple3	625.016125005904	451.021148075168	173.994976930736	277.026171144432
Atg9a	darkviolet	85.9004759844518	10.0304952338193	75.8699807506325	-65.8394855168131
Atg9b	mediumpurple3	582.113550384265	405.628747713596	176.484802670669	229.143945042927
Atic	mediumpurple3	497.818181497099	379.841847143177	117.976334353922	261.865512789255
Atl1	darkviolet	83.9211006665267	4.40618251864054	79.5149181478861	-75.1087356292456
Atl2	mediumpurple3	236.222081048122	146.127460355376	90.0946206927451	56.0328396626313
Atl3	greenyellow	608.306969351845	534.53330396103	73.7736653908152	460.759638570214
Atm	darkolivegreen	245.907097588901	57.5341927255171	188.372904863384	-130.838712137867
Atmin	lightgreen	442.419128196253	189.795526742395	252.623601453857	-62.8280747114623
Atn1	darkseagreen3	10.8121219860804	1.45143213846353	9.36068984761691	-7.90925770915337
Atoh8	plum3	10.6113288969802	1.17616195006218	9.43516694691801	-8.25900499685582
Atox1	purple	136.919825571854	68.8589863315744	68.0608392402791	0.798147091295334
Atp10a	greenyellow	841.215485075251	785.253542709396	55.9619423658546	729.291600343542
Atp10d	lightgreen	265.89035241028	159.605967039751	106.284385370529	53.3215816692214
Atp11a	orange	77.4107018686282	4.23259299850947	73.1781088701187	-68.9455158716093
Atp11b	greenyellow	553.37261352527	484.160290783535	69.2123227417341	414.947968041801
Atp11c	lightcyan	133.66189743951	30.2598306897752	103.402066749734	-73.1422360599592
Atp13a1	greenyellow	861.64923934432	806.202451311554	55.4467880327661	750.755663278788
Atp13a2	lightgreen	429.306893892734	192.276720703955	237.030173188779	-44.7534524848245
Atp13a3	mediumpurple3	591.035245419894	463.355884249954	127.679361169941	335.676523080013
Atp1a1	antiquewhite2	138.038857844212	44.2080065348728	93.8308513093388	-49.6228447744659
Atp1a3	mediumpurple3	163.206225524861	99.1676529566994	64.0385725681617	35.1290803885377
Atp1b1	plum3	7.2066579298601	1.1967184432264	6.0099394866337	-4.8132210434073
Atp1b3	greenyellow	546.315082127924	440.399382477071	105.915699650854	334.483682826217
Atp2a2	antiquewhite2	175.843523290049	75.293743683716	100.549779606333	-25.2560359226172
Atp2a3	darkturquoise	39.4761534646355	17.1824299776044	22.2937234870311	-5.11129350942674
Atp2b1	lightcyan	84.8588149031127	30.8065999057375	54.0522149973752	-23.2456150916377
Atp2b4	darkviolet	68.927628673945	4.97784400711987	63.9497846668251	-58.9719406597053
Atp2c1	darkmagenta	94.7690562495344	14.5126256828908	80.2564305666436	-65.7438048837528
Atp5a1	purple	369.43053979928	52.1137397795523	317.316800019728	-265.203060240176
Atp5b	blue2	126.375623890845	49.3119472226088	77.0636766682366	-27.7517294456278
Atp5c1	purple	194.221348500931	101.362313475688	92.859035025243	8.50327845044455
Atp5d	lightcyan1	87.5580387672203	36.53002394633	51.0280148208903	-14.4979908745603
Atp5e	purple	155.757683425281	92.988742763742	62.7689406615395	30.2198021022026
Atp5f1	purple	432.831730108815	83.6586167792493	349.173113329566	-265.514496550317
Atp5g1	palevioletred2	66.8203009119593	13.0305742656735	53.7897266462858	-40.7591523806123
Atp5g3	purple	177.332857137126	71.5023239860821	105.830533151044	-34.3282091649616
Atp5h	purple	143.041870542786	82.0494101428002	60.9924603999863	21.0569497428139
Atp5j	purple	195.860234038837	71.3029246884939	124.557309350343	-53.2543846618487
Atp5j2	lightcyan1	52.8178650159533	25.0057805233278	27.8120844926255	-2.80630396929767
Atp5k	lightcyan1	94.5927799912427	22.0170604894747	72.575719501768	-50.5586590122933
Atp5o	purple	192.011070850309	105.53601592655	86.4750549237589	19.0609610027912
Atp5s	mediumpurple3	426.725803660698	236.17144726792	190.554356392777	45.6170908751429
Atp6ap1	salmon4	54.9588770869173	6.83564450160318	48.1232325853141	-41.2875880837109
Atp6ap2	blue2	96.192179054179	29.6807548951897	66.5114241589893	-36.8306692637996
Atp6v0a1	mediumpurple3	336.513801831368	248.120869700379	88.3929321309894	159.727937569389
Atp6v0a2	greenyellow	724.572265602973	674.706913486743	49.8653521162302	624.841561370513
Atp6v0b	floralwhite	66.9256958356965	15.5695431070752	51.3561527286214	-35.7866096215462
Atp6v0c	lightsteelblue	33.471126410158	2.94764799836072	30.5234784117973	-27.5758304134366
Atp6v0d1	floralwhite	100.142850594682	20.2030231393804	79.939827455302	-59.7368043159215
Atp6v0d2	mediumpurple3	105.700336000667	53.8775334266459	51.8228025740211	2.05473085262479
Atp6v0e	floralwhite	85.8388317682605	20.625564943768	65.2132668244925	-44.5877018807246
Atp6v1a	blue2	104.762538696278	37.6337576413348	67.1287810549437	-29.4950234136089
Atp6v1b2	greenyellow	491.507613317272	407.095886888692	84.4117264285794	322.684160460113
Atp6v1c1	blue2	131.912579291746	49.2893166023406	82.6232626894057	-33.3339460870651
Atp6v1d	greenyellow	578.335098917676	489.878160198971	88.4569387187051	401.421221480266
Atp6v1e1	blue2	348.598900244239	67.233049145106	281.365851099133	-214.132801954027
Atp6v1f	blue2	130.698781965107	27.0423215640395	103.656460401068	-76.6141388370286
Atp6v1g1	blue2	115.168228018588	57.2919146719505	57.8763133466378	-0.584398674687265
Atp6v1g2	lightgreen	150.926610958193	97.3304938987617	53.5961170594309	43.7343768393308
Atp6v1h	blue2	148.78839985845	86.172474862611	62.6159249958392	23.5565498667718
Atp7a	lightcyan	90.7717706212298	18.5324313452348	72.239339275995	-53.7069079307602
Atp8a1	greenyellow	667.775245862104	598.362749790268	69.412496071836	528.950253718432
Atp8b2	greenyellow	550.235306597157	484.533456956745	65.7018496404122	418.831607316333
Atp8b4	darkturquoise	193.357333214257	43.4915666815932	149.865766532664	-106.374199851071
Atp9a	plum1	16.7217319595469	5.72960940547786	10.9921225540691	-5.2625131485912
Atp9b	greenyellow	393.653242066096	341.263554121256	52.3896879448397	288.873866176417
Atpaf1	mediumpurple3	298.0485800708	173.033634894218	125.014945176582	48.0186897176368
Atpaf2	darkolivegreen4	149.684304915863	25.8856257393579	123.798679176505	-97.9130534371467
Atpif1	lightcyan1	62.4445152377686	21.5774159157318	40.8670993220368	-19.2896834063051
Atr	darkgreen	48.688374251164	13.659041886967	35.0293323641971	-21.3702904772301
Atraid	darkolivegreen4	258.172876904527	87.6810450280476	170.49183187648	-82.810786848432
Atrn	mediumpurple3	699.833501390935	530.128463551855	169.70503783908	360.423425712775
Atrnl1	midnightblue	40.3449269838392	14.2018180508959	26.1431089329433	-11.9412908820474
Atrx	darkviolet	92.3775427928267	10.7353844722726	81.6421583205541	-70.9067738482815
Atxn1	darkturquoise	250.596346866618	69.3385570648976	181.257789801721	-111.919232736823
Atxn10	salmon4	109.212349861555	15.2426221175395	93.9697277440153	-78.7271056264758
Atxn1l	darkolivegreen	147.42401982864	38.1999142045163	109.224105624124	-71.0241914196077
Atxn2	maroon	106.69145709487	33.0924813079229	73.5989757869475	-40.5064944790245
Atxn2l	lightcyan	165.999738907075	35.3238452028276	130.675893704248	-95.3520485014201
Atxn3	mediumpurple3	694.815043699099	529.825547217662	164.989496481437	364.836050736225
Atxn7	darkolivegreen	334.935523479816	35.6789208388812	299.256602640935	-263.577681802053
Atxn7l1	greenyellow	656.834449144772	591.997006794979	64.8374423497924	527.159564445187
Atxn7l2	firebrick4	40.2214520205692	15.8896126222772	24.331839398292	-8.44222677601473
Atxn7l3	greenyellow	187.732725099367	141.203430144976	46.5292949543911	94.6741351905852
Atxn7l3b	greenyellow	238.110945526274	209.873373793978	28.2375717322955	181.635802061683
AU019823	palevioletred3	75.7525771741039	18.6639029885121	57.0886741855918	-38.4247711970797
AU020206	mediumpurple3	81.0214356270901	53.0720644138119	27.9493712132782	25.1226932005337
AU022252	lightgreen	141.009799660939	52.2195175977997	88.7902820631388	-36.5707644653392
AU040320	midnightblue	74.7794270826215	29.1860811397184	45.5933459429032	-16.4072648031848
AU041133	grey	2.64163986831631	0.0121112001409479	2.62952866817536	-2.61741746803442
Auh	orangered4	33.4806241817027	4.54182625442113	28.9387979272815	-24.3969716728604
Aup1	darkseagreen3	36.0955446431437	2.53639308812305	33.5591515550207	-31.0227584668976
Aurka	darkturquoise	24.427949000558	6.16189242178193	18.266056578776	-12.1041641569941
Aurkaip1	purple	135.892667037097	80.636429471258	55.2562375658386	25.3801919054194
Aurkb	lightgreen	259.331156621781	140.448978788675	118.882177833106	21.5668009555695
Aven	floralwhite	70.9158132182225	6.70617983191361	64.2096333863089	-57.5034535543952
Avl9	orange	109.366618795845	21.1757925322548	88.1908262635906	-67.0150337313358
Avpi1	mediumpurple3	303.712392552181	191.100500911463	112.611891640718	78.4886092707457
AW011738	greenyellow	553.809357328683	518.298296842554	35.5110604861291	482.787236356425
AW112010	greenyellow	926.481085010171	865.463542882692	61.0175421274784	804.446000755214
AW146154	lightgreen	358.242740918028	204.176205122886	154.066535795141	50.1096693277448
AW209491	mediumpurple3	504.343287394585	363.435775823122	140.907511571462	222.52826425166
AW549877	orange	97.675647695771	22.7617111513647	74.9139365444063	-52.1522253930415
AW554918	darkturquoise	102.591363808457	46.305294918521	56.2860688899365	-9.98077397141556
Awat2	greenyellow	621.914753453867	576.353743996803	45.5610094570643	530.792734539739
Axin1	ivory	86.6805377467653	9.90852914095384	76.7720086058114	-66.8634794648576
Axl	greenyellow	694.519640672125	644.293848355464	50.2257923166607	594.068056038803
Azi2	greenyellow	960.772583050396	896.833728804654	63.9388542457424	832.894874558911
Azin1	palevioletred3	105.399928095974	36.6537056996569	68.7462223963172	-32.0925166966603
Azin2	purple	195.927561332126	33.7478277856313	162.179733546495	-128.431905760864
B130055M24Rik	mediumpurple3	218.627607237117	176.19814134724	42.4294658898767	133.768675457364
B230118H07Rik	darkolivegreen4	182.825408747377	37.8345843673322	144.990824380045	-107.156240012713
B230217C12Rik	mediumpurple3	238.946732805295	159.128619721293	79.8181130840018	79.310506637291
B230219D22Rik	mediumpurple3	315.91849966267	198.543972775036	117.374526887634	81.1694458874016
B230307C23Rik	greenyellow	717.375243045303	651.840413803803	65.5348292414997	586.305584562304
B230354K17Rik	mediumpurple3	615.230544429526	393.802487739083	221.428056690443	172.37443104864
B230398E01Rik	greenyellow	178.658263096127	156.749529413475	21.908733682652	134.840795730823
B2m	greenyellow	664.885420940007	622.603938445152	42.2814824948554	580.322455950297
B3galnt1	plum1	225.36139013508	49.655849106108	175.705541028972	-126.049691922864
B3galnt2	mediumpurple3	645.096129999787	519.220397959313	125.875732040474	393.344665918839
B3galt4	mediumpurple3	188.132316056982	130.436876515802	57.6954395411793	72.741436974623
B3galt6	mediumpurple3	264.805135037256	177.975570517842	86.8295645194138	91.1460059984285
B3gat3	lightcyan1	58.1591081479507	22.275463977933	35.8836441700177	-13.6081801920847
B3glct	lightgreen	579.720874804375	203.206100489198	376.514774315176	-173.308673825978
B3gnt3	plum1	45.0800396013692	14.1020972899614	30.9779423114077	-16.8758450214463
B3gnt5	greenyellow	224.67926229769	174.071180923697	50.6080813739939	123.463099549703
B3gnt8	lightgreen	181.79383410186	71.3450489987922	110.448785103068	-39.1037361042758
B3gnt9	mediumpurple3	315.457119027741	225.083268776429	90.3738502513117	134.709418525117
B3gntl1	mediumpurple3	609.102678348983	361.328454771248	247.774223577735	113.554231193513
B430305J03Rik	firebrick4	79.2700764744501	22.0039061218503	57.2661703525998	-35.2622642307495
B430306N03Rik	greenyellow	497.890717633545	382.603094216338	115.287623417207	267.315470799131
B4galnt1	mediumpurple3	545.571974052929	339.744494372007	205.827479680921	133.917014691086
B4galnt2	maroon	119.568961469783	35.7221105548989	83.846850914884	-48.1247403599851
B4galt1	lightgreen	72.9355401885694	38.0274139690579	34.9081262195115	3.11928774954644
B4galt3	orange	81.87782834117	11.0884929745805	70.7893353665894	-59.7008423920089
B4galt4	greenyellow	634.01887304299	557.44407936034	76.5747936826504	480.869285677689
B4galt5	greenyellow	635.825581132317	527.931846991906	107.893734140411	420.038112851496
B4galt6	darkmagenta	28.040522229172	4.6464167250577	23.3941055041143	-18.7476887790566
B4galt7	mediumpurple3	422.778729134823	281.119698293507	141.659030841315	139.460667452192
B4gat1	lightgreen	394.194056982309	214.351540710449	179.84251627186	34.5090244385881
B630019K06Rik	darkolivegreen4	140.152999732057	43.6733717773357	96.4796279547217	-52.806256177386
B9d2	lightcyan1	36.3447335805573	12.4490549455147	23.8956786350426	-11.446623689528
Babam1	lightcyan1	78.4061377136617	23.9117390807007	54.4943986329611	-30.5826595522604
Bace1	mediumpurple3	383.727039370704	242.583023815899	141.144015554805	101.439008261094
Bach1	orange	55.9335345612996	23.257451960327	32.6760826009727	-9.41863064064571
Bach2	lightgreen	289.599574231891	145.197571610539	144.402002621352	0.795568989186222
Bad	darkolivegreen4	81.3351076205056	22.3800062090655	58.9551014114401	-36.5750952023746
Bag1	greenyellow	694.079166481213	600.337154309712	93.7420121715005	506.595142138212
Bag2	mediumpurple3	442.515494925573	351.62424924649	90.8912456790823	260.733003567408
Bag3	palevioletred3	87.6724850559875	26.1292536414569	61.5432314145306	-35.4139777730737
Bag4	mediumpurple3	625.751446615978	401.533913280964	224.217533335015	177.316379945949
Bag5	mediumpurple3	417.20923394013	295.645062293913	121.564171646217	174.080890647697
Bag6	grey	3.3788666676164	0.176076948153848	3.20278971946255	-3.0267127713087
Bahcc1	darkmagenta	71.0898674318415	15.685743019625	55.4041244122166	-39.7183813925916
Bahd1	palevioletred3	134.434325121162	59.3645506366623	75.0697744844995	-15.7052238478372
Baiap2	maroon	62.9542917928371	15.0714780198914	47.8828137729457	-32.8113357530544
Bak1	greenyellow	482.902466588489	389.844025353405	93.0584412350836	296.785584118322
Bambi	greenyellow	164.228670113356	123.016629762918	41.2120403504378	81.8045894124805
Bambi-ps1	greenyellow	789.548468125228	707.875550309137	81.6729178160909	626.202632493046
Banf1	salmon4	117.152732016495	17.7571726450073	99.3955593714874	-81.6383867264801
Bank1	plum1	120.610621589046	22.7865843332219	97.8240372558244	-75.0374529226025
Banp	mediumpurple3	494.870350030333	360.566330578784	134.304019451549	226.262311127235
Bap1	ivory	49.1888076885415	14.1946993485039	34.9941083400376	-20.7994089915337
Bard1	greenyellow	499.320003538623	437.657467764068	61.6625357745546	375.994931989514
Basp1	palevioletred3	258.788270669952	44.8305284813047	213.957742188648	-169.127213707343
Batf	greenyellow	263.454203897139	184.09494882362	79.3592550735183	104.735693750102
Batf2	greenyellow	910.155980125976	854.83678391862	55.3191962073562	799.517587711263
Batf3	orange	45.8799478123732	6.03331613479178	39.8466316775814	-33.8133155427896
Bax	floralwhite	68.6203162688574	17.6796598302432	50.9406564386143	-33.2609966083711
Baz1a	brown2	141.738579654801	44.2700850218416	97.468494632959	-53.1984096111173
Baz1b	darkolivegreen	204.344439202511	49.051229604052	155.293209598459	-106.241979994407
Baz2a	darkolivegreen	167.090884042134	37.8937910481856	129.197092993949	-91.3033019457631
Baz2b	darkgreen	27.6343138427263	8.56475024192774	19.0695636007986	-10.5048133588708
Bbc3	lightcoral	53.8733606511967	6.3896851890521	47.4836754621446	-41.0939902730925
Bbip1	purple	391.192091580441	67.2119674520075	323.980124128434	-256.768156676426
Bbs1	plum1	9.95410384186081	2.17883647847689	7.77526736338392	-5.59643088490703
Bbs10	mediumpurple3	175.386447713162	114.361050243966	61.0253974691965	53.3356527747695
Bbs12	lightgreen	399.252780742011	185.629857014967	213.622923727044	-27.993066712077
Bbs2	lightgreen	240.099441504693	143.229375055608	96.8700664490851	46.3593086065232
Bbs4	darkorange	24.4968014404447	4.78535635517869	19.711445085266	-14.9260887300873
Bbs5	indianred4	33.6932870418312	4.48968659663001	29.2036004452012	-24.7139138485712
Bbs7	mediumpurple3	640.547797591867	485.52913856868	155.018659023186	330.510479545494
Bbs9	lightgreen	372.802866256914	190.64906300481	182.153803252103	8.49525975270723
Bbx	darkolivegreen	346.979430490983	52.549325256995	294.430105233988	-241.880779976993
BC002059	mediumpurple3	184.822054929151	108.14587353262	76.6761813965311	31.4696921360886
BC003331	darkgreen	14.3568145104385	5.15252423668761	9.20429027375092	-4.05176603706331
BC003965	magenta4	220.342021041473	24.3085337916523	196.03348724982	-171.724953458168
BC004004	purple	175.28806659067	68.3687951978588	106.919271392811	-38.5504761949525
BC005537	greenyellow	151.815935584789	130.222337433015	21.5935981517747	108.62873928124
BC005561	mediumpurple3	83.2564602764378	64.7702647056518	18.4861955707861	46.2840691348657
BC005624	darkorange	52.5134730788511	16.2948388796026	36.2186341992485	-19.9237953196459
BC017158	lightgreen	353.072874918128	114.764369021198	238.30850589693	-123.544136875732
BC017643	purple	105.285850266399	46.602998883192	58.6828513832066	-12.0798525000146
BC022687	firebrick4	125.516470988188	46.6530630989579	78.8634078892301	-32.2103447902722
BC023105	greenyellow	914.133947407865	856.845343451004	57.2886039568615	799.556739494142
BC024978	mediumpurple3	146.151104646388	87.7961801908629	58.3549244555247	29.4412557353381
BC025920	firebrick4	12.0493389548635	2.45972638559429	9.58961256926917	-7.12988618367489
BC028528	purple	237.763913611329	60.0603332490171	177.703580362312	-117.643247113295
BC029722	darkolivegreen4	332.995165102879	47.6223347650445	285.372830337835	-237.75049557279
BC030336	greenyellow	711.96799252589	637.001921909888	74.9660706160026	562.035851293885
BC030867	firebrick4	127.002864917618	46.3782988288864	80.6245660887317	-34.2462672598453
BC031181	purple	174.508613665941	77.7421042565791	96.7665094093622	-19.0244051527831
BC035044	plum1	37.6337103326399	11.1363104987556	26.4973998338843	-15.3610893351287
BC037032	lightcoral	49.1951338025146	6.559128483619	42.6360053188956	-36.0768768352766
BC037034	darkturquoise	152.284298586486	60.2063991739477	92.0778994125379	-31.8715002385902
BC043934	lightgreen	209.435491509015	62.777452938906	146.658038570109	-83.8805856312025
BC048403	mediumpurple3	234.926167379681	133.931557595704	100.994609783977	32.9369478117276
BC049352	darkorange	28.9893388058949	5.95252168996467	23.0368171159302	-17.0842954259655
BC049715	darkturquoise	41.3370539643198	19.895937793176	21.4411161711438	-1.54517837796776
BC051226	greenyellow	367.995747185674	301.782518552349	66.2132286333256	235.569289919023
BC052040	lightgreen	243.457652668192	99.2805124944783	144.177140173714	-44.8966276792359
BC055324	darkturquoise	122.733892927283	18.3401662734383	104.393726653844	-86.0535603804062
BC064078	midnightblue	78.4438811065571	23.1672640807136	55.2766170258435	-32.1093529451299
BC106179	lightgreen	407.358137114645	110.553421268239	296.804715846406	-186.251294578168
BC147527	greenyellow	629.901664523912	591.710617157388	38.1910473665247	553.519569790863
Bcam	blue2	13.0479294392354	5.78859215382842	7.25933728540697	-1.47074513157855
Bcap29	salmon4	99.999348128733	12.1470617412563	87.8522863874767	-75.7052246462204
Bcap31	purple	199.610331462386	107.874400267731	91.7359311946543	16.1384690730772
Bcar1	palevioletred3	13.2360662924179	6.20242653696086	7.03363975545709	-0.831213218496227
Bcar3	palevioletred3	109.100269989335	30.825897351224	78.2743726381105	-47.4484752868864
Bcas2	darkolivegreen4	199.184673420774	50.5156553443621	148.669018076412	-98.1533627320502
Bcas3	lightgreen	408.361515838321	202.752508315836	205.609007522485	-2.85649920664935
Bcat2	salmon4	89.4989447229718	13.5239237692591	75.9750209537128	-62.4510971844537
Bccip	magenta4	203.888501270025	28.2544697138256	175.634031556199	-147.379561842374
Bcdin3d	darkolivegreen4	60.7323418358847	16.2452510147474	44.4870908211373	-28.24183980639
Bckdha	lightgreen	586.757469413196	307.975461490451	278.782007922745	29.1934535677054
Bckdhb	greenyellow	562.900032454699	487.798664442157	75.1013680125413	412.697296429616
Bckdk	lightgreen	334.660237075838	119.088332023596	215.571905052242	-96.4835730286458
Bcl10	greenyellow	154.551028830441	87.0087530215812	67.5422758088602	19.466477212721
Bcl2	mediumpurple3	109.495484592036	62.5703355015059	46.92514909053	15.6451864109759
Bcl2a1a	greenyellow	444.869864925974	309.603970316488	135.265894609486	174.338075707002
Bcl2a1b	greenyellow	552.926333695425	465.627073930684	87.2992597647406	378.327814165944
Bcl2a1d	greenyellow	492.562620864351	354.450728531708	138.111892332642	216.338836199066
Bcl2l1	greenyellow	280.313973741516	248.065250719057	32.2487230224588	215.816527696599
Bcl2l11	green	62.6016106195336	22.5344569730689	40.0671536464647	-17.5326966733957
Bcl2l12	lightgreen	240.077515725425	92.4609053373912	147.616610388034	-55.155705050643
Bcl2l13	mediumpurple3	275.833295693576	165.016410961913	110.816884731664	54.199526230249
Bcl2l2	firebrick4	71.2851014432875	31.5287730250061	39.7563284182814	-8.22755539327524
Bcl3	greenyellow	306.934441066351	203.128960752248	103.805480314102	99.3234804381459
Bcl6	greenyellow	738.791009299079	680.274712738871	58.5162965602075	621.758416178664
Bcl7a	mediumpurple3	600.780630845739	472.167308316563	128.613322529176	343.553985787386
Bcl7b	thistle3	187.601152753464	13.816186302503	173.784966450961	-159.968780148458
Bcl7c	palevioletred2	24.8867394428142	3.4165384916525	21.4702009511617	-18.0536624595092
Bcl9	greenyellow	730.883586916434	654.460856466132	76.4227304503028	578.038126015829
Bcl9l	midnightblue	26.9289364728242	7.84395765247775	19.0849788203464	-11.2410211678687
Bclaf1	darkgreen	57.7021316544871	15.5749964089781	42.127135245509	-26.5521388365309
Bco2	greenyellow	377.647949636736	291.036540536841	86.6114090998945	204.425131436947
Bcor	maroon	73.9006657256098	13.2957189521953	60.6049467734146	-47.3092278212193
Bcorl1	firebrick4	188.268327745059	74.526298757621	113.742028987438	-39.2157302298175
Bcr	mediumpurple3	314.969161803925	205.574914908919	109.394246895006	96.1806680139122
Bcs1l	darkolivegreen4	250.730302474228	29.0916792000231	221.638623274205	-192.546944074182
Bdh1	mediumpurple3	138.527148158036	88.8683686224241	49.6587795356124	39.2095890868116
Bdh2	darkseagreen3	46.238586221201	2.66746640924327	43.5711198119577	-40.9036534027144
Bdp1	brown2	133.452134384536	32.3391763825143	101.112958002021	-68.773781619507
Becn1	greenyellow	548.516782881597	434.010284416869	114.506498464728	319.50378595214
Bend3	mediumpurple3	594.835556429145	451.35186329398	143.483693135165	307.868170158814
Bend4	lightgreen	414.998672178104	122.941337480949	292.057334697154	-169.115997216205
Bend6	greenyellow	370.849299727866	327.2242741607	43.6250255671659	283.599248593534
Bend7	greenyellow	565.651298940664	495.306410856558	70.3448880841063	424.961522772452
Best1	firebrick4	13.0785968587461	3.07484502053914	10.003751838207	-6.92890681766782
Bet1	darkolivegreen4	162.864356193116	29.696567825944	133.167788367172	-103.471220541228
Bet1l	floralwhite	56.5573069446684	9.29114512752309	47.2661618171453	-37.9750166896222
Bex6	darkturquoise	41.34343743606	14.6858339725282	26.6576034635318	-11.9717694910036
Bfar	greenyellow	919.191483735204	859.067140234651	60.1243435005534	798.942796734097
Bgn	grey	1.07703775862084	0.0758037702287839	1.00123398839206	-0.925430218163273
Bhlhe40	maroon	168.925249062167	42.8432958044886	126.081953257678	-83.2386574531895
Bhlhe41	maroon	200.460072285588	40.0641799279643	160.395892357624	-120.33171242966
Bicd2	mediumpurple3	539.121965748699	360.92246055285	178.199505195848	182.722955357002
Bid	blue2	298.982570883387	102.48582252112	196.496748362267	-94.0109258411466
Bin1	mediumpurple3	545.021672887508	387.101180891955	157.920491995553	229.180688896402
Bin2	mediumpurple3	583.660226500285	375.895654233211	207.764572267074	168.131081966137
Bin3	darkorange	67.8989575748934	16.6648715471179	51.2340860277756	-34.5692144806577
Birc2	greenyellow	781.849392039228	715.49415065633	66.3552413828975	649.138909273433
Birc3	greenyellow	501.419164795263	457.235795362221	44.1833694330424	413.052425929178
Birc5	darkolivegreen4	90.3382408200894	21.8183147668887	68.5199260532007	-46.7016112863121
Birc6	greenyellow	430.872595259278	350.588800235573	80.2837950237044	270.305005211869
Bivm	lightgreen	419.221700055959	176.719731759409	242.50196829655	-65.7822365371404
Blcap	blue2	73.7607298904351	26.9553869985783	46.8053428918568	-19.8499558932785
Blm	darkviolet	19.604153089321	1.38377427230881	18.2203788170122	-16.8366045447034
Blmh	purple	281.216717869428	38.3413403857172	242.875377483711	-204.534037097993
Blnk	firebrick4	39.622870416752	13.7012706381866	25.9215997785654	-12.2203291403788
Bloc1s1	purple	27.1930699665366	9.90513170692902	17.2879382596076	-7.38280655267856
Bloc1s2	magenta4	57.0739578487564	12.2984290308044	44.775528817952	-32.4770997871476
Bloc1s3	darkorange	33.1173830066154	5.08759066890219	28.0297923377132	-22.942201668811
Bloc1s4	purple	92.9742339636424	43.294017441828	49.6802165218144	-6.38619907998645
Bloc1s5	mediumpurple3	370.192947739904	181.908098115282	188.284849624621	-6.37675150933904
Bloc1s6	greenyellow	869.91356206671	803.739496689982	66.174065376728	737.565431313254
Blvra	darkolivegreen4	215.217947405092	53.4707483073858	161.747199097706	-108.276450790321
Blvrb	antiquewhite2	100.310229383944	46.4630027795553	53.8472266043884	-7.38422382483311
Blzf1	palevioletred3	71.7840745593809	16.52341751873	55.2606570406509	-38.7372395219209
Bmf	lightgreen	545.720741322921	262.88280206242	282.837939260501	-19.9551371980808
Bmi1	greenyellow	571.121788952609	519.262137781492	51.8596511711163	467.402486610376
Bmp1	blue2	73.2200312231651	36.7736174203296	36.4464138028355	0.327203617494021
Bmp10	greenyellow	851.236536760903	797.160456950061	54.0760798108425	743.084377139218
Bmp2	lightcoral	30.1891775240978	3.52140094476033	26.6677765793374	-23.1463756345771
Bmp2k	plum1	174.170797326332	32.8399308998337	141.330866426498	-108.490935526664
Bmp8a	brown2	137.216381334751	34.8113981857378	102.404983149013	-67.5935849632754
Bmpr1a	ivory	15.2742677808492	3.34388862484603	11.9303791560032	-8.58649053115718
Bmpr2	darkolivegreen	186.427328626846	25.7729551090755	160.65437351777	-134.881418408695
Bms1	mediumpurple3	363.957609281629	267.886402383715	96.0712068979145	171.8151954858
Bmt2	greenyellow	97.5798944701684	79.2660956741429	18.3137987960255	60.9522968781175
Bmyc	lightgreen	405.077822743137	223.866867137138	181.210955605998	42.6559115311402
Bnip1	floralwhite	39.7967873096016	11.6720546667962	28.1247326428054	-16.4526779760093
Bnip2	greenyellow	558.447815585276	491.342191820456	67.1056237648205	424.236568055635
Bnip3	blue2	126.491140390898	36.8780995836854	89.6130408072125	-52.7349412235271
Bnip3l	mediumpurple3	704.503410727033	544.034073446979	160.469337280054	383.564736166924
Bod1	purple	302.876340597521	54.7514695377148	248.124871059806	-193.373401522091
Bod1l	lightcyan	90.3042342330832	35.5330975468574	54.7711366862258	-19.2380391393685
Bola1	mediumpurple3	379.819444735288	193.607892773312	186.211551961976	7.39634081133539
Bola2	darkolivegreen4	142.499049018879	50.9210835583749	91.5779654605041	-40.6568819021291
Bola3	darkolivegreen4	126.952910959269	36.4401333608721	90.5127775983973	-54.0726442375252
Bop1	mediumpurple3	298.34333120148	199.525017606104	98.8183135953762	100.706704010728
Bora	mediumpurple3	357.726905256905	247.696927462902	110.029977794003	137.6669496689
Borcs5	lightcoral	62.5339292470801	6.96935803314763	55.5645712139324	-48.5952131807848
Borcs6	darkorange	84.1262641868659	15.1646287141297	68.9616354727362	-53.7970067586065
Borcs7	darkturquoise	78.9908489971188	22.5224597593105	56.4683892378083	-33.9459294784978
Borcs8	darkorange	120.292501500652	22.0647926734044	98.2277088272478	-76.1629161538435
Bpgm	darkolivegreen4	158.139047823645	37.3368511051293	120.802196718516	-83.4653456133866
Bphl	midnightblue	134.127656476571	27.3387070345845	106.788949441986	-79.4502424074016
Bpnt1	mediumpurple3	289.989072144609	202.384831819691	87.6042403249185	114.780591494772
Bptf	lightcyan	131.80603632415	43.6805555276851	88.1254807964647	-44.4449252687796
Braf	lightcyan	89.0421210059874	16.2004815214143	72.8416394845731	-56.6411579631587
Brap	mediumpurple3	450.772500241981	307.744948147684	143.027552094297	164.717396053386
Brat1	mediumpurple3	471.083909915257	261.574163839453	209.509746075804	52.0644177636493
Brca1	green	61.2522289412892	8.52893926925178	52.7232896720375	-44.1943504027857
Brca2	mediumpurple3	430.607818178453	254.707986005829	175.899832172624	78.8081538332044
Brcc3	greenyellow	672.676428038782	625.517285480243	47.1591425585385	578.358142921705
Brd1	firebrick4	332.121545180281	125.652101677686	206.469443502595	-80.8173418249091
Brd2	greenyellow	587.649435793605	516.084280680951	71.5651551126541	444.519125568297
Brd3	mediumpurple3	486.985874247629	287.468324821392	199.517549426238	87.9507753951537
Brd4	brown2	95.3859587249237	21.152962887399	74.2329958375247	-53.0800329501258
Brd7	indianred4	39.6550932957714	5.55165154679447	34.1034417489769	-28.5517902021824
Brd8	firebrick4	169.962432131979	34.1754968570613	135.786935274917	-101.611438417856
Brd9	palevioletred3	14.365617242232	3.02248589153774	11.3431313506942	-8.32064545915647
Brdt	greenyellow	454.453667853984	399.819555855715	54.6341119982689	345.185443857446
Brf1	lightgreen	96.1644024812048	43.9709251427614	52.1934773384434	-8.22255219568203
Brf2	green	16.4064630623379	3.25517081673962	13.1512922455983	-9.89612142885868
Bri3	purple	319.751707029471	85.5530384043591	234.198668625112	-148.645630220752
Bri3bp	mediumpurple3	516.828862580675	402.355025089757	114.473837490918	287.881187598839
Brip1	greenyellow	730.202506130017	677.10012855685	53.1023775731671	623.997750983683
Brip1os	greenyellow	810.907020315576	747.402497894502	63.5045224210744	683.897975473428
Brix1	magenta4	114.742741453635	23.4370804053835	91.3056610482519	-67.8685806428684
Brk1	purple	128.728955482332	70.0409678869693	58.6879875953628	11.3529802916065
Brms1	purple	86.072496723424	41.8961576185166	44.1763391049073	-2.28018148639067
Brms1l	brown2	21.9820962177175	3.94687898076363	18.0352172369538	-14.0883382561902
Brox	greenyellow	634.413846921993	562.102895258915	72.3109516630777	489.791943595837
Brpf1	firebrick4	115.157518533727	38.0116690147547	77.1458495189724	-39.1341805042177
Brpf3	ivory	43.4605784862975	12.7354409321089	30.7251375541887	-17.9896966220798
Brwd1	firebrick4	238.339419176847	100.159025246133	138.180393930713	-38.0213686845804
Brwd3	greenyellow	522.71522173491	439.27440752174	83.4408142131699	355.83359330857
Bscl2	plum1	132.079623076129	37.4764676786532	94.6031553974761	-57.1266877188229
Bsdc1	palevioletred3	88.7971321675344	20.7022836583135	68.0948485092209	-47.3925648509073
Bsg	coral1	69.1589872610264	8.24824093026932	60.910746330757	-52.6625054004877
Bsn	mediumpurple3	403.257716293363	284.025686824964	119.232029468399	164.793657356565
Bst1	greenyellow	725.457879543216	650.538148175786	74.9197313674298	575.618416808357
Bst2	greenyellow	585.525921982526	545.530725494277	39.995196488249	505.535529006028
Btaf1	darkolivegreen	184.405442085126	49.1272472605869	135.278194824539	-86.1509475639522
Btbd1	lightgreen	496.485385913773	219.457149904852	277.028236008921	-57.5710861040691
Btbd10	brown2	154.807178211756	29.4212565514811	125.385921660275	-95.964665108794
Btbd11	darkturquoise	154.579972179455	36.9853817567678	117.594590422687	-80.6092086659192
Btbd19	mediumpurple3	679.934116011525	546.915235729128	133.018880282397	413.896355446731
Btbd2	lightgreen	355.134912952748	154.271918433897	200.86299451885	-46.5910760849531
Btbd3	ivory	28.5264832858136	3.47597087818689	25.0505124076267	-21.5745415294398
Btbd6	lightgreen	614.818366115262	257.282964815174	357.535401300088	-100.252436484914
Btbd7	ivory	63.0280043492034	17.9190354012529	45.1089689479505	-27.1899335466976
Btbd9	lightcoral	56.0781104017946	5.72796786156996	50.3501425402247	-44.6221746786547
Btd	mediumpurple3	531.312191695158	397.850435412849	133.461756282308	264.388679130541
Btf3	purple	145.970446015993	51.0650773985422	94.9053686174504	-43.8402912189082
Btf3l4	mediumpurple3	493.783276066834	311.707569138948	182.075706927886	129.631862211062
Btg1	purple	152.422859073588	18.7435717270893	133.679287346498	-114.935715619409
Btg2	midnightblue	101.600550675974	30.396585715752	71.2039649602219	-40.8073792444699
Btk	orange	45.8779646753888	8.40579835695084	37.4721663184379	-29.0663679614871
Btnl6	greenyellow	273.879904239931	235.609808443415	38.270095796516	197.339712646899
Btrc	greenyellow	421.987139993094	351.175360338238	70.811779654856	280.363580683382
Bub1	mediumpurple3	496.399876769511	313.893942116343	182.505934653168	131.388007463175
Bub1b	lightgreen	103.09791680463	39.5496185954129	63.548298209217	-23.9986796138041
Bub3	magenta4	61.6059719441738	18.8153966821629	42.7905752620109	-23.975178579848
Bud13	palevioletred3	12.9502901716478	4.98173967981819	7.96855049182959	-2.98681081201139
Bud31	blue2	117.962804525848	37.2715550507188	80.691249475129	-43.4196944244102
Bvht	darkolivegreen4	93.690830565077	39.31484314453	54.375987420547	-15.061144276017
Bysl	mediumpurple3	467.274350781172	368.091062973333	99.1832878078385	268.907775165495
Bzw1	antiquewhite2	134.314198667574	48.5454803785757	85.7687182889983	-37.2232379104226
Bzw2	grey	4.82851085880144	0.208855655611949	4.61965520318949	-4.41079954757754
C030015A19Rik	mediumpurple3	171.917612717173	130.413642433174	41.5039702839984	88.9096721491759
C030034I22Rik	lightgreen	26.2972333574908	9.78804070291388	16.5091926545769	-6.72115195166304
C030037D09Rik	palevioletred3	57.9209432890882	10.0195099186787	47.9014333704094	-37.8819234517307
C130013H08Rik	mediumpurple3	233.178650728827	125.329257142007	107.849393586819	17.4798635551879
C130026I21Rik	greenyellow	811.308611729027	761.947570142684	49.3610415863434	712.58652855634
C130050O18Rik	mediumpurple3	630.541423298144	449.611533866914	180.92988943123	268.681644435684
C1d	purple	181.036922702107	75.0122502122594	106.024672489847	-31.0124222775877
C1galt1	lightgreen	360.450634961092	140.8208501209	219.629784840191	-78.8089347192909
C1galt1c1	greenyellow	225.647845252087	182.835543451969	42.8123018001183	140.023241651851
C1qa	purple	124.572398282591	28.1362716908026	96.4361265917881	-68.2998549009855
C1qb	greenyellow	500.461432062126	406.410920431797	94.0505116303294	312.360408801467
C1qbp	mediumpurple3	399.954064146201	288.676825744802	111.277238401399	177.399587343403
C1qc	greenyellow	497.758817487953	403.470169846197	94.2886476417558	309.181522204441
C1qtnf1	plum1	78.9280950912092	28.4034033221766	50.5246917690326	-22.121288446856
C1qtnf6	darkolivegreen4	90.0549678795147	12.63409574693	77.4208721325847	-64.7867763856548
C1ra	greenyellow	847.724296215	796.264052526237	51.4602436887625	744.803808837475
C1rl	plum1	300.523564219462	48.5151573818144	252.008406837647	-203.493249455833
C1s1	greenyellow	81.0123307279823	70.1055200658937	10.9068106620885	59.1987094038052
C2	greenyellow	475.618933604377	434.948462481693	40.6704711226841	394.277991359009
C2cd2	mediumpurple3	300.746073350393	207.520996263689	93.225077086704	114.295919176985
C2cd2l	mediumpurple3	601.34446601345	459.811061633999	141.533404379451	318.277657254547
C2cd3	darkmagenta	146.932436281199	21.7802829543306	125.152153326869	-103.371870372538
C2cd5	lightcoral	94.4615603232794	13.9600545425722	80.5015057807072	-66.541451238135
C3	greenyellow	909.83806243494	844.753890473232	65.0841719617077	779.669718511525
C330007P06Rik	darkgreen	88.2874071596647	4.85599129990305	83.4314158597616	-78.5754245598585
C330011M18Rik	plum1	25.1134538149726	6.78456750720819	18.3288863077644	-11.5443188005562
C330018D20Rik	lightcyan1	40.0147780430631	9.483102315059	30.5316757280041	-21.0485734129451
C330027C09Rik	darkturquoise	105.028933758467	12.0768730227938	92.9520607356733	-80.8751877128795
C3ar1	greenyellow	471.708188203858	406.262488445399	65.445699758459	340.81678868694
C430049B03Rik	thistle3	25.5899518702014	0.74323356390896	24.8467183062924	-24.1034847423835
C4b	greenyellow	508.431368740845	468.361689134345	40.0696796065	428.292009527845
C5ar1	midnightblue	52.1820859894055	15.7364996467097	36.4455863426957	-20.709086695986
C5ar2	green	78.9598320276487	13.3293698678848	65.6304621597639	-52.3010922918791
C630043F03Rik	darkturquoise	97.4924539418138	23.2884051690704	74.2040487727434	-50.9156436036731
C77080	maroon	187.458227497243	47.450902507758	140.007324989485	-92.5564224817271
C87436	mediumpurple3	688.414075842565	496.744550501473	191.669525341092	305.075025160381
C920009B18Rik	blue2	12.1366482497238	5.79784732409187	6.33880092563194	-0.540953601540066
Caap1	purple	195.95349916348	28.1209653398868	167.832533823593	-139.711568483706
Cab39	mediumpurple3	279.768383461582	191.052239823998	88.7161436375841	102.336096186414
Cab39l	greenyellow	897.471999095129	836.13312174892	61.3388773462091	774.794244402711
Cabin1	antiquewhite2	107.741996661242	41.9293307006839	65.812665960558	-23.8833352598741
Cables1	lightgreen	258.205155328355	153.189670183549	105.015485144806	48.1741850387437
Cables2	brown2	135.823150111442	32.635322134847	103.187827976595	-70.5525058417478
Cacfd1	lightgreen	423.901822356965	147.530372450875	276.371449906089	-128.841077455214
Cacna1a	mediumpurple3	381.163232108453	294.422557123652	86.7406749848011	207.681882138851
Cacna1b	brown2	96.1458490324543	28.1379358631633	68.007913169291	-39.8699773061277
Cacna1d	plum1	170.697789047346	35.0083492086318	135.689439838714	-100.681090630082
Cacna1f	darkolivegreen4	65.1200181676443	23.649183631539	41.4708345361053	-17.8216509045663
Cacnb1	lightgreen	240.500787553935	88.809070753159	151.691716800776	-62.8826460476173
Cacnb2	greenyellow	627.563076643416	565.353898624996	62.2091780184202	503.144720606576
Cacnb3	greenyellow	75.5545952452414	48.0893331587809	27.4652620864605	20.6240710723204
Cacnb4	greenyellow	412.167701782994	373.744868117413	38.4228336655811	335.322034451832
Cacng8	greenyellow	155.521609847781	118.826271186142	36.695338661639	82.1309325245032
Cactin	firebrick4	173.030013074869	62.9909276635022	110.039085411366	-47.0481577478641
Cacul1	brown2	308.483791981697	26.1514924367089	282.332299544989	-256.18080710828
Cacybp	greenyellow	430.202631759969	300.434852696969	129.767779063	170.66707363397
Cad	mediumpurple3	624.315514691357	481.893153286864	142.422361404493	339.470791882372
Cadm1	lightgreen	308.230928080876	136.261871642044	171.969056438833	-35.707184796789
Cadps	greenyellow	330.055024778565	257.968831159014	72.086193619551	185.882637539463
Calcoco1	lightgreen	589.063675438299	241.360073598546	347.703601839753	-106.343528241206
Calcrl	palevioletred3	62.9251296535897	26.3727966988465	36.5523329547431	-10.1795362558966
Calhm2	darkturquoise	129.125726115079	31.2735282084362	97.8521979066426	-66.5786696982063
Calm1	greenyellow	713.873565472794	625.674045354391	88.199520118403	537.474525235988
Calm2	mediumpurple3	529.922069806886	287.635872694851	242.286197112034	45.3496755828174
Calm3	darkseagreen3	67.4638421345792	4.36324737453279	63.1005947600465	-58.7373473855137
Calr	lightsteelblue	55.956808096276	8.56691879798036	47.3898892982956	-38.8229705003153
Calr3	magenta4	156.287864810973	29.1235122763877	127.164352534586	-98.0408402581979
Calu	antiquewhite2	152.05308967858	30.301711653068	121.751378025512	-91.4496663724441
Camk1	lightgreen	405.852212574414	161.107934817582	244.744277756832	-83.6363429392508
Camk1d	mediumpurple3	365.299176687129	201.880144593843	163.419032093286	38.4611125005569
Camk2b	midnightblue	11.3667630338277	3.38143844381365	7.985324590014	-4.60388614620035
Camk2d	greenyellow	526.522811882142	410.121185618671	116.401626263472	293.719559355199
Camk2g	mediumpurple3	715.831630745972	506.703760199656	209.127870546317	297.575889653339
Camkk1	maroon	5.68605910856125	0.989465215838388	4.69659389272286	-3.70712867688447
Camkk2	darkmagenta	101.69968944782	9.38479049251689	92.3148989553028	-82.930108462786
Camkmt	mediumpurple3	292.661998547763	225.356396387837	67.3056021599251	158.050794227912
Caml	greenyellow	444.491357955328	371.320227052787	73.1711309025417	298.149096150245
Camp	purple	70.8352140710679	24.716966105234	46.1182479658339	-21.4012818605999
Camsap1	palevioletred3	207.092081007142	46.2664876394632	160.825593367679	-114.559105728216
Camsap2	mediumpurple3	562.194851022446	389.093929323595	173.100921698851	215.993007624744
Camsap3	lightgreen	226.542735763901	100.785348574534	125.757387189367	-24.9720386148333
Camta1	plum1	12.993608181702	2.83078366525596	10.162824516446	-7.33204085119006
Camta2	palevioletred3	38.6241721645266	12.9522249692903	25.6719471952363	-12.7197222259461
Cand1	greenyellow	580.844258061661	498.398980044389	82.4452780172726	415.953702027116
Cant1	purple	328.602670518017	45.414683554085	283.187986963932	-237.773303409847
Canx	lightsteelblue	69.9414588997023	10.2242915928995	59.7171673068028	-49.4928757139033
Cap1	darkolivegreen	87.3528653145745	22.1434092007442	65.2094561138302	-43.066046913086
Capg	purple	287.813820998708	59.4862756187987	228.32754537991	-168.841269761111
Capn1	greenyellow	432.022960548962	370.504371951051	61.5185885979104	308.985783353141
Capn10	greenyellow	323.858818321131	273.963201879989	49.8956164411421	224.067585438846
Capn11	grey	0.035192165812078	0.00186495421455246	0.0333272115975255	-0.0314622573829731
Capn15	mediumpurple3	521.21751164911	378.085314884919	143.132196764191	234.953118120728
Capn2	palevioletred3	57.3073722603923	22.599819567917	34.7075526924753	-12.1077331245584
Capn5	greenyellow	504.527985952457	436.108861994762	68.4191239576948	367.689738037067
Capn7	mediumpurple3	623.514515700065	468.561476207174	154.953039492891	313.608436714284
Capns1	purple	52.379272912999	25.0246651365267	27.3546077764722	-2.32994263994551
Caprin1	brown2	275.567857113969	46.166152479713	229.401704634256	-183.235552154543
Caprin2	lightgreen	138.462670890647	74.3063802583756	64.1562906322718	10.1500896261038
Capza1	darkolivegreen	447.541570830959	54.1853808527983	393.356189978161	-339.170809125362
Capza2	greenyellow	836.820892528359	777.695352532356	59.1255399960026	718.569812536354
Capzb	lightcyan1	75.3541753230866	14.3521827063506	61.001992616736	-46.6498099103854
Car13	greenyellow	786.205927975186	681.847340144103	104.358587831082	577.488752313021
Car2	greenyellow	364.350428776628	294.027545113971	70.3228836626564	223.704661451315
Car5b	mediumpurple3	116.23813376892	68.7044548749391	47.5336788939813	21.1707759809578
Car9	darkturquoise	106.364653624223	22.4093598801116	83.9552937441114	-61.5459338639998
Card11	plum1	201.63725869619	32.4746170336939	169.162641662496	-136.688024628802
Card19	palevioletred3	85.861458036615	42.6191319580575	43.2423260785575	-0.623194120500031
Card6	darkmagenta	121.972681555794	15.7079927964859	106.264688759308	-90.5566959628223
Card9	lightgreen	448.914904583778	202.470986437503	246.443918146275	-43.9729317087728
Carf	mediumpurple3	506.848428103573	380.495861390321	126.352566713252	254.14329467707
Carhsp1	greenyellow	673.569809367875	597.263959794619	76.3058495732562	520.958110221362
Carm1	orange	52.6366077403542	2.85632755692693	49.7802801834273	-46.9239526265003
Carnmt1	mediumpurple3	449.671179575373	351.429885105531	98.2412944698422	253.188590635689
Carns1	firebrick4	215.852899741103	74.1174911731126	141.73540856799	-67.6179173948779
Cars	greenyellow	325.514110862043	229.072164720198	96.4419461418453	132.630218578353
Cars2	lightgreen	390.013666138481	126.274933406397	263.738732732085	-137.463799325688
Casc3	mediumpurple3	450.063264204403	238.616886601891	211.446377602512	27.1705089993789
Casd1	mediumpurple3	606.555818468616	383.116890350471	223.438928118145	159.677962232326
Cask	greenyellow	657.705415554198	595.944784755455	61.7606307987427	534.184153956713
Caskin2	firebrick4	114.45979781009	38.3658644273465	76.0939333827434	-37.7280689553969
Casp1	greenyellow	799.174023716789	710.090041815164	89.0839819016246	621.00605991354
Casp12	greenyellow	631.796482492322	581.349582332633	50.4469001596898	530.902682172943
Casp2	greenyellow	355.531228456566	279.29778484559	76.2334436109763	203.064341234614
Casp3	greenyellow	788.798765531085	716.121783820341	72.6769817107438	643.444802109597
Casp4	greenyellow	895.251007147232	820.596544080967	74.6544630662644	745.942081014703
Casp6	darkorange	111.561237337664	23.8276735513446	87.7335637863191	-63.9058902349745
Casp7	greenyellow	940.868268261768	875.849464147687	65.0188041140808	810.830660033606
Casp8	greenyellow	791.413168858752	728.307189613065	63.1059792456878	665.201210367377
Casp8ap2	ivory	70.5473974129755	10.9467655174479	59.6006318955276	-48.6538663780797
Casp9	green	70.3605493865915	11.3815459125313	58.9790034740601	-47.5974575615288
Cass4	green	49.1599960148612	4.35578333867897	44.8042126761822	-40.4484293375033
Cast	palevioletred3	29.2090889775497	3.64306142574017	25.5660275518096	-21.9229661260694
Casz1	palevioletred3	248.086317898288	65.394529368619	182.691788529669	-117.29725916105
Cat	antiquewhite2	334.49211980399	79.9826208375312	254.509498966459	-174.526878128928
Catsperg1	lightgreen	114.003407577428	49.9316733144507	64.0717342629777	-14.140060948527
Cav1	antiquewhite2	59.3136848386235	29.6626353881078	29.6510494505157	0.0115859375920806
Cav2	mediumpurple3	502.679518660958	406.712673167319	95.9668454936394	310.74582767368
Cbarp	green	79.1714231371019	3.56999970883436	75.6014234282675	-72.0314237194332
Cbfa2t2	firebrick4	135.181441986315	36.2644733972415	98.9169685890736	-62.6524951918321
Cbfb	greenyellow	227.78672460189	180.178017197973	47.6087074039173	132.569309794055
Cbl	lightcyan	121.053034555399	24.2128806704201	96.8401538849789	-72.6272732145588
Cblb	greenyellow	752.444251784091	666.166270445417	86.2779813386734	579.888289106744
Cbll1	brown2	173.263727111386	34.7486405071625	138.515086604223	-103.766446097061
Cbr1	mediumpurple3	489.883498351958	358.776179437034	131.107318914924	227.66886052211
Cbr2	purple	81.4491165687193	43.6429530905158	37.8061634782035	5.83678961231234
Cbr3	mediumpurple3	393.156098701257	273.760948386007	119.39515031525	154.365798070757
Cbr4	plum1	130.707458820454	37.6351173355086	93.0723414849453	-55.4372241494367
Cbwd1	blue2	238.96478120099	30.0689373967733	208.895843804217	-178.826906407444
Cbx1	greenyellow	42.4955827506132	33.5745570060795	8.92102574453367	24.6535312615458
Cbx2	firebrick4	336.769177449596	87.6686236282743	249.100553821322	-161.431930193048
Cbx3	mediumpurple3	590.240973159645	362.082791908693	228.158181250952	133.92461065774
Cbx4	greenyellow	764.443221223701	690.189834006155	74.2533872175452	615.93644678861
Cbx5	lightgreen	77.0212661410938	47.1345528306596	29.8867133104342	17.2478395202255
Cbx6	lightgreen	421.075411267206	152.472843935696	268.602567331509	-116.129723395813
Cbx7	lightgreen	598.727173948732	261.513520420286	337.213653528445	-75.7001331081585
Cbx8	lightgreen	345.987279869897	173.897883350823	172.089396519074	1.80848683174935
Cby1	darkorange	152.066794678532	15.6155341737371	136.451260504794	-120.835726331057
Cc2d1a	green	34.0002616795528	9.20093510113333	24.7993265784194	-15.5983914772861
Cc2d1b	magenta4	324.245180589051	29.3103685024878	294.934812086564	-265.624443584076
Cc2d2a	mediumpurple3	105.79829139506	71.8998557670739	33.8984356279857	38.0014201390882
Ccar1	darkgreen	106.587277519927	8.98733304137646	97.5999444785508	-88.6126114371744
Ccar2	midnightblue	40.4834482596965	7.96033767516061	32.5231105845359	-24.5627729093753
Ccdc107	darkolivegreen4	79.8240189966711	36.4702673809108	43.3537516157604	-6.8834842348496
Ccdc112	mediumpurple3	98.6585245188797	54.9517622765926	43.7067622422871	11.2450000343055
Ccdc114	green	47.8460545684953	6.00053584437826	41.845518724117	-35.8449828797387
Ccdc115	mediumpurple3	416.234595769085	257.015821208219	159.218774560867	97.7970466473522
Ccdc117	mediumpurple3	411.712425304916	287.313665760616	124.3987595443	162.914906216316
Ccdc12	orangered4	107.179138374585	17.3661807111306	89.8129576634548	-72.4467769523243
Ccdc120	firebrick4	47.393068542614	20.181964217451	27.2111043251629	-7.02914010771188
Ccdc122	plum1	152.756117693046	18.8419547512703	133.914162941776	-115.072208190505
Ccdc124	lightcyan1	68.3950082592708	28.0655860958406	40.3294221634302	-12.2638360675896
Ccdc125	lightgreen	357.88989139492	171.704448062631	186.185443332289	-14.4809952696575
Ccdc126	greenyellow	16.8227434652281	9.849846514765	6.97289695046307	2.87694956430193
Ccdc127	mediumpurple3	300.553818967875	233.067478020686	67.4863409471883	165.581137073498
Ccdc130	palevioletred3	43.788453711677	15.0178131225974	28.7706405890796	-13.7528274664822
Ccdc134	mediumpurple3	303.366954063754	170.277637195599	133.089316868155	37.1883203274438
Ccdc137	mediumpurple3	239.130069708863	167.003069101837	72.1270006070261	94.8760684948111
Ccdc138	darkorange	14.9414660954608	4.17540643061353	10.7660596648472	-6.59065323423369
Ccdc14	midnightblue	22.3164111011153	4.77142763214846	17.5449834689668	-12.7735558368184
Ccdc146	greenyellow	641.471585505634	583.63146042712	57.840125078514	525.791335348606
Ccdc148	green	4.42082412197998	1.74153263072654	2.67929149125344	-0.937758860526893
Ccdc15	darkviolet	82.1488250130773	9.87884429495566	72.2699807181217	-62.391136423166
Ccdc157	lightgreen	281.117292013828	154.667055190947	126.450236822881	28.2168183680663
Ccdc159	darkolivegreen4	66.5035787814747	15.5372873216163	50.9662914598584	-35.4290041382421
Ccdc163	lightgreen	146.582065836542	82.3696053449614	64.2124604915803	18.1571448533811
Ccdc166	mediumpurple3	563.625359728096	410.062306059187	153.563053668909	256.499252390279
Ccdc167	mediumpurple3	403.306236214048	244.630682282062	158.675553931986	85.9551283500765
Ccdc17	orangered4	8.77390769252593	1.50319069045556	7.27071700207037	-5.76752631161481
Ccdc171	darkmagenta	26.9520313896302	5.56613580674452	21.3858955828856	-15.8197597761411
Ccdc173	greenyellow	650.088395738652	582.2283914505	67.8600042881519	514.368387162348
Ccdc174	palevioletred3	62.7737944554022	32.2759421467127	30.4978523086895	1.77808983802328
Ccdc180	greenyellow	74.6678690101805	52.919571410628	21.7482975995525	31.1712738110755
Ccdc181	darkorange	127.766624504184	15.070154437371	112.696470066813	-97.6263156294418
Ccdc186	ivory	64.3972149319795	22.8233489319618	41.5738660000177	-18.750517068056
Ccdc189	lightgreen	115.095117800995	57.9567778928732	57.1383399081217	0.81843798475154
Ccdc191	lightgreen	102.7291508679	64.4185296150571	38.3106212528433	26.1079083622137
Ccdc22	darkolivegreen4	127.478249003045	29.9804360359397	97.4978129671053	-67.5173769311656
Ccdc25	greenyellow	943.370580009414	880.441458179928	62.9291218294865	817.512336350441
Ccdc28a	darkorange	120.801419911165	23.0533427933807	97.748077117784	-74.6947343244033
Ccdc28b	darkolivegreen4	150.127179986514	34.0302608630516	116.096919123463	-82.0666582604111
Ccdc32	lightcyan1	31.4757627837335	10.15207712497	21.3236856587634	-11.1716085337934
Ccdc34	darkorange	105.003289182013	19.9618443663692	85.0414448156433	-65.0796004492741
Ccdc39	greenyellow	498.920448555023	463.383246433875	35.5372021211477	427.846044312728
Ccdc43	antiquewhite2	105.961523211107	34.9430652842916	71.0184579268153	-36.0753926425237
Ccdc47	mediumpurple3	708.98240861021	466.629137986315	242.353270623895	224.27586736242
Ccdc50	brown2	239.695659936001	20.2403155175056	219.455344418496	-199.21502890099
Ccdc51	magenta4	18.3078629241346	5.5906341174188	12.7172288067158	-7.12659468929695
Ccdc57	mediumpurple3	396.932108178468	293.378051192831	103.554056985637	189.823994207194
Ccdc58	salmon4	62.0159314903804	5.19626138806864	56.8196701023118	-51.6234087142431
Ccdc59	purple	306.981672747598	47.7196574645914	259.262015283007	-211.542357818415
Ccdc6	greenyellow	809.302302686329	748.51003104736	60.7922716389691	687.717759408391
Ccdc61	darkolivegreen4	236.247929099845	42.0608521185817	194.187076981264	-152.126224862682
Ccdc66	mediumpurple3	347.359855735716	242.572787634517	104.787068101199	137.785719533318
Ccdc69	lightgreen	25.95542836647	9.5725515903733	16.3828767760967	-6.81032518572339
Ccdc71	green	47.8160562444555	6.23600315503777	41.5800530894177	-35.34404993438
Ccdc71l	greenyellow	454.968549311074	399.660815550916	55.3077337601584	344.353081790758
Ccdc77	white	133.768754771069	7.26072217220838	126.50803259886	-119.247310426652
Ccdc82	green	70.0294961094566	12.9433473450207	57.0861487644359	-44.1428014194152
Ccdc84	firebrick4	122.465697575787	36.260052292197	86.20564528359	-49.945592991393
Ccdc85b	mediumpurple3	568.934106760794	373.682818424333	195.251288336462	178.431530087871
Ccdc86	greenyellow	581.220469065076	520.692474409543	60.5279946555329	460.16447975401
Ccdc88a	antiquewhite2	191.043918832886	74.9028383528304	116.141080480056	-41.2382421272255
Ccdc88b	greenyellow	260.99942356228	205.990917753925	55.0085058083548	150.982411945571
Ccdc9	palevioletred2	42.0494060303847	7.33556674222054	34.7138392881641	-27.3782725459436
Ccdc90b	orangered4	82.1599356229507	18.2182786029681	63.9416570199826	-45.7233784170145
Ccdc91	lightgreen	287.811253571359	106.34983983645	181.461413734909	-75.1115738984592
Ccdc93	antiquewhite2	275.673662184357	57.4452831665121	218.228379017844	-160.783095851332
Ccdc94	palevioletred3	215.190178411872	51.0431508324951	164.147027579377	-113.103876746882
Ccdc97	green	8.51792579223695	2.5740261509681	5.94389964126885	-3.36987349030075
Cchcr1	purple	174.788006230943	29.7651133807334	145.02289285021	-115.257779469477
Ccl12	greenyellow	869.783807323321	813.423348408761	56.3604589145596	757.062889494202
Ccl2	greenyellow	860.116947482031	799.442472987446	60.6744744945846	738.767998492861
Ccl22	greenyellow	312.339953306274	218.522782677907	93.8171706283672	124.705612049539
Ccl25	darkolivegreen4	83.7072670985539	13.0466310160588	70.6606360824951	-57.6140050664363
Ccl3	greenyellow	861.111552024629	794.368350531145	66.7432014934837	727.625149037662
Ccl4	greenyellow	878.507650138391	815.480192172583	63.0274579658087	752.452734206774
Ccl5	greenyellow	486.547178903925	421.454645880848	65.0925330230773	356.362112857771
Ccl6	indianred4	30.7870680303996	2.7738820063492	28.0131860240504	-25.2393040177012
Ccl7	greenyellow	890.886962339257	820.102876626382	70.7840857128753	749.318790913507
Ccl8	greenyellow	834.267859331552	779.24816969231	55.0196896392417	724.228480053068
Ccl9	greenyellow	654.901099605968	562.498065397608	92.4030342083598	470.095031189248
Ccm2	darkorange	74.1935869249856	12.0970197748663	62.0965671501193	-49.999547375253
Ccna2	mediumpurple3	377.751813293057	218.830289628262	158.921523664795	59.9087659634665
Ccnb1	darkolivegreen4	159.955305120816	24.1407134910961	135.81459162972	-111.673878138624
Ccnb2	lightgreen	125.022576781596	57.0550291587755	67.9675476228202	-10.9125184640446
Ccnc	greenyellow	378.861535083688	321.020636740206	57.8408983434824	263.179738396723
Ccnd1	greenyellow	594.760464947256	546.685917547558	48.0745473996979	498.61137014786
Ccnd2	greenyellow	842.07670931601	783.134871983276	58.9418373327343	724.193034650541
Ccnd3	plum1	128.376470580287	47.1230369273188	81.253433652968	-34.1303967256492
Ccndbp1	orangered4	126.448083797657	27.8889048824114	98.5591789152455	-70.6702740328341
Ccne1	greenyellow	462.760388722102	363.74273616777	99.0176525543319	264.725083613438
Ccne2	greenyellow	161.492417688507	133.574608205949	27.9178094825584	105.65679872339
Ccnf	maroon	157.751222740018	41.3755487971931	116.375673942825	-75.0001251456322
Ccng1	white	92.1766595481179	8.727571091749	83.4490884563689	-74.7215173646199
Ccng2	greenyellow	334.564827142542	267.446594750211	67.1182323923316	200.328362357879
Ccnh	darkolivegreen4	224.621737834108	63.7824059928685	160.83933184124	-97.0569258483711
Ccni	midnightblue	98.6688083476273	31.3773250138533	67.2914833337741	-35.9141583199208
Ccnj	greenyellow	800.264730025311	738.369808158497	61.8949218668142	676.474886291683
Ccnk	greenyellow	415.590269562878	369.154188472086	46.4360810907926	322.718107381293
Ccnl1	greenyellow	634.612595434814	584.768006583012	49.8445888518025	534.923417731209
Ccnl2	greenyellow	278.80435709365	253.225112144908	25.5792449487427	227.645867196165
Ccnt1	lightcyan	90.6680456738215	18.3648008190584	72.3032448547631	-53.9384440357047
Ccnt2	darkgreen	75.1506129694779	19.6168892839483	55.5337236855297	-35.9168344015814
Ccny	mediumpurple3	609.170029933601	483.097160838104	126.072869095497	357.024291742607
Ccnyl1	palevioletred3	94.60260521089	42.5047846197348	52.0978205911552	-9.59303597142033
Ccp110	firebrick4	348.848379712396	60.0943897677919	288.753989944604	-228.659600176812
Ccpg1	darkorange	161.234911930573	26.5685189459079	134.666392984665	-108.097874038757
Ccpg1os	lightgreen	113.80989449217	63.8823863761285	49.9275081160411	13.9548782600874
Ccr1	orange	9.50746629715094	3.14849118502038	6.35897511213057	-3.21048392711019
Ccr1l1	darkturquoise	50.8771234992817	22.6515439654092	28.2255795338725	-5.57403556846328
Ccr2	plum1	184.697828565416	59.8773766085872	124.820451956828	-64.9430753482412
Ccr3	greenyellow	77.3544348735683	57.620916526118	19.7335183474504	37.8873981786676
Ccr5	greenyellow	431.775999087657	364.730246709952	67.0457523777041	297.684494332248
Ccr7	greenyellow	652.9836981278	595.731441741831	57.2522563859684	538.479185355863
Ccr9	darkolivegreen	294.794517708605	30.7683801084783	264.026137600126	-233.257757491648
Ccrl2	greenyellow	828.863057313617	745.851202589865	83.0118547237519	662.839347866113
Ccs	darkorange	151.552037629531	14.5734296819923	136.978607947539	-122.405178265547
Ccsap	firebrick4	386.243481711874	85.8611115682734	300.3823701436	-214.521258575327
Ccser2	ivory	74.3056061850689	21.769383483863	52.536222701206	-30.766839217343
Cct2	magenta4	153.447050474176	27.5827484703791	125.864302003797	-98.2815535334174
Cct3	blue2	143.42035273614	85.3777385747097	58.0426141614303	27.3351244132794
Cct4	coral1	38.5741222177202	9.18773756071214	29.3863846570081	-20.1986470962959
Cct5	salmon4	57.3851909127722	9.81440438532464	47.5707865274476	-37.7563821421229
Cct6a	antiquewhite2	120.13500375711	39.8753252824196	80.2596784746904	-40.3843531922708
Cct7	floralwhite	92.7254670349924	16.2699973836479	76.4554696513445	-60.1854722676966
Cct8	antiquewhite2	102.163236723975	33.0043251584717	69.1589115655032	-36.1545864070315
Ccz1	greenyellow	873.193403061034	799.074000748777	74.1194023122569	724.95459843652
Cd101	lightgreen	351.803732493339	195.167328259675	156.636404233664	38.5309240260103
Cd109	antiquewhite2	133.645739709644	71.5081559930853	62.1375837165591	9.37057227652622
Cd14	plum1	143.186391364685	37.0982915347508	106.088099829934	-68.9898082951835
Cd151	mediumpurple3	502.601669783859	375.562545761952	127.039124021906	248.523421740046
Cd163	midnightblue	57.3639964570301	24.1644244468285	33.1995720102016	-9.03514756337315
Cd164	greenyellow	735.818449346942	683.395222459173	52.4232268877694	630.971995571404
Cd177	darkturquoise	26.8211459428329	8.47791785242877	18.3432280904042	-9.86531023797538
Cd180	greenyellow	708.599490509909	637.240545059823	71.3589454500855	565.881599609738
Cd1d1	floralwhite	41.0569112319799	3.71718079328791	37.339730438692	-33.6225496454041
Cd200	palevioletred3	220.538122504674	70.5709092984986	149.967213206176	-79.3963039076773
Cd200r1	greenyellow	189.030006751667	138.550155936992	50.479850814675	88.070305122317
Cd200r4	greenyellow	815.916151902693	731.5543192908	84.3618326118924	647.192486678908
Cd207	darkturquoise	156.073639068755	25.9253405973301	130.148298471425	-104.222957874094
Cd22	grey	1.76832305156333	0.00836605806214085	1.75995699350119	-1.75159093543905
Cd244	blue2	257.819785370083	45.8161081627633	212.00367720732	-166.187569044557
Cd247	greenyellow	343.901241109001	280.579558052878	63.3216830561235	217.257874996754
Cd24a	antiquewhite2	79.2117903109125	40.6708698657936	38.5409204451189	2.12994942067476
Cd274	greenyellow	582.515233401372	482.338206877828	100.177026523544	382.161180354283
Cd276	mediumpurple3	299.319891979183	229.402155434489	69.917736544694	159.484418889795
Cd28	firebrick4	307.08487193597	82.7645876631483	224.320284272822	-141.555696609674
Cd2ap	greenyellow	845.318233846207	785.150530329778	60.1677035164288	724.982826813349
Cd2bp2	green	40.6050877949427	9.62044848215156	30.9846393127911	-21.3641908306396
Cd300a	lightgreen	289.568614710138	159.080910758616	130.487703951522	28.5932068070944
Cd300c2	darkolivegreen4	94.575984409271	18.7593438522166	75.8166405570544	-57.0572967048379
Cd300e	greenyellow	92.7982815737227	71.4539163461987	21.344365227524	50.1095511186748
Cd300lb	firebrick4	253.851976594421	103.407365186951	150.44461140747	-47.0372462205192
Cd300ld	lightgreen	138.620603515816	84.5889617843473	54.0316417314686	30.5573200528787
Cd300ld3	darkgreen	37.5007228896001	10.5556271429467	26.9450957466534	-16.3894686037067
Cd300lf	greenyellow	597.134041015843	522.639629724877	74.4944112909664	448.14521843391
Cd300lg	greenyellow	73.680654031492	52.5879037890276	21.0927502424644	31.4951535465631
Cd302	plum3	42.4743447036934	3.91978261791379	38.5545620857796	-34.6347794678658
Cd320	magenta4	288.4382373522	32.3037395822083	256.134497769992	-223.830758187783
Cd33	greenyellow	227.016227983105	180.774132856888	46.2420951262176	134.53203773067
Cd34	darkturquoise	198.829056691889	34.7809353030628	164.048121388826	-129.267186085763
Cd36	antiquewhite2	337.55505938428	77.1805968175758	260.374462566704	-183.193865749128
Cd37	darkturquoise	111.503132501356	34.1806578437934	77.3224746575624	-43.1418168137691
Cd38	greenyellow	650.086185206381	568.092490682542	81.9936945238395	486.098796158702
Cd3eap	mediumpurple3	564.712800797106	407.932723546658	156.780077250448	251.15264629621
Cd4	darkmagenta	37.5784156391579	7.21412494334691	30.364290695811	-23.1501657524641
Cd40	greenyellow	922.861516327805	851.137479517457	71.7240368103483	779.413442707108
Cd44	green	39.5173149196153	12.7962623774591	26.7210525421562	-13.9247901646971
Cd47	greenyellow	738.640328597733	662.870841803886	75.7694867938467	587.101355010039
Cd48	greenyellow	242.0867387697	208.742572337579	33.3441664321205	175.398405905459
Cd52	greenyellow	585.25092871108	484.924012012669	100.326916698411	384.597095314258
Cd53	greenyellow	736.945732357945	647.279291701085	89.6664406568604	557.612851044225
Cd55	midnightblue	27.9374076290264	6.59006262128647	21.3473450077399	-14.7572823864535
Cd59a	lightgreen	169.276275786532	85.3347473940337	83.941528392498	1.39321900153573
Cd5l	greenyellow	89.4281057635827	78.325688569006	11.1024171945767	67.2232713744293
Cd63	floralwhite	65.8493068087687	15.6776780257715	50.1716287829972	-34.4939507572257
Cd63-ps	greenyellow	189.086536727035	142.758521425637	46.3280153013976	96.4305061242394
Cd68	blue2	97.7282994851672	46.8342256297283	50.894073855439	-4.05984822571068
Cd69	greenyellow	927.498345092772	869.501795406971	57.9965496858008	811.505245721171
Cd72	greenyellow	363.79425704727	315.169341906645	48.6249151406253	266.54442676602
Cd74	thistle3	56.981447191344	8.22274692865426	48.7587002626898	-40.5359533340355
Cd79b	darkturquoise	99.8907890095674	38.6851838747589	61.2056051348085	-22.5204212600496
Cd80	green	50.4244563488236	10.7186946813302	39.7057616674933	-28.9870669861631
Cd81	darkolivegreen4	192.155021667179	18.6147064656193	173.54031520156	-154.925608735941
Cd82	lightsteelblue	52.3918443912917	6.69947102792373	45.6923733633679	-38.9929023354442
Cd83	greenyellow	658.831321079999	593.938197311405	64.893123768594	529.045073542811
Cd84	lightsteelblue	46.9908012224026	4.65736659645833	42.3334346259442	-37.6760680294859
Cd86	greenyellow	773.31791408574	696.928546031614	76.3893680541258	620.539177977488
Cd9	mediumpurple3	299.821274112283	191.426482497587	108.394791614696	83.0316908828916
Cd93	lightgreen	353.305492323413	153.738091006391	199.567401317022	-45.8293103106312
Cd99l2	lightgreen	331.967699172197	133.306852330074	198.660846842123	-65.3539945120495
Cdadc1	mediumpurple3	440.858343363019	338.197384237693	102.660959125326	235.536425112367
Cdan1	mediumpurple3	684.724228168178	523.243205976368	161.48102219181	361.762183784558
Cdc123	orangered4	94.1581438960719	13.7050643138092	80.4530795822627	-66.7480152684535
Cdc14a	greenyellow	210.812766495685	177.568935774589	33.2438307210961	144.325105053493
Cdc14b	mediumpurple3	403.785976042062	264.451703627591	139.334272414471	125.11743121312
Cdc16	salmon4	32.3536159484877	4.29299326134467	28.0606226871431	-23.7676294257984
Cdc20	mediumpurple3	535.12336888994	347.83534132462	187.288027565321	160.547313759299
Cdc23	mediumpurple3	758.024260280857	530.164867653606	227.85939262725	302.305475026356
Cdc25a	antiquewhite2	105.263272449673	28.7998619495282	76.4634105001447	-47.6635485506165
Cdc25b	mediumpurple3	640.922241796568	410.358924833339	230.563316963229	179.79560787011
Cdc26	palevioletred2	47.8441853182024	5.54779060429543	42.296394713907	-36.7486041096115
Cdc27	brown2	150.829311759414	42.0857787240256	108.743533035388	-66.6577543113625
Cdc34	floralwhite	73.2113385401911	18.4597786409749	54.7515598992162	-36.2917812582413
Cdc37	purple	117.560486131083	63.5023077856405	54.0581783454423	9.44412944019821
Cdc37l1	mediumpurple3	163.320034355489	90.1963527821908	73.1236815732981	17.0726712088926
Cdc40	darkgreen	76.7057694329556	10.7604349290915	65.9453345038641	-55.1848995747726
Cdc42	greenyellow	728.287475726447	655.473407908783	72.814067817664	582.659340091119
Cdc42bpa	antiquewhite2	156.027691189007	37.3397417503941	118.687949438613	-81.348207688219
Cdc42bpb	ivory	79.4485710323038	23.156348190557	56.2922228417469	-33.1358746511899
Cdc42bpg	mediumpurple3	220.598113654379	121.938770014487	98.6593436398928	23.2794263745939
Cdc42ep2	palevioletred3	179.289633100191	39.8196682587711	139.46996484142	-99.6502965826486
Cdc42ep3	darkturquoise	117.82887408144	45.4946391176427	72.3342349637972	-26.8395958461545
Cdc42ep4	greenyellow	328.85384186222	259.16677442936	69.68706743286	189.4797069965
Cdc42se1	palevioletred3	105.973514413957	22.6782218909835	83.2952925229736	-60.6170706319901
Cdc42se2	mediumpurple3	485.983864407069	385.551093590684	100.432770816384	285.1183227743
Cdc45	darkolivegreen4	200.494805244445	30.5939401168276	169.900865127617	-139.30692501079
Cdc5l	mediumpurple3	64.4788102339927	36.628995988511	27.8498142454817	8.7791817430294
Cdc6	lightgreen	98.5753748207629	56.1769908409466	42.3983839798162	13.7786068611304
Cdc7	mediumpurple3	124.166200484787	66.5357863113116	57.6304141734749	8.90537213783664
Cdc73	darkgreen	40.1123872304455	9.15397131385503	30.9584159165905	-21.8044446027354
Cdca2	mediumpurple3	207.874954022754	137.071787050322	70.8031669724315	66.2686200778907
Cdca3	lightgreen	486.624301026579	230.614459469238	256.009841557341	-25.3953820881029
Cdca4	greenyellow	98.3191224684488	61.2235312099289	37.0955912585198	24.1279399514091
Cdca5	lightgreen	196.714371984848	104.328546206022	92.3858257788262	11.9427204271954
Cdca7	firebrick4	81.5359482650109	35.733002585427	45.8029456795839	-10.0699430941568
Cdca7l	mediumpurple3	385.66064101267	267.284229466314	118.376411546356	148.907817919958
Cdca8	lightgreen	594.194240969745	234.251971302422	359.942269667323	-125.690298364901
Cdcp1	maroon	138.149283459094	26.290754038885	111.858529420209	-85.5677753813236
Cdh1	greenyellow	124.183856239316	107.425784147925	16.7580720913904	90.6677120565349
Cdh5	greenyellow	696.156834002905	642.19210229516	53.9647317077457	588.227370587414
Cdip1	mediumpurple3	423.361258729676	316.823604146581	106.537654583095	210.285949563485
Cdipt	lightcyan1	56.0364315922651	20.3673549362719	35.6690766559932	-15.3017217197213
Cdk1	lightgreen	232.948125477266	104.546910576413	128.401214900853	-23.8543043244395
Cdk10	darkolivegreen4	184.76843936723	66.3255863631241	118.442853004106	-52.1172666409817
Cdk11b	lightcyan1	8.7118399655604	3.39069804129582	5.32114192426458	-1.93044388296876
Cdk12	darkolivegreen	162.381220360349	50.3837825581934	111.997437802155	-61.6136552439618
Cdk13	brown2	111.359709714429	24.0292458656957	87.3304638487328	-63.3012179830372
Cdk14	darkolivegreen	289.184510001007	38.9148679502618	250.269642050745	-211.354774100484
Cdk15	firebrick4	5.97330005254982	1.52026748765004	4.45303256489978	-2.93276507724973
Cdk16	palevioletred3	17.8923320663204	4.69751630736806	13.1948157589523	-8.49729945158426
Cdk17	firebrick4	200.840995214884	88.9564258447288	111.884569370156	-22.9281435254268
Cdk18	firebrick4	377.398046442796	90.4275571403449	286.970489302451	-196.542932162106
Cdk19	darkmagenta	121.27336087702	13.1896070669114	108.083753810108	-94.8941467431967
Cdk2	lightgreen	509.159981810508	214.889060303763	294.270921506745	-79.3818612029826
Cdk20	firebrick4	170.979340605477	67.297129334241	103.682211271236	-36.3850819369949
Cdk2ap1	darkolivegreen4	134.864338013477	48.4415554553315	86.4227825581459	-37.9812271028144
Cdk2ap2	darkolivegreen4	249.7693555936	47.4307841950707	202.33857139853	-154.907787203459
Cdk4	mediumpurple3	434.568237036063	322.437933128825	112.130303907238	210.307629221587
Cdk5	orangered4	146.538618766258	29.1128657749428	117.425752991315	-88.3128872163721
Cdk5rap1	lightgreen	166.65527441722	90.6739929543305	75.9812814628898	14.6927114914407
Cdk5rap2	darkmagenta	127.944051407062	14.7254151309125	113.218636276149	-98.4932211452366
Cdk5rap3	darkolivegreen4	258.172461334381	83.9141114160137	174.258349918368	-90.3442385023541
Cdk6	brown2	95.8946666246439	28.6493115580848	67.2453550665591	-38.5960435084743
Cdk7	antiquewhite2	110.498906540536	34.857212918161	75.6416936223747	-40.7844807042137
Cdk8	mediumpurple3	458.448619868283	341.551120914284	116.897498953999	224.653621960285
Cdk9	green	27.3573947210954	7.06348446411266	20.2939102569828	-13.2304257928701
Cdkal1	darkturquoise	93.7469322535732	29.0901583169172	64.6567739366561	-35.5666156197389
Cdkl2	mediumpurple3	101.275063435674	66.4498444673909	34.8252189682834	31.6246254991075
Cdkl3	darkmagenta	24.2759893526409	2.2137936273984	22.0621957252425	-19.8484020978441
Cdkl5	greenyellow	647.02381931526	582.540816201093	64.4830031141677	518.057813086925
Cdkn1a	greenyellow	647.351390915204	584.213038424705	63.1383524904995	521.074685934205
Cdkn1b	lightgreen	145.080525600813	64.4046928460779	80.6758327547347	-16.2711399086568
Cdkn1c	magenta4	176.45005739342	20.8664998608581	155.583557532562	-134.717057671704
Cdkn2aip	firebrick4	244.485456805146	76.7955772380341	167.689879567112	-90.8943023290777
Cdkn2aipnl	lightgreen	600.955324880858	207.822518819001	393.132806061858	-185.310287242857
Cdkn2b	maroon	134.853142583953	38.2562203296243	96.5969222543288	-58.3407019247044
Cdkn2c	darkorange	122.317401677407	13.5497405021391	108.767661175268	-95.2179206731284
Cdkn2d	greenyellow	512.850485342666	442.831628056693	70.0188572859729	372.81277077072
Cdnf	darkturquoise	83.3692457255869	16.8151809358111	66.5540647897758	-49.7388838539647
Cdpf1	mediumpurple3	499.712982740569	324.061909430731	175.651073309838	148.410836120893
Cdr2	firebrick4	367.561936047831	104.352184376296	263.209751671535	-158.857567295239
Cds1	greenyellow	831.352434421655	765.358531204433	65.9939032172218	699.364627987211
Cds2	firebrick4	367.374630028157	83.2393553883442	284.135274639813	-200.895919251469
Cdt1	blue2	96.8483006338416	19.1248449410357	77.7234556928059	-58.5986107517702
Cdv3	antiquewhite2	158.985444493922	62.022460403373	96.9629840905489	-34.9405236871759
Cdyl	palevioletred3	210.156418491851	71.4391559611019	138.717262530749	-67.278106569647
Cdyl2	greenyellow	336.05146085866	236.924065257038	99.1273956016229	137.796669655415
Ceacam1	lightgreen	205.113721311965	101.635782233082	103.477939078883	-1.84215684580096
Ceacam16	antiquewhite2	77.1679977911019	10.7202286378732	66.4477691532286	-55.7275405153554
Ceacam19	mediumpurple3	242.496443960223	187.932875731663	54.5635682285596	133.369307503104
Cebpa	mediumpurple3	667.083629892134	521.449302980215	145.634326911919	375.814976068296
Cebpb	blue2	114.356246239379	34.9231657595673	79.4330804798115	-44.5099147202442
Cebpd	plum1	65.3950200359414	20.1751089412227	45.2199110947187	-25.0448021534959
Cebpg	lightgreen	508.070938372959	166.542606333234	341.528332039725	-174.985725706491
Cebpz	mediumpurple3	647.803879580944	510.669632197558	137.134247383387	373.535384814171
Cebpzos	darkolivegreen4	194.399515666672	57.3890834965587	137.010432170113	-79.6213486735547
Cela1	darkolivegreen4	128.514346999075	38.6543008947921	89.8600461042824	-51.2057452094903
Celf1	brown2	97.1955340896226	29.2625418607641	67.9329922288585	-38.6704503680944
Celf2	plum1	327.764745660077	61.3286408044333	266.436104855643	-205.10746405121
Celsr3	mediumpurple3	495.212496230173	402.46895525573	92.7435409744423	309.725414281288
Cenpa	lightgreen	220.758206530617	122.163709271415	98.5944972592021	23.5692120122127
Cenpb	darkolivegreen4	183.557083214463	30.9761302934579	152.580952921005	-121.604822627548
Cenpc1	green	60.3870051225407	23.0812374449356	37.3057676776051	-14.2245302326695
Cenpe	greenyellow	369.013349365148	308.804163338237	60.2091860269103	248.594977311327
Cenpf	lightgreen	423.86347009887	124.307382760096	299.556087338774	-175.248704578678
Cenpi	plum1	197.99914502903	21.6206914664724	176.378453562558	-154.757762096085
Cenpj	greenyellow	894.51391284235	839.561122792363	54.9527900499873	784.608332742375
Cenpk	darkolivegreen4	40.8801044515818	10.8057501215927	30.074354329989	-19.2686042083963
Cenpl	greenyellow	680.484847427364	606.494076259206	73.9907711681583	532.503305091047
Cenpn	lightgreen	224.010675140201	119.146223081019	104.864452059182	14.2817710218362
Cenpo	lightgreen	287.570429204005	164.892810978749	122.677618225256	42.2151927534933
Cenpq	plum1	110.836740998342	30.9493888900987	79.8873521082438	-48.9379632181451
Cenpt	greenyellow	214.595422289194	179.620763474425	34.9746588147692	144.646104659655
Cenpu	mediumpurple3	198.648833034753	116.187354823052	82.4614782117018	33.7258766113499
Cenpv	mediumpurple3	272.320122119608	212.177270976466	60.1428511431419	152.034419833324
Cep104	orange	21.3054716284037	3.32086042441389	17.9846112039899	-14.663750779576
Cep112	darkolivegreen4	50.8500397918992	9.76856937928924	41.0814704126099	-31.3129010333207
Cep120	lightgreen	94.4002560470385	45.5060236907539	48.8942323562846	-3.38820866553067
Cep128	lightgreen	308.30421954299	114.648313793815	193.655905749175	-79.0075919553603
Cep131	lightgreen	458.100989447808	193.371474965016	264.729514482791	-71.3580395177753
Cep135	darkolivegreen	272.850823105148	38.5345125403092	234.316310564839	-195.781798024529
Cep152	orange	34.2292367971728	5.20652813723148	29.0227086599413	-23.8161805227098
Cep162	firebrick4	202.399960829916	54.6796483003897	147.720312529527	-93.040664229137
Cep164	lightgreen	356.434047647585	188.804940097321	167.629107550264	21.1758325470574
Cep170	greenyellow	424.874811547111	351.519177020375	73.355634526736	278.163542493639
Cep170b	mediumpurple3	549.035430740923	404.541195039208	144.494235701714	260.046959337494
Cep19	darkorange	60.9178158270475	14.8271927446759	46.0906230823716	-31.2634303376957
Cep192	greenyellow	515.231376802021	423.479340634191	91.7520361678298	331.727304466362
Cep250	lightgreen	539.432801712095	208.576694114391	330.856107597704	-122.279413483312
Cep290	greenyellow	297.006511693297	237.220814790713	59.7856969025835	177.43511788813
Cep295	lightcyan	158.932027176749	33.0896552363346	125.842371940415	-92.7527167040803
Cep350	greenyellow	473.223937858096	385.347092533541	87.8768453245547	297.470247208987
Cep41	darkturquoise	64.0581983683391	8.87092697256495	55.1872713957742	-46.3163444232092
Cep44	lightgreen	310.521402671171	153.854115756147	156.667286915024	-2.81317115887697
Cep55	darkturquoise	61.0624108787211	4.94036275121835	56.1220481275028	-51.1816853762844
Cep57	grey	1.54905887460177	0.0124074167853671	1.5366514578164	-1.52424404103103
Cep57l1	lightgreen	313.568464089011	159.039267526408	154.529196562603	4.51007096380403
Cep63	orangered4	59.6547967229518	8.98666661656755	50.6681301063843	-41.6814634898167
Cep68	darkturquoise	109.426930917479	43.6156560429346	65.8112748745446	-22.19561883161
Cep70	floralwhite	32.8090135828406	5.04750276633386	27.7615108165067	-22.7140080501728
Cep72	lightgreen	264.336251162213	168.876103695014	95.4601474671989	73.4159562278148
Cep76	antiquewhite2	61.7685575424927	23.5299143271753	38.2386432153173	-14.708728888142
Cep78	mediumpurple3	150.756524601034	92.4788916385052	58.2776329625291	34.2012586759761
Cep83	lightgreen	133.326238254011	54.5211529651027	78.8050852889081	-24.2839323238053
Cep83os	lightgreen	311.446122601673	173.76964723996	137.676475361713	36.0931718782475
Cep85	firebrick4	318.854014441191	86.6027538760124	232.251260565179	-145.648506689167
Cep85l	greenyellow	369.119690404304	324.695091525909	44.4245988783954	280.270492647514
Cep89	midnightblue	73.9301161661725	24.3794517055295	49.550664460643	-25.1712127551135
Cep95	grey	1.76811126137405	0.0218744858214203	1.74623677555263	-1.72436228973121
Cep97	lightgreen	333.937348256772	171.920922313048	162.016425943724	9.90449636932397
Cept1	greenyellow	943.454901317106	869.535392060897	73.9195092562092	795.615882804688
Cercam	lightgreen	344.859404035357	199.289148740666	145.570255294691	53.7188934459753
Cerk	mediumpurple3	609.951757619247	417.907434354541	192.044323264705	225.863111089836
Cerkl	plum1	160.041290900206	35.0964837406597	124.944807159547	-89.8483234188868
Cers2	white	105.505790870225	18.1949309985207	87.3108598717045	-69.1159288731838
Cers4	lightgreen	133.584884500368	67.1693618372346	66.4155226631335	0.753839174101188
Cers5	mediumpurple3	654.866035413817	420.019647941918	234.846387471899	185.17326047002
Cers6	greenyellow	789.434464921133	727.591720917306	61.8427440038272	665.748976913479
Cetn2	plum1	124.628326320709	36.3224637735858	88.3058625471234	-51.9833987735376
Cetn3	darkolivegreen4	138.886157991725	54.0532939540466	84.8328640376785	-30.7795700836319
Cfap126	plum1	202.472188633659	57.3385708083926	145.133617825267	-87.7950470168742
Cfap20	thistle3	67.8759096240524	4.54660126834842	63.3293083557039	-58.7827070873555
Cfap36	plum1	98.0125116722931	29.0830267910548	68.9294848812383	-39.8464580901835
Cfap43	greenyellow	600.121457090864	522.14592044656	77.9755366443046	444.170383802255
Cfap97	darkviolet	94.5995463792416	12.155952500914	82.4435938783276	-70.2876413774135
Cfb	greenyellow	445.216735224578	375.682636542488	69.53409868209	306.148537860398
Cfdp1	palevioletred2	31.7240891463967	2.13392321413091	29.5901659322657	-27.4562427181348
Cfh	darkturquoise	169.05624542084	24.2214383370348	144.834807083805	-120.61336874677
Cfl1	purple	323.918875499001	70.2501832629791	253.668692236022	-183.418508973043
Cfl2	green	24.2686344218795	4.04632455492198	20.2223098669575	-16.1759853120356
Cflar	greenyellow	843.597946602614	764.841152178836	78.7567944237781	686.084357755058
Cfp	plum1	152.106696987903	40.6370916549117	111.469605332991	-70.8325136780798
Cggbp1	greenyellow	945.762801973028	881.212226106668	64.5505758663609	816.661650240307
Cgnl1	mediumpurple3	504.590485997903	376.964021168295	127.626464829608	249.337556338686
Cgref1	antiquewhite2	167.19787109188	86.0094461092277	81.1884249826526	4.82102112657509
Cgrrf1	darkseagreen3	36.731301897415	4.41398825369204	32.317313643723	-27.903325390031
Ch25h	greenyellow	935.907428798147	873.288168812126	62.6192599860217	810.668908826104
Chac1	grey	0.951198430005182	0.041614621871393	0.909583808133789	-0.867969186262396
Chac2	greenyellow	742.653469030038	680.615693058686	62.0377759713524	618.577917087334
Chaf1a	lightgreen	251.378148657593	135.724996532871	115.653152124723	20.0718444081476
Chaf1b	indianred4	31.6660680768947	3.74768971298131	27.9183783639133	-24.170688650932
Champ1	mediumpurple3	460.441948440464	303.761351960882	156.680596479583	147.080755481299
Chchd1	purple	105.05557240436	54.7526373835865	50.302935020773	4.44970236281345
Chchd10	floralwhite	75.5836787207679	11.1030221349795	64.4806565857885	-53.377634450809
Chchd2	purple	135.357313719417	83.4388534427774	51.9184602766394	31.5203931661381
Chchd3	orangered4	48.6435350624509	9.24607487509486	39.397460187356	-30.1513853122611
Chchd4	mediumpurple3	316.847474718781	198.019957803645	118.827516915136	79.1924408885095
Chchd5	palevioletred2	139.696880407568	9.67106203996523	130.025818367603	-120.354756327638
Chchd6	floralwhite	24.5675089780141	6.442271092696	18.1252378853181	-11.6829667926221
Chchd7	purple	215.860224977971	79.2969056074135	136.563319370557	-57.2664137631436
Chd1	darkolivegreen	219.249740775066	43.4097221601515	175.840018614915	-132.430296454763
Chd1l	mediumpurple3	621.019021785495	445.502037034488	175.516984751007	269.985052283482
Chd2	ivory	58.2523454631473	8.79740143378666	49.4549440293607	-40.657542595574
Chd3	mediumpurple3	541.826947785078	376.514530984447	165.31241680063	211.202114183817
Chd3os	mediumpurple3	340.79535545818	236.884024493987	103.911330964193	132.972693529793
Chd4	maroon	102.043376091748	19.0326838982062	83.0106921935422	-63.978008295336
Chd5	mediumpurple3	202.394573097013	126.403228193355	75.9913449036582	50.4118832896966
Chd6	darkviolet	150.233495089922	13.1142536749519	137.11924141497	-124.004987740018
Chd7	greenyellow	282.195059538038	239.346526882331	42.8485326557071	196.497994226623
Chd8	darkgreen	100.624674615503	24.1717148235634	76.4529597919399	-52.2812449683766
Chd9	orange	87.3189459243852	4.36331301745342	82.9556329069318	-78.5923198894784
Chek1	mediumpurple3	36.2615007994908	20.2700197288002	15.9914810706906	4.27853865810962
Chek2	mediumpurple3	613.832313483163	492.924646659703	120.907666823459	372.016979836244
Cherp	antiquewhite2	281.442764082036	29.9353032187276	251.507460863308	-221.57215764458
Chfr	lightgreen	315.171782341214	153.252531842124	161.91925049909	-8.6667186569652
Chic1	greenyellow	822.970629058243	772.719629392981	50.2509996652618	722.468629727719
Chic2	greenyellow	465.499367478416	352.537059485385	112.96230799303	239.574751492355
Chid1	darkolivegreen4	128.844560841182	42.3759683200911	86.4685925210906	-44.0926242009995
Chil3	greenyellow	315.610239411256	261.034666863445	54.5755725478107	206.459094315635
Chka	mediumpurple3	196.177005616511	120.137119817672	76.0398857988392	44.097234018833
Chkb	plum3	35.4308529725313	13.3267831994441	22.1040697730873	-8.7772865736432
Chm	lightcyan	78.7362418556253	27.0394178284004	51.6968240272249	-24.6574061988244
Chml	lightgreen	247.473358290536	102.782884219946	144.69047407059	-41.9075898506437
Chmp1a	purple	297.008078464838	91.1650707648406	205.843007699997	-114.677936935157
Chmp1b	greenyellow	444.434747006546	374.321849468803	70.1128975377433	304.20895193106
Chmp2a	thistle3	214.874311913051	12.3728021068673	202.501509806184	-190.128707699317
Chmp2b	greenyellow	449.505548984228	353.851660878629	95.6538881055984	258.197772773031
Chmp3	purple	69.8892069445858	40.2224169874397	29.6667899571461	10.5556270302937
Chmp4b	greenyellow	871.80244349233	791.262834844721	80.5396086476089	710.723226197112
Chmp5	greenyellow	565.641563881767	458.771373043967	106.8701908378	351.901182206166
Chmp6	darkseagreen3	38.6265653726208	5.47376312847527	33.1528022441455	-27.6790391156703
Chmp7	blue2	38.6435056310735	11.4998554552737	27.1436501757999	-15.6437947205262
Chn2	darkturquoise	125.104301878829	32.6940291880031	92.4102726908263	-59.7162435028232
Chordc1	blue2	71.0688751632709	29.88591502845	41.1829601348209	-11.2970451063709
[truncated: 9,443 more rows]
